# Supplementary material for: Proteomic Profiling Reveals How Physiological Media Reshape Cancer Cell Proteomes and Signaling Networks
Source: Mol Cell Proteomics. 2026 Apr 15;25(5):101569. doi: 10.1016/j.mcpro.2026.101569 (PMC13195775; doi:10.1016/j.mcpro.2026.101569)
Supplement: Supplemental Material 2 [file mmc2.xlsx]

## Sheet: Info
Supplemental Table S1 Table Legend
This data spreadsheet contains proteomics data (protein abundance) of nine cell lines cultured in DMEM or HPLM. Related to Figure 1.
1st sheet:
Column O-BP: TMTpro scaled value for all three sets
Column BR-BZ: Results of ANOVA test with 0.01% FDR
Column CI-EC: Ratio to DU145_DMEM for all three sets
Column EE-FN: Welch's t-test results
2nd sheet:	Results of additional Welch's t-test
3rd sheet:	Protein map of all identified proteins

## Sheet: DMEM&HPLM_Proteome
Whole proteome 9 cell lines - DMEM vs HPLM														TMTpro scaled value - Set 1																		TMTpro scaled value - Set 2
Rank	Protein Id	UniProtID	Gene Symbol	Description	Set1 Peptides	Set2 Peptides	Set3 Peptides	Quant_in_all_Set	Compartment	MitoCarta3.0	SubMitoLocalization	Ribosome	Ribosome_Detailed	DU145_DMEM_1_sc	HCT116_DMEM_1_sc	HEK293T_DMEM_1_sc	HeLa_DMEM_1_sc	MCF7_DMEM_1_sc	PANC1_DMEM_1_sc	PC3_DMEM_1_sc	RPE1_DMEM_1_sc	U2OS_DMEM_1_sc	DU145_HPLM_1_sc	HCT116_HPLM_1_sc	HEK293T_HPLM_1_sc	HeLa_HPLM_1_sc	MCF7_HPLM_1_sc	PANC1_HPLM_1_sc	PC3_HPLM_1_sc	RPE1_HPLM_1_sc	U2OS_HPLM_1_sc	DU145_DMEM_2_sc	HCT116_DMEM_2_sc	HEK293T_DMEM_2_sc	HeLa_DMEM_2_sc	MCF7_DMEM_2_sc	PANC1_DMEM_2_sc	PC3_DMEM_2_sc	RPE1_DMEM_2_sc	U2OS_DMEM_2_sc	DU145_HPLM_2_sc	HCT116_HPLM_2_sc	HEK293T_HPLM_2_sc	HeLa_HPLM_2_sc	MCF7_HPLM_2_sc	PANC1_HPLM_2_sc	PC3_HPLM_2_sc	RPE1_HPLM_2_sc	U2OS_HPLM_2_sc
1	sp|P01023|A2MG_HUMAN	P01023	A2M	Alpha-2-macroglobulin OS=Homo sapiens OX=9606 GN=A2M PE=1 SV=3	7	5	12	+						2.00613	0.695951	1.31254	16.0735	0.96491	0.171197	2.05773	38.3067	9.95383	0.812316	1.21515	2.4306	5.54683	1.40598	2.28852	1.68617	8.49936	4.57255	3.3153	2.44388	3.65626	7.4941	2.43507	2.89656	3.72471	29.6916	4.78672	2.65966	3.78629	3.67258	5.69157	3.47657	4.497	3.74403	7.13793	4.89018
2	sp|A8K2U0|A2ML1_HUMAN	A8K2U0	A2ML1	Alpha-2-macroglobulin-like protein 1 OS=Homo sapiens OX=9606 GN=A2ML1 PE=1 SV=3	1	0	1	-						0.948563	1.61864	1.32181	27.6209	4.78797	1.82283	1.76337	10.8118	9.34226	0.792896	1.60657	1.08116	11.9972	1.91927	0.935775	19.2177	1.21011	1.20112	NaN	NaN	NaN	NaN	NaN	NaN	NaN	NaN	NaN	NaN	NaN	NaN	NaN	NaN	NaN	NaN	NaN	NaN
3	sp|Q9NPC4|A4GAT_HUMAN	Q9NPC4	A4GALT	Lactosylceramide 4-alpha-galactosyltransferase OS=Homo sapiens OX=9606 GN=A4GALT PE=1 SV=1	0	0	1	-						NaN	NaN	NaN	NaN	NaN	NaN	NaN	NaN	NaN	NaN	NaN	NaN	NaN	NaN	NaN	NaN	NaN	NaN	NaN	NaN	NaN	NaN	NaN	NaN	NaN	NaN	NaN	NaN	NaN	NaN	NaN	NaN	NaN	NaN	NaN	NaN
4	sp|A8MXE2|YI036_HUMAN	A8MXE2	A8MXE2	Putative UDP-GlcNAc:betaGal beta-1,3-N-acetylglucosaminyltransferase LOC100288842 OS=Homo sapiens OX=9606 PE=5 SV=2	0	0	1	-						NaN	NaN	NaN	NaN	NaN	NaN	NaN	NaN	NaN	NaN	NaN	NaN	NaN	NaN	NaN	NaN	NaN	NaN	NaN	NaN	NaN	NaN	NaN	NaN	NaN	NaN	NaN	NaN	NaN	NaN	NaN	NaN	NaN	NaN	NaN	NaN
5	sp|Q9NRG9|AAAS_HUMAN	Q9NRG9	AAAS	Aladin OS=Homo sapiens OX=9606 GN=AAAS PE=1 SV=1	11	8	8	+						4.57192	7.75173	6.6688	6.08403	3.25037	4.87556	5.88217	4.09736	5.29762	7.79359	6.78851	5.88475	7.12159	2.98692	4.82291	6.15507	5.05905	4.90806	4.29689	7.3287	6.95642	6.10032	3.11795	4.73405	5.92887	4.16849	5.15044	7.82995	6.81319	6.03541	7.55818	2.90541	4.91753	5.93986	5.07207	5.14625
6	sp|Q86V21|AACS_HUMAN	Q86V21	AACS	Acetoacetyl-CoA synthetase OS=Homo sapiens OX=9606 GN=AACS PE=1 SV=1	13	16	10	+						6.81535	2.55862	4.03091	5.95575	11.3863	3.97903	8.59349	4.02559	7.09938	4.23983	3.29421	3.9765	5.38146	9.38641	3.77417	4.44011	4.26952	6.79336	6.17617	2.59263	2.80784	4.41953	10.6753	6.35662	8.95561	5.84655	5.60057	4.33123	4.07308	3.48277	3.36641	10.2034	5.31143	5.19737	5.51383	5.08964
7	sp|Q8N5Z0-2|AADAT_HUMAN	Q8N5Z0-2	AADAT	Isoform 2 of Kynurenine/alpha-aminoadipate aminotransferase, mitochondrial OS=Homo sapiens OX=9606 GN=AADAT	2	1	2	+		+	Matrix			1.15214	15.9778	6.20018	7.9682	4.1123	2.19659	1.80891	6.69342	9.30745	0.539983	13.071	5.28107	7.39368	2.26344	2.57042	1.13027	5.04123	7.2919	1.44639	18.083	6.12852	7.66521	4.0295	2.30741	1.70657	6.27139	9.23854	1.03082	11.6939	5.04674	7.38462	1.49853	2.29933	1.44922	6.21956	6.50071
8	sp|Q6PD74|AAGAB_HUMAN	Q6PD74	AAGAB	Alpha- and gamma-adaptin-binding protein p34 OS=Homo sapiens OX=9606 GN=AAGAB PE=1 SV=1	7	10	12	+						4.1963	5.39227	8.44463	2.72362	10.4533	9.91988	2.66504	3.6461	7.5234	4.45746	3.63848	4.7689	1.75967	9.72328	6.9219	2.38632	3.66657	7.71291	3.68377	5.06855	9.38781	2.65861	9.61073	9.81074	2.61024	3.84888	6.94158	4.15625	4.04934	4.5855	2.12426	10.2693	6.78241	2.61061	3.78227	8.01912
9	sp|Q2M2I8|AAK1_HUMAN	Q2M2I8	AAK1	AP2-associated protein kinase 1 OS=Homo sapiens OX=9606 GN=AAK1 PE=1 SV=3	18	15	14	+						8.40995	2.55546	2.23562	3.19102	3.35549	6.79912	6.80247	7.00548	6.82963	7.71852	3.90887	3.86165	3.31965	4.00216	7.99627	7.56807	7.28065	7.15991	9.57694	2.64928	2.02519	3.04248	3.57281	6.41978	6.76317	6.8957	7.12782	7.48958	3.89865	3.82087	3.39039	4.09463	7.93909	7.53669	7.06653	6.69039
10	sp|Q9H7C9|AAMDC_HUMAN	Q9H7C9	AAMDC	Mth938 domain-containing protein OS=Homo sapiens OX=9606 GN=AAMDC PE=1 SV=1	3	6	5	+						1.9913	1.4702	8.91218	4.40029	7.35026	11.0215	4.31804	2.92345	5.8686	1.17115	1.71338	12.4112	4.94046	7.97793	9.37287	6.17501	4.04312	3.9391	1.71507	1.6111	9.49579	4.67534	6.74996	10.5389	4.41781	3.31905	5.35552	1.0119	1.64139	12.9696	5.08362	7.78919	8.53748	5.67773	4.69763	4.71293
11	sp|Q13685|AAMP_HUMAN	Q13685	AAMP	Angio-associated migratory cell protein OS=Homo sapiens OX=9606 GN=AAMP PE=1 SV=2	6	8	4	+						3.53154	6.33702	12.3686	5.1507	6.85774	5.65339	8.17448	4.23054	5.67313	2.81375	4.97203	7.41218	3.91123	5.56871	4.25684	4.9127	3.85742	4.31804	3.39771	6.18144	12.3227	5.05211	6.78972	5.51403	8.70367	4.5232	5.68977	2.81938	4.78831	7.11836	3.9154	5.52285	4.31641	4.96002	4.09593	4.28896
12	sp|Q9Y312|AAR2_HUMAN	Q9Y312	AAR2	Protein AAR2 homolog OS=Homo sapiens OX=9606 GN=AAR2 PE=1 SV=2	21	14	16	+						3.94714	6.08447	8.30402	6.8621	4.15026	4.84164	4.49709	3.41696	8.75594	5.5058	4.17678	6.98677	6.47678	4.70245	5.32975	3.76176	3.11515	9.08513	3.34575	5.38637	8.75628	6.58441	4.06729	5.3006	4.5963	3.77178	7.23531	5.00474	4.33574	6.89909	7.61507	5.42938	5.29932	3.91954	2.97085	9.48218
13	sp|P49588|SYAC_HUMAN	P49588	AARS1	Alanine--tRNA ligase, cytoplasmic OS=Homo sapiens OX=9606 GN=AARS1 PE=1 SV=2	51	42	32	+						6.06876	3.42374	2.92945	3.13882	7.06436	3.57589	1.90081	3.08832	4.07446	13.8244	7.76933	3.34016	3.99219	9.41784	8.13555	5.41338	6.68813	6.15436	6.24277	3.50964	2.96269	2.86689	6.85584	3.3636	1.88037	2.84498	4.17914	13.3242	8.87707	3.33018	4.41858	8.99641	8.58845	5.24578	6.66821	5.84514
14	sp|Q5JTZ9|SYAM_HUMAN	Q5JTZ9	AARS2	Alanine--tRNA ligase, mitochondrial OS=Homo sapiens OX=9606 GN=AARS2 PE=1 SV=1	21	18	19	+	Mitochondrion-Mtx	+	Matrix			6.07424	2.81917	8.26225	4.85145	2.59515	3.24658	4.43231	4.26135	5.38066	10.1243	5.3541	11.0088	4.56925	3.50466	5.59797	6.6457	4.93086	6.34119	6.86826	2.87342	8.34129	4.5496	2.6511	3.15227	4.29441	4.49958	5.4666	10.1352	5.06606	10.507	4.54672	3.34197	5.52741	6.49747	5.13446	6.54723
15	sp|Q9BTE6-3|AASD1_HUMAN	Q9BTE6-3	AARSD1	Isoform 3 of Alanyl-tRNA editing protein Aarsd1 OS=Homo sapiens OX=9606 GN=AARSD1	12	12	15	+						5.6243	10.6552	5.95732	10.401	2.9003	2.58316	3.97202	5.82776	7.58444	5.98051	7.48931	3.40497	7.85753	3.47137	1.64567	1.755	5.60717	7.28291	6.57153	8.94747	4.8297	13.8567	3.06324	2.22909	3.61013	5.05524	8.3168	5.56447	6.18507	3.78884	8.40601	3.30719	1.97882	2.44534	4.81315	7.03126
16	sp|Q4L235|ACSF4_HUMAN	Q4L235	AASDH	Beta-alanine-activating enzyme OS=Homo sapiens OX=9606 GN=AASDH PE=1 SV=3	3	0	3	-						5.10282	5.2903	9.00395	3.08704	1.86349	2.46574	4.70996	2.95294	7.65271	8.73127	13.1629	10.1684	3.32593	2.14306	2.60077	7.2762	3.66848	6.79407	NaN	NaN	NaN	NaN	NaN	NaN	NaN	NaN	NaN	NaN	NaN	NaN	NaN	NaN	NaN	NaN	NaN	NaN
17	sp|Q9NRN7|ADPPT_HUMAN	Q9NRN7	AASDHPPT	L-aminoadipate-semialdehyde dehydrogenase-phosphopantetheinyl transferase OS=Homo sapiens OX=9606 GN=AASDHPPT PE=1 SV=2	13	18	17	+						4.98904	4.64328	12.4758	3.02043	1.64156	8.8642	6.2084	4.37418	8.01599	5.70353	2.06195	7.39828	3.14885	1.91474	7.53768	5.19938	5.11175	7.69097	5.36172	5.22518	10.914	3.48939	2.06496	8.82347	6.34221	3.96389	9.12567	6.11695	1.95412	8.11429	2.9281	1.69309	6.79171	5.02674	5.32275	6.74175
18	sp|Q9UDR5|AASS_HUMAN	Q9UDR5	AASS	Alpha-aminoadipic semialdehyde synthase, mitochondrial OS=Homo sapiens OX=9606 GN=AASS PE=1 SV=1	11	17	13	+		+	Matrix			1.66615	2.00412	18.3242	9.65842	0.00602113	0.039881	0.617301	16.1562	7.45028	0.300472	0.775111	11.5511	6.8022	0.56147	0.508099	0.479799	18.014	5.08516	2.65598	1.82349	16.5037	9.66746	0.479398	0.320864	0.772788	15.0048	6.86376	2.71057	0.857601	10.7252	5.81779	0.98141	0.506551	1.01873	18.0391	5.25072
19	sp|Q9NY61|AATF_HUMAN	Q9NY61	AATF	Protein AATF OS=Homo sapiens OX=9606 GN=AATF PE=1 SV=1	22	19	14	+	Nuclear					4.14238	8.05223	6.11624	4.06749	3.46445	5.40896	3.85706	2.85221	7.3684	6.11382	11.3576	3.99403	4.01099	3.99911	6.41115	6.05109	3.87001	8.86279	4.02875	7.02616	6.42856	4.65428	3.36833	4.95705	4.00109	3.38278	6.74917	5.88193	11.683	3.57648	4.78112	5.28409	5.85298	5.90469	3.96065	8.47892
20	sp|P80404|GABT_HUMAN	P80404	ABAT	4-aminobutyrate aminotransferase, mitochondrial OS=Homo sapiens OX=9606 GN=ABAT PE=1 SV=3	13	12	16	+		+	Matrix			0.614617	0.72996	0.820156	0.341173	27.0086	0.475796	0.0604866	0.322717	3.47824	0.689895	0.659361	2.42067	1.08402	57.492	1.47524	0.0090317	0.35205	1.96592	0.633437	0.697734	0.59062	0.0756255	28.1351	0.306754	0.0515569	0.17452	4.06352	0.469091	0.594735	1.98698	0.645313	58.0199	1.39665	0.000718869	0.197518	1.96021
21	sp|O95477|ABCA1_HUMAN	O95477	ABCA1	Phospholipid-transporting ATPase ABCA1 OS=Homo sapiens OX=9606 GN=ABCA1 PE=1 SV=3	1	0	1	-						2.7947	0	0.293	2.89938	2.62642	1.54207	3.09722	38.0315	0.888627	13.8005	2.60848	3.33309	1.53019	3.69422	1.9972	1.32189	18.6752	0.866241	NaN	NaN	NaN	NaN	NaN	NaN	NaN	NaN	NaN	NaN	NaN	NaN	NaN	NaN	NaN	NaN	NaN	NaN
22	sp|Q86UK0|ABCAC_HUMAN	Q86UK0	ABCA12	ATP-binding cassette sub-family A member 12 OS=Homo sapiens OX=9606 GN=ABCA12 PE=1 SV=3	2	1	2	+						2.41614	6.78255	4.48395	1.76534	10.5694	3.64871	4.11915	2.59215	6.6955	3.25386	6.22304	9.05563	2.77307	13.2752	4.23853	4.23006	4.37097	9.50682	4.78274	6.76442	8.99717	5.50392	6.50866	4.39106	4.56182	5.38273	6.06878	4.56815	5.01691	7.57379	5.32694	6.29467	2.74232	3.44758	4.85204	7.21631
23	sp|Q86UQ4-4|ABCAD_HUMAN	Q86UQ4-4	ABCA13	Isoform 4 of ATP-binding cassette sub-family A member 13 OS=Homo sapiens OX=9606 GN=ABCA13	0	0	1	-						NaN	NaN	NaN	NaN	NaN	NaN	NaN	NaN	NaN	NaN	NaN	NaN	NaN	NaN	NaN	NaN	NaN	NaN	NaN	NaN	NaN	NaN	NaN	NaN	NaN	NaN	NaN	NaN	NaN	NaN	NaN	NaN	NaN	NaN	NaN	NaN
24	sp|Q9BZC7-3|ABCA2_HUMAN	Q9BZC7-3	ABCA2	Isoform 3 of ATP-binding cassette sub-family A member 2 OS=Homo sapiens OX=9606 GN=ABCA2	7	6	6	+	Endosome					6.35469	6.88042	2.57014	5.60789	23.3372	2.02033	0.919263	4.87184	3.07018	1.66238	5.63371	2.81237	6.44275	20.6144	0.859368	0.992607	2.97423	2.3762	6.76369	6.30786	2.23966	10.2896	21.9611	1.17613	1.13748	5.02931	3.17705	1.71874	4.95532	2.48034	6.0426	18.0775	1.24877	1.18682	3.96791	2.24006
25	sp|Q99758|ABCA3_HUMAN	Q99758	ABCA3	ATP-binding cassette sub-family A member 3 OS=Homo sapiens OX=9606 GN=ABCA3 PE=1 SV=2	7	3	8	+						2.68936	1.15236	7.11279	2.05605	14.0198	22.0387	7.46047	6.4605	0.273226	0.764718	1.68969	5.23514	1.23124	13.5195	4.91883	5.63254	3.42386	0.321236	2.91112	2.07148	7.65723	2.55135	12.2341	18.5927	7.15733	6.09288	1.29204	1.5078	2.79307	5.13993	1.75474	12.2312	5.22796	5.75448	3.70656	1.32412
26	sp|Q8WWZ7|ABCA5_HUMAN	Q8WWZ7	ABCA5	ATP-binding cassette sub-family A member 5 OS=Homo sapiens OX=9606 GN=ABCA5 PE=2 SV=2	2	1	0	-						5.1582	2.90084	5.76795	4.08439	13.0462	3.54761	6.99028	0.786372	3.37565	6.48086	3.66979	9.64092	6.84943	9.36155	4.02004	9.30232	1.2661	3.75152	5.2053	3.64594	7.06853	4.30056	13.48	4.25342	8.90588	0.600262	3.79295	5.6028	3.21553	8.97217	6.71274	9.26364	3.12852	7.24036	0.859551	3.75182
27	sp|Q8IZY2|ABCA7_HUMAN	Q8IZY2	ABCA7	Phospholipid-transporting ATPase ABCA7 OS=Homo sapiens OX=9606 GN=ABCA7 PE=1 SV=3	0	1	1	-						NaN	NaN	NaN	NaN	NaN	NaN	NaN	NaN	NaN	NaN	NaN	NaN	NaN	NaN	NaN	NaN	NaN	NaN	22.5609	4.98315	2.74184	8.74171	1.8484	10.6388	4.10497	3.96519	0.611421	6.95953	7.74668	7.52912	5.16632	1.31992	3.89306	2.31057	4.21792	0.660463
28	sp|P08183|MDR1_HUMAN	P08183	ABCB1	ATP-dependent translocase ABCB1 OS=Homo sapiens OX=9606 GN=ABCB1 PE=1 SV=3	5	8	11	+	Plasma membrane					0.430616	1.93954	10.1156	12.5209	0.191149	0.308136	0.360667	0.407117	19.2349	0.477022	0.921476	12.0167	14.3944	0.65911	2.07231	0.494124	0.465874	22.9904	0.980725	2.22562	9.83428	11.884	0.605001	0.545338	0.872542	0.885214	18.1681	1.18491	1.41816	11.5485	11.7869	1.05669	2.49039	1.16099	1.14779	22.2048
29	sp|Q9NRK6|ABCBA_HUMAN	Q9NRK6	ABCB10	ATP-binding cassette sub-family B member 10, mitochondrial OS=Homo sapiens OX=9606 GN=ABCB10 PE=1 SV=2	14	7	17	+		+	MIM			4.97149	7.4692	10.2739	5.39421	2.31727	5.55802	4.10159	3.91163	3.83247	6.05253	6.94162	13.3505	5.30371	1.80737	5.18818	3.4345	4.9462	5.14571	5.78161	6.57428	8.86611	5.26269	2.50618	6.42068	4.54407	3.73721	3.50238	7.68089	6.79502	10.8869	4.59126	2.63453	5.92114	4.35816	4.86037	5.07653
30	sp|P21439|MDR3_HUMAN	P21439	ABCB4	Phosphatidylcholine translocator ABCB4 OS=Homo sapiens OX=9606 GN=ABCB4 PE=1 SV=2	1	1	1	+						0	2.27345	9.98658	15.2273	0	0	1.159	0.130346	17.7422	0	1.68714	11.9523	14.9158	0	1.01127	1.24066	0	22.6739	0.644235	1.31464	9.73918	13.5116	0.219971	0	0.245087	0.043038	19.2013	0	0.902803	12.7024	12.4221	0.577878	2.0699	0.0758276	0	26.33
31	sp|Q9NP58|ABCB6_HUMAN	Q9NP58	ABCB6	ATP-binding cassette sub-family B member 6, mitochondrial OS=Homo sapiens OX=9606 GN=ABCB6 PE=1 SV=1	8	12	10	+	Lysosome	+	MOM			9.24481	4.50536	2.32492	25.6257	11.7562	1.29363	2.57187	5.20051	0.371199	4.09713	3.13104	2.64301	10.7692	10.3454	1.03292	1.70562	3.0326	0.348938	9.21754	4.3065	2.52975	24.8262	12.032	1.30251	3.06449	5.29382	0.741563	4.20747	3.05659	3.26111	9.52715	9.38197	1.33438	2.00269	3.14897	0.765261
32	sp|O75027-2|ABCB7_HUMAN	O75027-2	ABCB7	Isoform 2 of ATP-binding cassette sub-family B member 7, mitochondrial OS=Homo sapiens OX=9606 GN=ABCB7	22	12	15	+	Mitochondrion-Mtx	+	MIM			2.77913	2.99872	6.81728	7.42104	2.21105	6.09618	6.6567	2.42537	4.94409	4.46246	7.18664	6.82307	7.70988	2.64583	8.90271	10.5861	3.66732	5.66649	2.6812	2.95236	7.0281	7.05254	2.04129	5.86212	6.65407	2.43425	4.69335	4.39853	7.51763	6.61255	7.47506	2.93063	8.86356	11.1861	3.62189	5.99475
33	sp|Q9NUT2|MITOS_HUMAN	Q9NUT2	ABCB8	Mitochondrial potassium channel ATP-binding subunit OS=Homo sapiens OX=9606 GN=ABCB8 PE=1 SV=3	10	9	11	+		+	MIM			5.01164	4.00195	6.0472	3.57478	5.68171	6.55632	8.06086	3.64166	1.16155	5.77421	8.88361	7.66862	3.5356	9.92734	5.55056	8.61184	4.45547	1.85508	5.46892	4.161	6.22412	3.44569	5.68031	6.93051	8.37623	3.63989	1.24554	6.28618	8.55129	7.58781	3.20943	9.2339	5.45796	8.16826	4.52418	1.80879
34	sp|Q9NP78|ABCB9_HUMAN	Q9NP78	ABCB9	ATP-binding cassette sub-family B member 9 OS=Homo sapiens OX=9606 GN=ABCB9 PE=1 SV=1	0	0	2	-						NaN	NaN	NaN	NaN	NaN	NaN	NaN	NaN	NaN	NaN	NaN	NaN	NaN	NaN	NaN	NaN	NaN	NaN	NaN	NaN	NaN	NaN	NaN	NaN	NaN	NaN	NaN	NaN	NaN	NaN	NaN	NaN	NaN	NaN	NaN	NaN
35	sp|P33527|MRP1_HUMAN	P33527	ABCC1	Multidrug resistance-associated protein 1 OS=Homo sapiens OX=9606 GN=ABCC1 PE=1 SV=3	38	29	32	+						4.57468	4.49358	2.3349	8.9086	2.69625	13.5282	2.38707	6.31402	1.47764	6.39481	8.6354	2.54943	11.1415	3.31989	10.445	2.39016	6.35852	2.05037	5.51553	5.09018	2.46247	8.48155	2.94273	13.2142	3.0009	5.92198	1.95971	6.31739	7.8567	2.70789	9.96226	3.40001	9.84979	2.71332	6.33299	2.27041
36	sp|Q5T3U5|MRP7_HUMAN	Q5T3U5	ABCC10	Multidrug resistance-associated protein 7 OS=Homo sapiens OX=9606 GN=ABCC10 PE=1 SV=1	5	11	12	+						8.23809	3.83785	3.74646	2.22241	6.15564	4.34694	3.71956	3.08689	2.48387	10.5552	14.0843	7.54218	2.57444	10.8178	5.48917	5.53316	3.0449	2.52112	8.0038	3.66849	3.75422	2.57588	6.3228	4.10762	3.60828	3.61378	2.87527	10.835	13.374	7.72003	2.60536	9.58562	5.75437	5.31095	3.57158	2.71288
37	sp|Q92887|MRP2_HUMAN	Q92887	ABCC2	Canalicular multispecific organic anion transporter 1 OS=Homo sapiens OX=9606 GN=ABCC2 PE=1 SV=3	3	5	2	+	Plasma membrane					4.05141	64.5755	0.69623	0	1.39428	1.52563	0.25864	0.451611	0.766963	4.7562	16.5077	0.336706	0.521963	1.36044	0.943266	0.354145	0.460875	1.03844	7.21151	51.5348	0.792451	0.530719	2.22734	3.02906	1.96999	0.720479	1.06363	6.0694	14.0405	0.28915	1.86214	2.24473	2.07537	2.10875	0.614542	1.61536
38	sp|O15438-4|MRP3_HUMAN	O15438-4	ABCC3	Isoform 4 of Canalicular multispecific organic anion transporter 2 OS=Homo sapiens OX=9606 GN=ABCC3	10	12	16	+						16.7186	2.12237	0.0323271	8.46788	4.87943	5.58213	9.55904	1.67288	1.48047	9.97763	8.72146	0.0689018	6.84082	6.56283	3.67868	9.88766	0.707668	3.03917	20.8301	1.82041	0.0468168	7.94716	4.68216	5.33857	8.91351	1.66178	1.58166	9.77746	7.93045	0.162258	6.56166	5.54913	3.66196	9.43614	1.05698	3.0418
39	sp|O15439|MRP4_HUMAN	O15439	ABCC4	Multidrug resistance-associated protein 4 OS=Homo sapiens OX=9606 GN=ABCC4 PE=1 SV=3	12	16	14	+	Plasma membrane					4.78771	7.78371	4.15455	5.51136	1.62936	5.83683	4.20543	4.29898	3.70636	8.32809	13.411	3.52928	6.52152	1.7021	8.22163	6.41535	5.0581	4.8986	5.62279	7.53065	4.48035	5.19099	1.18383	5.76997	4.58416	4.26791	3.95081	8.94895	12.8213	3.38999	6.26394	1.23599	8.08536	6.49532	5.33172	4.84595
40	sp|O15440|MRP5_HUMAN	O15440	ABCC5	Multidrug resistance-associated protein 5 OS=Homo sapiens OX=9606 GN=ABCC5 PE=1 SV=2	6	5	11	+	Plasma membrane					9.46147	3.33595	6.74562	5.06167	9.82197	8.16932	5.99039	1.86833	7.00427	4.98137	1.93318	3.42152	3.56782	4.36256	13.2	3.13977	2.27329	5.66144	8.59487	3.22306	8.01649	4.5023	10.0417	8.44999	6.36213	1.68416	6.02164	4.83523	1.70642	2.89038	3.7282	5.0806	13.5518	3.77416	2.12946	5.40735
41	sp|P33897|ABCD1_HUMAN	P33897	ABCD1	ATP-binding cassette sub-family D member 1 OS=Homo sapiens OX=9606 GN=ABCD1 PE=1 SV=2	13	15	12	+	Peroxisome	+	Membrane			0.800892	1.74542	1.03292	15.0496	2.34877	12.8701	5.45556	2.79381	1.80623	0.665417	4.13736	2.23593	16.5167	4.55303	12.8041	10.8117	2.21838	2.154	1.02363	1.77241	1.01973	14.5792	2.62962	12.5456	5.38852	2.99029	1.84962	0.661299	4.21583	2.22791	16.5298	4.11626	13.3106	10.518	2.23756	2.38416
42	sp|P28288|ABCD3_HUMAN	P28288	ABCD3	ATP-binding cassette sub-family D member 3 OS=Homo sapiens OX=9606 GN=ABCD3 PE=1 SV=1	19	21	18	+	Peroxisome	+	Membrane			4.97181	6.7683	7.71172	6.07686	2.25329	5.17673	5.5275	4.95781	6.5501	5.77677	4.70996	3.7255	7.32518	3.34684	5.51874	8.00972	5.28248	6.31069	4.82824	6.29178	7.36206	6.18197	3.37468	4.96806	5.75483	5.17155	6.02564	5.57245	5.01984	3.59162	6.93911	4.82943	5.43347	7.53209	5.24618	5.87701
43	sp|O14678|ABCD4_HUMAN	O14678	ABCD4	Lysosomal cobalamin transporter ABCD4 OS=Homo sapiens OX=9606 GN=ABCD4 PE=1 SV=1	7	4	3	+						13.4383	3.30964	4.59259	4.27217	4.73326	2.81405	4.60179	6.05086	8.48962	11.0967	2.52114	5.2498	4.64358	6.50152	1.699	2.57702	5.91425	7.49467	13.5495	3.14801	2.75524	4.17778	4.89739	3.87338	5.42353	6.17774	8.14288	11.0144	2.51833	3.45617	4.88287	5.84158	2.68576	3.61329	6.70924	7.13298
44	sp|P61221|ABCE1_HUMAN	P61221	ABCE1	ATP-binding cassette sub-family E member 1 OS=Homo sapiens OX=9606 GN=ABCE1 PE=1 SV=1	21	26	22	+						6.61508	8.38581	6.62262	4.53439	3.71752	5.79668	6.44536	5.36845	5.15313	7.61828	6.34894	3.74981	4.84123	3.74233	5.33013	5.88354	5.17572	4.67098	6.07415	8.11892	6.85514	4.31159	3.42451	5.6226	6.65473	5.24845	5.18421	7.35436	6.62896	3.98088	4.97748	4.22558	5.31247	5.95419	5.12148	4.9503
45	sp|Q8NE71|ABCF1_HUMAN	Q8NE71	ABCF1	ATP-binding cassette sub-family F member 1 OS=Homo sapiens OX=9606 GN=ABCF1 PE=1 SV=2	27	36	28	+						4.38152	3.99218	6.46574	6.38506	5.6617	7.40934	5.90597	4.18989	6.92148	4.46768	3.22901	4.37069	6.79099	4.92281	8.07416	6.30323	3.98321	6.54536	3.87697	3.79156	7.03616	6.2655	5.43017	7.10295	5.49895	4.15233	6.35747	4.0571	3.40956	4.43263	7.50385	5.66198	7.69784	6.3498	4.04537	7.32982
46	sp|Q9UG63-2|ABCF2_HUMAN	Q9UG63-2	ABCF2	Isoform 2 of ATP-binding cassette sub-family F member 2 OS=Homo sapiens OX=9606 GN=ABCF2	27	30	23	+						5.53068	9.79697	10.8545	6.80677	3.80992	6.98978	8.73027	6.33613	3.07265	5.61902	3.85556	4.06054	5.39665	2.5916	4.50105	4.27359	4.90045	2.87387	5.66709	10.0174	10.752	6.5476	3.82008	6.8502	8.85837	5.86596	3.26554	5.61307	3.82903	4.1465	5.3716	2.41959	4.64953	4.41108	5.01069	2.90464
47	sp|Q9NUQ8|ABCF3_HUMAN	Q9NUQ8	ABCF3	ATP-binding cassette sub-family F member 3 OS=Homo sapiens OX=9606 GN=ABCF3 PE=1 SV=2	20	18	16	+						5.66125	6.82209	3.72636	5.95249	6.71658	7.64272	7.56546	5.03222	5.00103	6.20329	5.47488	2.36699	4.86155	5.87532	6.12661	5.18015	5.15543	4.63557	5.43023	6.69441	4.24836	5.40032	6.02248	7.46883	7.6066	5.39488	4.5953	6.02728	5.79309	2.44973	4.88643	6.44837	5.75431	5.54095	4.98801	5.25041
48	sp|Q9UNQ0|ABCG2_HUMAN	Q9UNQ0	ABCG2	Broad substrate specificity ATP-binding cassette transporter ABCG2 OS=Homo sapiens OX=9606 GN=ABCG2 PE=1 SV=3	6	3	9	+	Plasma membrane					1.90581	1.03004	2.45848	0.700024	27.784	22.6033	0.244531	2.97959	3.18149	1.60294	1.20522	1.61847	0.963597	17.6032	7.67383	0.632878	1.94221	3.87028	1.71385	1.41051	2.28277	1.80237	22.9787	25.2048	0.852049	3.60473	3.41993	1.23637	0.971539	1.73038	1.82085	16.1276	7.51992	0.510337	2.30749	4.50573
49	sp|Q9NUJ1|ABHDA_HUMAN	Q9NUJ1	ABHD10	Mycophenolic acid acyl-glucuronide esterase, mitochondrial OS=Homo sapiens OX=9606 GN=ABHD10 PE=1 SV=1	10	14	14	+	Mitochondrion-Mtx	+	Matrix			2.04388	15.0994	4.70103	1.40238	1.89527	3.05707	5.63729	3.04129	2.69069	2.53866	27.0481	7.78146	2.34679	2.58779	4.83916	7.17955	3.04839	3.06184	2.17357	14.0369	4.84685	1.49154	1.95401	3.37881	5.85283	3.09025	2.67096	2.18444	26.6711	7.52458	2.94877	3.31641	4.35216	7.03744	3.09038	3.37903
50	sp|Q8NFV4|ABHDB_HUMAN	Q8NFV4	ABHD11	Protein ABHD11 OS=Homo sapiens OX=9606 GN=ABHD11 PE=1 SV=1	8	17	9	+		+	Matrix			2.86815	6.7038	2.10083	2.40469	13.3079	3.89942	5.70919	2.46839	1.52678	4.99316	11.2744	3.58524	2.90893	18.8438	5.60019	6.42247	2.87134	2.51137	3.27861	6.47296	2.44035	2.92319	12.1715	3.72089	5.95233	2.70161	1.87415	4.90355	11.7289	3.40066	3.19112	17.9186	5.3161	6.37956	3.08966	2.53617
51	sp|Q8N2K0|ABD12_HUMAN	Q8N2K0	ABHD12	Lysophosphatidylserine lipase ABHD12 OS=Homo sapiens OX=9606 GN=ABHD12 PE=1 SV=2	8	7	9	+	ER-Membrane					5.54424	3.09562	2.69917	3.36167	9.57981	3.81164	2.98278	8.12143	6.58337	4.31092	3.65417	4.71963	3.0379	12.7623	4.61085	5.22155	9.03778	6.86515	4.53971	3.02116	3.00179	3.43298	9.06612	3.67641	3.0352	8.90838	5.25883	3.92042	4.38768	4.67734	3.07593	14.628	4.49756	5.38414	8.78652	6.70181
52	sp|Q7L211|ABHDD_HUMAN	Q7L211	ABHD13	Protein ABHD13 OS=Homo sapiens OX=9606 GN=ABHD13 PE=2 SV=1	2	1	2	+						3.45244	7.57485	2.9136	9.1247	6.25177	4.21625	8.22753	8.26813	4.51317	4.70445	5.12115	4.34112	6.59907	5.27265	3.87121	6.08788	5.39184	4.06821	3.21522	4.46118	4.01076	7.89969	4.70934	6.38028	7.55165	6.43027	5.12125	4.56963	5.05066	4.24483	9.53069	6.1138	4.53471	5.80999	4.6568	5.70925
53	sp|Q9BUJ0|ABHEA_HUMAN	Q9BUJ0	ABHD14A	Protein ABHD14A OS=Homo sapiens OX=9606 GN=ABHD14A PE=2 SV=2	1	1	1	+						9.24675	6.11513	5.80495	10.8808	4.15719	2.75872	10.273	6.74491	3.60134	5.87292	3.80541	5.62912	5.99531	4.00315	2.51437	6.23387	4.23862	2.12455	9.79366	6.28826	3.87336	10.0958	3.89225	3.25272	9.56176	8.65387	3.33279	4.90284	3.56654	4.74929	5.13585	4.90127	2.53877	6.26673	6.32994	2.8643
54	sp|Q96IU4|ABHEB_HUMAN	Q96IU4	ABHD14B	Protein ABHD14B OS=Homo sapiens OX=9606 GN=ABHD14B PE=1 SV=1	10	7	13	+						7.72156	4.66044	2.10497	2.7272	2.1882	5.66759	5.06034	2.79612	8.04492	12.1616	7.22903	4.78421	2.45283	4.0041	6.90891	7.34325	3.35998	10.7848	8.14071	4.6998	1.89514	2.61753	2.5738	5.99738	5.51788	2.65938	7.97338	12.506	6.62412	4.83158	2.51307	3.86617	7.0799	7.4531	3.45917	9.59193
55	sp|Q6UXT9|ABH15_HUMAN	Q6UXT9	ABHD15	Protein ABHD15 OS=Homo sapiens OX=9606 GN=ABHD15 PE=1 SV=2	6	4	4	+						9.79873	3.10463	0.255997	6.9402	3.85623	15.6533	1.64571	0.414823	1.88751	12.808	4.51546	1.38537	5.50777	3.91775	22.8755	2.19683	0.728342	2.50791	7.7552	3.53859	1.18501	6.74539	4.21363	14.7107	2.33608	1.10529	2.6437	12.5514	4.99973	1.7824	5.59832	4.73978	18.3317	2.87724	1.55355	3.33231
56	sp|O95870|ABHGA_HUMAN	O95870	ABHD16A	Phosphatidylserine lipase ABHD16A OS=Homo sapiens OX=9606 GN=ABHD16A PE=1 SV=3	14	7	10	+						7.07823	3.73592	2.46436	4.27134	11.6177	5.4825	5.43529	3.94453	4.95373	5.53188	4.64	3.56376	4.52751	14.0899	5.76978	5.84517	2.65623	4.39215	6.71268	3.74971	2.56332	4.07943	10.3275	5.3356	5.60629	3.75212	4.74507	5.0123	4.82375	3.83126	5.00829	14.6705	6.36135	6.16182	2.80004	4.45892
57	sp|Q96GS6-2|AB17A_HUMAN	Q96GS6-2	ABHD17A	Isoform 2 of Alpha/beta hydrolase domain-containing protein 17A OS=Homo sapiens OX=9606 GN=ABHD17A	3	1	6	+						10.1607	7.68036	5.79011	5.36877	5.91486	3.75885	5.21505	4.07449	3.53339	7.87239	5.45283	7.39713	4.93778	5.20208	3.81666	6.25963	4.2535	3.31139	8.45863	8.71635	5.98482	2.5508	6.64931	4.52955	5.16577	4.71501	3.47555	5.99345	7.19857	7.6975	2.90849	6.53484	4.45885	6.93286	4.89392	3.13572
58	sp|Q5VST6|AB17B_HUMAN	Q5VST6	ABHD17B	Alpha/beta hydrolase domain-containing protein 17B OS=Homo sapiens OX=9606 GN=ABHD17B PE=1 SV=1	3	4	3	+	Endosome					10.9342	6.4791	6.29364	7.36465	5.86422	3.45156	4.97373	4.04568	4.33922	9.04915	3.82071	5.98103	7.11781	4.32492	3.60469	4.80324	3.89126	3.66122	10.2921	6.99555	6.71076	7.53509	5.73948	3.60975	5.43329	3.84439	4.18717	8.64934	4.09279	6.15483	6.10323	4.3839	3.61173	5.43334	3.80927	3.41398
59	sp|Q6PCB6|AB17C_HUMAN	Q6PCB6	ABHD17C	Alpha/beta hydrolase domain-containing protein 17C OS=Homo sapiens OX=9606 GN=ABHD17C PE=1 SV=2	2	2	1	+						14.2811	6.39761	1.82914	1.87941	17.4915	2.06329	4.37086	2.97061	2.04581	13.7313	3.47379	1.85225	2.12571	15.8307	1.75773	3.10217	3.24585	1.55113	15.3707	7.24812	1.0487	2.37435	16.2108	2.18543	4.27671	3.51865	2.08925	12.4557	3.2463	1.35518	2.305	16.558	1.8385	3.17365	3.11446	1.63064
60	sp|Q0P651|ABD18_HUMAN	Q0P651	ABHD18	Protein ABHD18 OS=Homo sapiens OX=9606 GN=ABHD18 PE=2 SV=1	2	0	1	-						3.26163	3.4441	7.06348	3.83802	2.28355	2.58394	8.44801	1.95939	1.69767	4.07592	8.77747	4.97413	6.0912	3.46478	3.65443	30.5037	2.58363	1.29498	NaN	NaN	NaN	NaN	NaN	NaN	NaN	NaN	NaN	NaN	NaN	NaN	NaN	NaN	NaN	NaN	NaN	NaN
61	sp|P08910|ABHD2_HUMAN	P08910	ABHD2	Monoacylglycerol lipase ABHD2 OS=Homo sapiens OX=9606 GN=ABHD2 PE=1 SV=1	3	2	1	+						2.72177	2.27348	2.20045	2.32361	10.7475	3.28372	3.0807	7.48861	6.65078	2.91276	5.22724	5.88914	4.78785	18.6853	7.23915	7.28784	3.13804	4.06204	2.96622	1.84542	1.6923	2.25249	13.131	3.58237	2.89832	7.6339	7.96442	3.19203	4.4716	5.3428	4.76085	17.6319	6.55106	6.97917	3.89146	3.21263
62	sp|Q8WU67|ABHD3_HUMAN	Q8WU67	ABHD3	Phospholipase ABHD3 OS=Homo sapiens OX=9606 GN=ABHD3 PE=2 SV=2	3	0	2	-						6.9302	5.35535	4.37262	3.5008	2.2476	2.18466	9.82509	2.00638	1.15499	8.9337	10.7179	11.6754	5.26803	5.55583	3.98225	13.918	1.7793	0.591976	NaN	NaN	NaN	NaN	NaN	NaN	NaN	NaN	NaN	NaN	NaN	NaN	NaN	NaN	NaN	NaN	NaN	NaN
63	sp|Q8TB40|ABHD4_HUMAN	Q8TB40	ABHD4	(Lyso)-N-acylphosphatidylethanolamine lipase OS=Homo sapiens OX=9606 GN=ABHD4 PE=1 SV=1	5	2	2	+						4.09994	2.08143	3.34684	7.95467	5.27331	0.326695	2.76761	5.01501	6.35517	6.9783	5.90093	4.2653	7.28316	9.35586	2.58042	11.4543	11.4526	3.50853	4.14081	1.83198	3.21665	7.84502	5.25221	0.728156	2.28379	4.52641	6.09565	6.93048	5.689	4.30937	7.24265	9.25303	2.21448	12.7674	12.2361	3.43678
64	sp|Q8WTS1|ABHD5_HUMAN	Q8WTS1	ABHD5	1-acylglycerol-3-phosphate O-acyltransferase ABHD5 OS=Homo sapiens OX=9606 GN=ABHD5 PE=1 SV=1	8	4	7	+						3.41363	4.17968	1.61958	9.5528	6.64513	1.91572	12.8805	6.38662	4.07803	2.89474	8.05175	2.04812	8.98918	7.13757	2.90619	9.52311	2.84277	4.93491	3.60798	4.16508	1.86065	8.89168	6.2166	1.82319	12.7085	6.57675	3.67776	2.47867	8.51646	2.12674	9.82151	6.75634	2.67571	9.73756	3.02298	5.33584
65	sp|Q9BV23|ABHD6_HUMAN	Q9BV23	ABHD6	Monoacylglycerol lipase ABHD6 OS=Homo sapiens OX=9606 GN=ABHD6 PE=1 SV=1	7	6	6	+	ER-Membrane					7.68648	6.28728	5.07373	5.82431	1.54306	7.46239	6.78133	4.26171	5.78812	6.29226	8.451	5.46239	5.15979	2.23859	5.61087	7.72382	3.4937	4.85915	8.31845	5.88089	5.45636	5.59946	1.76578	6.92665	7.18999	3.90367	6.54182	6.27751	8.30372	5.35641	5.04345	1.7775	5.63303	7.20266	3.84764	4.97502
66	sp|Q8IZP0-9|ABI1_HUMAN	Q8IZP0-9	ABI1	Isoform 9 of Abl interactor 1 OS=Homo sapiens OX=9606 GN=ABI1	8	11	6	+						4.29661	4.29534	3.88919	3.98181	6.37579	6.14158	4.11939	6.31632	7.50327	4.97525	5.49623	4.64842	4.78239	6.18706	6.53919	5.45609	6.85641	8.13965	4.39433	4.39416	4.43677	3.85139	6.29765	5.86849	3.6756	6.75122	6.54264	4.45518	5.65673	4.60124	5.30596	7.01092	6.26806	5.68948	6.14059	8.65956
67	sp|Q8IZP0-6|ABI1_HUMAN	Q8IZP0-6	ABI1	Isoform 6 of Abl interactor 1 OS=Homo sapiens OX=9606 GN=ABI1	0	1	0	-						NaN	NaN	NaN	NaN	NaN	NaN	NaN	NaN	NaN	NaN	NaN	NaN	NaN	NaN	NaN	NaN	NaN	NaN	2.29047	4.65491	3.35071	4.5477	3.40665	5.43915	4.8563	5.21588	5.68495	7.18748	5.63295	6.18231	5.18247	6.30748	4.65874	6.42167	8.231	10.7492
68	sp|Q9NYB9|ABI2_HUMAN	Q9NYB9	ABI2	Abl interactor 2 OS=Homo sapiens OX=9606 GN=ABI2 PE=1 SV=1	9	3	10	+						3.64851	5.31238	5.10055	5.01098	5.36174	7.01148	7.78873	7.56357	6.54382	2.67556	3.7507	5.16908	4.67634	4.62966	5.34559	6.48023	7.5762	6.35488	2.53111	4.09952	5.61375	4.75907	4.00588	7.43598	7.56671	8.13817	5.37788	2.07466	3.83562	5.57809	5.38258	4.90467	5.58411	7.77713	8.09437	7.24069
69	sp|Q9P2A4|ABI3_HUMAN	Q9P2A4	ABI3	ABI gene family member 3 OS=Homo sapiens OX=9606 GN=ABI3 PE=1 SV=2	0	2	0	-						NaN	NaN	NaN	NaN	NaN	NaN	NaN	NaN	NaN	NaN	NaN	NaN	NaN	NaN	NaN	NaN	NaN	NaN	1.56227	0.902981	0.996907	3.17243	4.45355	3.03547	1.69826	2.39148	20.2569	1.74447	0.968122	1.2339	2.88212	3.3054	2.7059	2.14053	2.55776	43.9915
70	sp|Q9NX38|ABITM_HUMAN	Q9NX38	ABITRAM	Protein Abitram OS=Homo sapiens OX=9606 GN=ABITRAM PE=1 SV=1	3	1	3	+						2.84504	3.52034	7.30435	3.97063	4.39705	4.16944	3.68116	5.02004	6.28889	4.78041	4.57593	8.49612	4.56415	4.99499	10.0968	8.07156	5.28097	7.94211	3.41204	3.33814	7.34574	4.11999	3.91432	4.15419	4.3232	5.29474	6.39221	4.72576	4.15927	8.50256	4.94964	4.69501	8.55486	8.23662	5.64109	8.24063
71	sp|P00519-2|ABL1_HUMAN	P00519-2	ABL1	Isoform IB of Tyrosine-protein kinase ABL1 OS=Homo sapiens OX=9606 GN=ABL1	7	7	11	+						6.81249	4.70027	5.75939	7.79559	7.28176	3.70995	3.72842	6.28629	5.85846	4.61829	4.87436	6.53411	8.05431	6.98162	2.79412	3.35081	5.53935	5.3204	7.08357	4.96789	6.19117	8.26848	7.03223	3.29146	3.44348	6.60003	5.3866	4.47046	4.89672	6.49856	8.00594	7.63622	2.43914	3.28046	5.39208	5.11552
72	sp|P42684|ABL2_HUMAN	P42684	ABL2	Tyrosine-protein kinase ABL2 OS=Homo sapiens OX=9606 GN=ABL2 PE=1 SV=1	11	10	12	+						7.23372	4.20382	7.02308	5.02775	4.11256	5.08588	3.24385	5.32264	7.48117	7.06361	4.29119	7.46436	5.43375	4.49636	5.62619	3.64655	5.49331	7.75024	8.21681	3.89093	7.11332	4.41683	2.6449	5.57319	3.13648	4.87793	8.08572	7.66038	3.88623	7.15318	5.23696	3.06115	6.35762	3.46302	5.78737	9.43797
73	sp|O14639-6|ABLM1_HUMAN	O14639-6	ABLIM1	Isoform 6 of Actin-binding LIM protein 1 OS=Homo sapiens OX=9606 GN=ABLIM1	15	15	13	+						3.27548	4.6941	2.13453	6.54619	2.22739	13.6639	2.0346	4.56729	12.3678	3.10193	5.57993	2.23109	8.31109	1.73083	9.97831	2.56256	3.5824	11.4106	1.63991	2.21564	0.95766	3.10103	0.910752	21.507	0.671068	4.24535	16.687	1.59444	4.33089	2.04876	4.12311	0.684314	14.5052	1.34616	4.6721	14.7596
74	sp|O94929-3|ABLM3_HUMAN	O94929-3	ABLIM3	Isoform 3 of Actin-binding LIM protein 3 OS=Homo sapiens OX=9606 GN=ABLIM3	1	3	2	+						2.47499	1.74418	0.934027	2.19477	2.30229	5.91613	11.744	11.2064	1.83216	5.58557	4.74365	0.795214	3.82411	0.93355	7.60554	16.0856	18.1654	1.91242	1.88803	1.15429	0.552535	1.95577	2.40171	5.58136	12.0809	13.0191	1.12029	4.62038	4.26884	0.821275	4.70524	2.00147	8.54529	17.5621	16.1044	1.61704
75	sp|Q12979|ABR_HUMAN	Q12979	ABR	Active breakpoint cluster region-related protein OS=Homo sapiens OX=9606 GN=ABR PE=1 SV=2	18	17	24	+						4.52293	3.63943	2.33876	3.52933	6.57496	10.7406	4.17508	9.05008	2.96292	6.01144	6.25895	3.46244	4.36304	7.66021	9.05822	4.35564	8.64663	2.64939	4.36527	3.62796	2.36441	3.31901	6.49304	10.5791	3.83354	9.43064	3.65042	6.12069	6.04425	3.58136	4.28759	7.2474	9.05528	3.75198	9.41552	2.83257
76	sp|Q9P1F3|ABRAL_HUMAN	Q9P1F3	ABRACL	Costars family protein ABRACL OS=Homo sapiens OX=9606 GN=ABRACL PE=1 SV=1	2	2	1	+						4.92421	4.41654	6.7665	3.39001	6.11954	3.28061	5.829	6.90004	2.44305	5.78238	4.95831	8.29949	3.50512	9.56418	6.28407	7.04983	7.58208	2.90503	2.77221	4.07008	6.8514	3.08169	5.39547	4.16531	5.48369	8.42839	1.06295	3.18305	5.09867	9.88088	4.13988	13.384	6.60894	7.7507	6.40723	2.23545
77	sp|Q6UWZ7|ABRX1_HUMAN	Q6UWZ7	ABRAXAS1	BRCA1-A complex subunit Abraxas 1 OS=Homo sapiens OX=9606 GN=ABRAXAS1 PE=1 SV=2	3	6	2	+	Nuclear					5.65116	2.45872	7.27528	4.93044	6.21097	4.52847	3.21367	4.5201	7.667	6.62201	4.9195	9.04312	4.60226	6.34235	3.99249	5.08703	5.13557	7.79985	6.39059	2.98196	6.83898	5.22112	6.34077	5.26455	3.11271	4.84882	7.12575	6.91681	4.54866	8.89958	4.67045	6.10859	3.66933	5.57199	4.38918	7.10017
78	sp|Q15018|ABRX2_HUMAN	Q15018	ABRAXAS2	BRISC complex subunit Abraxas 2 OS=Homo sapiens OX=9606 GN=ABRAXAS2 PE=1 SV=2	7	7	9	+						6.06796	4.03153	5.29886	4.33609	5.02019	5.87468	2.90321	6.22356	5.1228	8.44698	5.7863	5.5543	4.71605	5.3295	8.33698	4.60727	6.46075	5.88299	5.57602	4.08933	6.01476	4.3212	4.21102	5.82425	3.11898	6.62507	4.51516	8.36924	5.88746	5.44294	4.86929	5.47021	8.02385	4.92566	6.43759	6.27797
79	sp|Q9ULW3|ABT1_HUMAN	Q9ULW3	ABT1	Activator of basal transcription 1 OS=Homo sapiens OX=9606 GN=ABT1 PE=1 SV=1	4	7	7	+	Nuclear					3.94445	9.25437	9.85484	2.27271	3.30046	9.1138	5.26077	1.88977	4.77076	6.97133	9.51707	5.55906	2.89852	3.75444	7.51156	6.11841	2.89718	5.11049	3.23283	8.78626	10.7632	2.30128	3.0996	8.8289	5.35919	2.23248	4.13513	6.21228	10.1578	5.93306	2.64655	3.82094	7.11957	6.33624	2.59565	6.4391
80	sp|Q969K4|ABTB1_HUMAN	Q969K4	ABTB1	Ankyrin repeat and BTB/POZ domain-containing protein 1 OS=Homo sapiens OX=9606 GN=ABTB1 PE=1 SV=1	2	3	1	+						6.27645	3.94007	1.83488	5.31375	4.98847	3.27945	4.4537	7.41293	5.65552	5.92632	6.56059	3.31907	10.4338	6.37261	6.38612	4.45405	7.17527	6.21695	8.56294	4.19024	1.26669	4.7317	4.68313	2.19561	5.83891	9.27469	5.72973	6.17026	7.25834	1.76594	11.2748	5.91746	3.0231	4.51384	8.2762	5.32641
81	sp|Q8N961|ABTB2_HUMAN	Q8N961	ABTB2	Ankyrin repeat and BTB/POZ domain-containing protein 2 OS=Homo sapiens OX=9606 GN=ABTB2 PE=2 SV=2	7	2	7	+						6.48377	2.03159	2.57357	11.4306	2.49063	9.27417	2.2727	1.98736	0.341882	10.8423	8.29829	3.57363	11.8384	3.53802	12.3977	5.40961	4.89096	0.324897	7.67594	2.22432	2.88511	11.2586	2.44377	9.57273	2.22607	1.77552	0.212383	11.9866	8.45284	3.62213	11.2559	3.16024	11.3459	4.78629	4.97634	0.139304
82	sp|P09110|THIK_HUMAN	P09110	ACAA1	3-ketoacyl-CoA thiolase, peroxisomal OS=Homo sapiens OX=9606 GN=ACAA1 PE=1 SV=2	14	22	14	+	Peroxisome	+	unknown			2.90531	3.79422	3.93831	4.07923	8.02843	2.42556	11.7727	4.33762	3.14166	3.37724	5.65585	3.20202	4.42608	15.6148	2.6508	13.2904	4.27111	3.0886	2.42042	3.20477	3.66399	3.55296	6.89202	2.78511	11.677	4.42898	2.00051	2.78638	5.16846	2.5759	4.82229	17.6018	2.71466	16.6923	4.06245	2.94992
83	sp|P42765|THIM_HUMAN	P42765	ACAA2	3-ketoacyl-CoA thiolase, mitochondrial OS=Homo sapiens OX=9606 GN=ACAA2 PE=1 SV=2	16	17	19	+	Mitochondrion-Mtx	+	Matrix			3.85321	1.16323	3.32138	11.8805	4.25248	5.70811	2.28205	4.47096	8.22421	3.19673	0.77893	6.14767	15.0363	4.98568	8.46761	3.82288	3.70856	8.69955	3.86698	1.22919	3.87922	10.2333	3.65151	5.30943	2.41967	4.85871	6.90428	2.94491	1.05501	5.47841	16.5189	5.97048	7.99147	3.97891	4.0162	9.69337
84	sp|Q13085-4|ACACA_HUMAN	Q13085-4	ACACA	Isoform 4 of Acetyl-CoA carboxylase 1 OS=Homo sapiens OX=9606 GN=ACACA	38	35	41	+		+	Matrix			11.0055	8.31014	5.30852	11.6705	3.26637	8.13167	5.93403	5.19755	5.3529	5.63326	2.58479	2.81492	7.38664	3.26698	2.54187	2.88446	4.43157	4.27835	11.2187	8.12812	5.80782	11.2997	3.87838	7.97737	5.68542	4.82585	5.67628	5.48442	2.71031	2.96925	6.73124	3.11377	2.5447	3.00896	4.31151	4.6282
85	sp|O00763|ACACB_HUMAN	O00763	ACACB	Acetyl-CoA carboxylase 2 OS=Homo sapiens OX=9606 GN=ACACB PE=1 SV=3	17	10	12	+		+	MOM			9.6207	7.01764	5.57735	10.3011	5.28484	7.34947	8.35744	4.12644	4.12841	4.85777	2.55187	3.87122	7.03534	5.61021	3.15061	3.48139	3.42565	4.25252	9.70152	7.49173	5.12365	9.64021	5.12293	7.89044	5.98076	4.7367	5.2223	5.78335	3.12349	3.58633	6.39795	5.06032	3.3257	3.42373	4.02149	4.3674
86	sp|Q6JQN1-5|ACD10_HUMAN	Q6JQN1-5	ACAD10	Isoform 5 of Acyl-CoA dehydrogenase family member 10 OS=Homo sapiens OX=9606 GN=ACAD10	11	13	8	+		+	Matrix			3.73004	8.52463	4.77264	3.33384	6.12215	6.74066	2.57963	4.81991	3.71587	6.79734	11.0153	7.72571	3.31509	5.24187	5.68113	4.03763	6.79323	5.05335	5.08069	8.30897	4.8307	3.16944	5.20099	5.75155	2.45302	5.95393	3.15969	6.14361	11.029	8.18262	3.89698	4.91855	5.1315	3.89434	7.15177	5.74267
87	sp|Q6JQN1|ACD10_HUMAN	Q6JQN1	ACAD10	Acyl-CoA dehydrogenase family member 10 OS=Homo sapiens OX=9606 GN=ACAD10 PE=1 SV=1	0	0	1	-		+	Matrix			NaN	NaN	NaN	NaN	NaN	NaN	NaN	NaN	NaN	NaN	NaN	NaN	NaN	NaN	NaN	NaN	NaN	NaN	NaN	NaN	NaN	NaN	NaN	NaN	NaN	NaN	NaN	NaN	NaN	NaN	NaN	NaN	NaN	NaN	NaN	NaN
88	sp|Q709F0|ACD11_HUMAN	Q709F0	ACAD11	Acyl-CoA dehydrogenase family member 11 OS=Homo sapiens OX=9606 GN=ACAD11 PE=1 SV=3	5	12	3	+		+	MIM			7.01731	4.25716	10.8943	2.88597	5.60379	8.91267	1.85887	7.43366	1.67689	5.437	9.7454	8.38647	2.18309	7.77543	6.11451	1.91028	6.21876	1.68849	6.91902	4.40466	11.2007	2.85056	5.29348	7.90226	1.74935	7.16879	1.90576	5.85807	10.1265	8.38749	2.33803	7.42367	5.90248	2.17264	6.12699	2.26954
89	sp|Q9UKU7|ACAD8_HUMAN	Q9UKU7	ACAD8	Isobutyryl-CoA dehydrogenase, mitochondrial OS=Homo sapiens OX=9606 GN=ACAD8 PE=1 SV=1	1	5	7	+		+	Matrix			3.71399	3.99951	5.75471	4.2608	3.40005	5.1254	5.77238	4.08275	5.13016	3.59966	8.49919	10.7066	4.70498	6.08028	7.13533	6.96627	4.92525	6.14274	4.488	4.4765	5.85937	3.55037	4.21365	5.47906	4.93637	4.65585	4.18386	3.38958	9.50517	9.83485	3.35142	5.6276	6.74262	8.72276	5.73972	5.24324
90	sp|Q9H845|ACAD9_HUMAN	Q9H845	ACAD9	Complex I assembly factor ACAD9, mitochondrial OS=Homo sapiens OX=9606 GN=ACAD9 PE=1 SV=1	25	29	25	+	Mitochondrion-IM	+	MIM			3.44884	5.16649	4.30864	6.09669	7.37397	8.14556	2.72393	4.56338	3.08918	4.40478	9.00737	5.38944	5.2594	9.0106	9.17979	3.15245	5.64921	4.03029	3.84431	5.15448	4.83623	6.04169	6.65192	7.86227	2.99664	4.52181	3.00976	4.3278	9.22577	5.15983	5.24583	8.707	8.86111	3.27367	5.8903	4.38961
91	sp|P28330|ACADL_HUMAN	P28330	ACADL	Long-chain specific acyl-CoA dehydrogenase, mitochondrial OS=Homo sapiens OX=9606 GN=ACADL PE=1 SV=2	2	1	2	+		+	MIM			0.213136	0.37875	7.97809	26.9676	1.16483	0	0.188364	0.563832	5.60522	0.516231	0.754729	15.2599	24.2199	0.399653	0	0.296461	0.93422	14.5591	0	0	8.75917	28.543	1.09233	0	0	0.0820571	6.27339	0	0.510428	15.9826	21.2404	0	1.3748	0.899071	0	15.2427
92	sp|P11310-2|ACADM_HUMAN	P11310-2	ACADM	Isoform 2 of Medium-chain specific acyl-CoA dehydrogenase, mitochondrial OS=Homo sapiens OX=9606 GN=ACADM	14	16	14	+	Mitochondrion-Mtx	+	Matrix			6.01453	4.75116	10.0346	7.76842	1.28817	8.73246	5.6072	3.97263	4.23742	4.1896	5.64599	11.5977	6.90901	1.33166	5.88949	4.05442	4.16036	3.81515	6.63703	4.96999	9.91241	8.03218	1.32059	8.52059	5.63994	4.11853	4.05922	4.6253	5.49895	11.2528	6.73597	1.58164	5.45104	4.2758	3.81522	3.55279
93	sp|P16219|ACADS_HUMAN	P16219	ACADS	Short-chain specific acyl-CoA dehydrogenase, mitochondrial OS=Homo sapiens OX=9606 GN=ACADS PE=1 SV=1	10	10	14	+		+	Matrix			7.71344	6.75181	3.76676	1.67108	6.55413	4.88622	8.98229	0.907713	2.50139	6.36917	11.0569	10.1748	1.15292	9.86394	3.34061	9.29078	1.36806	3.64799	8.89937	6.83365	3.80531	1.66091	6.24137	4.57576	8.59486	1.05355	2.70781	6.55858	10.6853	9.17877	1.30059	9.38002	3.49118	9.46762	1.69963	3.86574
94	sp|P45954|ACDSB_HUMAN	P45954	ACADSB	Short/branched chain specific acyl-CoA dehydrogenase, mitochondrial OS=Homo sapiens OX=9606 GN=ACADSB PE=1 SV=1	17	19	13	+	Mitochondrion-Mtx	+	Matrix			4.33245	7.0961	6.76043	1.4343	4.19597	4.70759	2.57056	6.03841	3.01991	5.97175	11.0442	9.74156	2.04341	8.29141	7.17151	4.17285	7.58984	3.81773	4.48156	7.11121	7.15449	1.30484	3.95377	4.81448	2.5406	6.20439	3.0249	5.64637	10.9516	9.07425	1.95813	8.74523	7.09319	4.00251	7.86176	4.07668
95	sp|P49748-3|ACADV_HUMAN	P49748-3	ACADVL	Isoform 3 of Very long-chain specific acyl-CoA dehydrogenase, mitochondrial OS=Homo sapiens OX=9606 GN=ACADVL	23	40	33	+	Mitochondrion-Mtx	+	MIM			11.6274	3.59173	0.240015	6.34205	5.56878	2.36155	5.65901	6.10691	4.87231	11.0903	8.94856	2.19984	4.55356	6.78969	1.2767	5.42828	7.06557	6.27772	11.7501	3.55634	0.503131	6.35359	5.26271	2.27331	5.41699	5.74504	4.73097	10.5986	8.79969	2.27226	4.55686	7.23771	1.43855	5.38982	7.31621	6.79818
96	sp|Q15057|ACAP2_HUMAN	Q15057	ACAP2	Arf-GAP with coiled-coil, ANK repeat and PH domain-containing protein 2 OS=Homo sapiens OX=9606 GN=ACAP2 PE=1 SV=3	16	20	22	+						5.21626	5.56478	3.53467	3.9138	5.2826	9.81905	6.39091	5.21882	3.46286	6.04145	7.0038	4.34457	3.65078	5.60703	8.9088	6.95161	5.32243	3.76576	5.41391	5.83054	3.13224	3.95116	5.28262	10.1592	6.68585	5.347	3.1691	6.31873	6.41186	4.14916	3.36975	5.55232	8.62951	7.71942	5.5376	3.34005
97	sp|Q96P50|ACAP3_HUMAN	Q96P50	ACAP3	Arf-GAP with coiled-coil, ANK repeat and PH domain-containing protein 3 OS=Homo sapiens OX=9606 GN=ACAP3 PE=1 SV=2	1	2	1	+						3.50978	3.80095	4.48637	14.0696	5.54537	0.77785	8.07886	10.0845	3.59394	2.09523	3.35533	4.91428	11.7688	6.60556	0.883369	5.40237	7.00196	4.02579	4.26735	5.33733	3.8862	11.8475	6.68236	1.37645	8.45601	10.0138	3.98857	1.81418	3.67906	6.32024	8.11877	5.90008	1.34558	4.56821	8.63247	3.76587
98	sp|P24752|THIL_HUMAN	P24752	ACAT1	Acetyl-CoA acetyltransferase, mitochondrial OS=Homo sapiens OX=9606 GN=ACAT1 PE=1 SV=1	13	21	18	+	Mitochondrion-Mtx	+	Matrix			5.80324	5.30619	7.30554	3.22932	1.70459	9.77058	8.23178	4.68477	3.36234	5.36981	8.65556	6.79515	3.39291	1.55314	8.32181	6.35941	5.7295	4.42436	6.03389	5.59727	6.95286	3.56046	1.82205	9.58143	7.86106	5.00934	3.18276	6.56665	8.39479	6.66238	3.44086	1.6496	7.69103	6.93307	5.78295	3.27755
99	sp|Q9BWD1|THIC_HUMAN	Q9BWD1	ACAT2	Acetyl-CoA acetyltransferase, cytosolic OS=Homo sapiens OX=9606 GN=ACAT2 PE=1 SV=2	9	16	13	+						18.3845	2.82038	5.13673	7.40025	6.52742	6.77255	4.62892	3.58472	6.26301	8.40742	1.5265	4.34146	6.42113	3.6091	3.09498	2.31152	3.79344	4.97592	13.0582	3.03317	7.57699	5.71602	6.0314	7.49229	4.94789	4.87528	5.0474	7.5674	1.78888	4.00302	7.5412	5.76248	3.37411	2.96134	3.58527	5.63771
100	sp|Q9H3P7|GCP60_HUMAN	Q9H3P7	ACBD3	Golgi resident protein GCP60 OS=Homo sapiens OX=9606 GN=ACBD3 PE=1 SV=4	17	16	16	+						4.2306	3.9313	7.06629	4.87697	4.75464	4.93938	9.04857	5.8516	3.85272	5.726	4.24876	6.85689	4.34173	5.54284	7.01514	8.63636	4.9363	4.14393	4.50676	3.81966	6.04138	4.99044	5.05231	5.04215	8.08428	5.95797	4.36518	6.45019	4.21318	5.64293	4.61589	5.02186	7.68699	7.9541	5.82727	4.72744
101	sp|Q5T8D3-3|ACBD5_HUMAN	Q5T8D3-3	ACBD5	Isoform 3 of Acyl-CoA-binding domain-containing protein 5 OS=Homo sapiens OX=9606 GN=ACBD5	15	16	12	+	Peroxisome					10.469	4.09003	2.14467	2.41612	12.0838	4.00975	4.99582	5.07097	4.14018	10.2336	4.67767	1.83082	3.0471	12.8323	3.61893	6.23953	4.82579	3.27396	9.89255	4.37271	2.09916	2.40687	10.1663	3.92703	4.98715	5.43642	4.09984	10.8521	4.92158	1.90546	3.03388	11.843	3.90485	7.09645	5.23332	3.82143
102	sp|Q9BR61|ACBD6_HUMAN	Q9BR61	ACBD6	Acyl-CoA-binding domain-containing protein 6 OS=Homo sapiens OX=9606 GN=ACBD6 PE=1 SV=1	7	5	9	+						5.29768	5.21092	7.94057	6.61136	5.18097	4.09405	3.09241	5.67307	4.70994	9.84608	5.07993	5.57057	5.67558	4.40158	6.92066	4.22556	6.28092	4.18814	5.17788	5.36114	8.42357	6.30556	4.76232	4.22259	3.17137	5.45138	4.08435	9.62962	4.81156	5.51307	6.07195	4.5608	6.59151	4.65947	6.7709	4.43096
103	sp|Q8N6N7|ACBD7_HUMAN	Q8N6N7	ACBD7	Acyl-CoA-binding domain-containing protein 7 OS=Homo sapiens OX=9606 GN=ACBD7 PE=1 SV=1	3	4	2	+						3.01389	3.35972	6.40958	0.822304	11.7197	2.30207	3.11733	3.10424	8.71605	2.1689	1.88316	20.6115	1.71268	9.38545	2.2141	2.90077	4.21899	12.3396	1.80875	2.32777	6.53298	1.20203	10.1646	3.02125	2.78761	3.10397	7.37455	1.38958	1.87278	23.9992	1.7408	10.4288	2.34296	3.13639	4.23495	12.5311
104	sp|Q96QU6|1A1L1_HUMAN	Q96QU6	ACCS	1-aminocyclopropane-1-carboxylate synthase-like protein 1 OS=Homo sapiens OX=9606 GN=ACCS PE=1 SV=1	1	0	2	-		+	unknown			11.1577	3.99471	1.21794	3.47745	11.9065	9.28894	1.43625	2.44626	6.82158	7.23841	1.50969	6.12757	1.84563	12.2196	7.27342	3.42959	2.34477	6.26396	NaN	NaN	NaN	NaN	NaN	NaN	NaN	NaN	NaN	NaN	NaN	NaN	NaN	NaN	NaN	NaN	NaN	NaN
105	sp|Q96AP0|ACD_HUMAN	Q96AP0	ACD	Adrenocortical dysplasia protein homolog OS=Homo sapiens OX=9606 GN=ACD PE=1 SV=4	0	3	1	-						NaN	NaN	NaN	NaN	NaN	NaN	NaN	NaN	NaN	NaN	NaN	NaN	NaN	NaN	NaN	NaN	NaN	NaN	4.97338	8.9917	5.95486	5.24772	5.46211	6.89325	4.33985	7.12376	6.43656	3.41107	4.65965	5.5134	6.07257	4.83235	3.25403	2.96097	5.45706	8.41571
106	sp|P12821|ACE_HUMAN	P12821	ACE	Angiotensin-converting enzyme OS=Homo sapiens OX=9606 GN=ACE PE=1 SV=1	0	1	0	-						NaN	NaN	NaN	NaN	NaN	NaN	NaN	NaN	NaN	NaN	NaN	NaN	NaN	NaN	NaN	NaN	NaN	NaN	4.7161	9.24769	3.40787	0.564644	7.70679	5.85823	15.6901	4.22028	2.64647	3.1603	2.86119	10.8177	0.780807	4.33769	3.02398	14.8045	3.93555	2.2201
107	sp|P22303|ACES_HUMAN	P22303	ACHE	Acetylcholinesterase OS=Homo sapiens OX=9606 GN=ACHE PE=1 SV=1	0	0	2	-						NaN	NaN	NaN	NaN	NaN	NaN	NaN	NaN	NaN	NaN	NaN	NaN	NaN	NaN	NaN	NaN	NaN	NaN	NaN	NaN	NaN	NaN	NaN	NaN	NaN	NaN	NaN	NaN	NaN	NaN	NaN	NaN	NaN	NaN	NaN	NaN
108	sp|Q9UKV3|ACINU_HUMAN	Q9UKV3	ACIN1	Apoptotic chromatin condensation inducer in the nucleus OS=Homo sapiens OX=9606 GN=ACIN1 PE=1 SV=2	23	19	26	+	Nuclear					5.19392	7.6315	7.95975	5.60062	5.54301	5.30735	5.23131	4.06752	4.26558	6.11319	5.47808	7.82227	5.73642	5.43029	4.81461	4.13022	4.4056	5.26875	5.58825	6.85774	7.66121	5.80349	6.34808	5.22119	5.32981	4.3355	4.71316	5.74551	5.24246	7.57388	5.54547	5.29189	5.2323	4.10189	4.41978	4.98838
109	sp|P25106|ACKR3_HUMAN	P25106	ACKR3	Atypical chemokine receptor 3 OS=Homo sapiens OX=9606 GN=ACKR3 PE=1 SV=3	0	1	2	-						NaN	NaN	NaN	NaN	NaN	NaN	NaN	NaN	NaN	NaN	NaN	NaN	NaN	NaN	NaN	NaN	NaN	NaN	0	0.220479	0.473009	21.5322	21.7401	0	0.410357	1.23837	2.03281	0.38413	0.0721176	0.248982	10.8948	38.4444	0.968995	0.130176	0.644078	0.56504
110	sp|P53396|ACLY_HUMAN	P53396	ACLY	ATP-citrate synthase OS=Homo sapiens OX=9606 GN=ACLY PE=1 SV=3	31	39	36	+		+	Matrix			13.0066	4.89062	7.34958	11.8953	4.58718	3.00474	3.21378	5.72386	5.14364	7.27703	3.12235	4.07139	9.16462	3.72891	2.42273	2.47108	5.60017	3.32652	13.3608	5.00148	7.42317	11.9146	4.34504	3.03595	3.10443	5.97998	4.85956	7.36553	2.88808	4.20702	9.59918	3.76768	2.3124	2.39928	5.23668	3.19918
111	sp|P21399|ACOC_HUMAN	P21399	ACO1	Cytoplasmic aconitate hydratase OS=Homo sapiens OX=9606 GN=ACO1 PE=1 SV=3	20	27	26	+						8.77794	4.71078	2.26947	6.68505	3.33582	5.41552	3.02833	6.5965	8.66471	9.60219	5.11937	2.82444	6.4492	3.40795	4.5752	3.40385	7.74669	7.38699	9.45742	4.73154	2.49499	6.33395	3.32056	5.27348	3.19705	6.56411	8.35042	9.46442	5.19837	2.73715	6.57021	3.48509	4.3022	3.4641	7.69257	7.36236
112	sp|Q99798|ACON_HUMAN	Q99798	ACO2	Aconitate hydratase, mitochondrial OS=Homo sapiens OX=9606 GN=ACO2 PE=1 SV=2	31	39	38	+	Mitochondrion-Mtx	+	Matrix			3.79719	2.37812	4.42666	5.11994	5.80741	4.18293	5.20405	5.5776	5.88522	5.95895	4.79985	8.54107	5.06436	8.16134	5.88071	5.4768	4.74089	8.9969	4.09142	2.77299	4.84382	5.05721	5.91247	4.42751	5.23675	4.60899	5.62388	6.19102	4.70247	8.49478	4.77179	8.47164	5.55584	5.59984	4.58156	9.05603
113	sp|Q86TX2|ACOT1_HUMAN	Q86TX2	ACOT1	Acyl-coenzyme A thioesterase 1 OS=Homo sapiens OX=9606 GN=ACOT1 PE=1 SV=1	2	2	0	-						32.4014	0.845167	1.28053	8.05312	2.35824	2.19403	1.59655	0.129931	9.57144	11.3674	0.612757	2.39291	5.94748	3.12687	4.74869	3.33223	0.544476	9.49677	37.1886	1.10903	0.925684	8.00523	1.64939	1.6841	1.26988	0.69279	9.74101	11.5617	1.10127	2.35378	6.07829	1.84328	3.16565	2.37667	0.749915	8.50363
114	sp|Q8WXI4-2|ACO11_HUMAN	Q8WXI4-2	ACOT11	Isoform 2 of Acyl-coenzyme A thioesterase 11 OS=Homo sapiens OX=9606 GN=ACOT11	9	2	3	+		+	Matrix			3.83072	18.4004	1.11627	4.2561	2.75452	3.06956	3.77044	5.209	5.20208	3.03668	19.9129	1.54164	3.67522	4.80763	5.04345	6.42369	2.35756	5.59208	4.73216	20.933	0.819852	3.38619	3.12632	3.14655	3.54509	2.64295	5.26665	3.60556	19.8805	1.42778	2.78539	4.56384	5.04482	6.72819	1.44512	6.92002
115	sp|Q9NPJ3-2|ACO13_HUMAN	Q9NPJ3-2	ACOT13	Isoform 2 of Acyl-coenzyme A thioesterase 13 OS=Homo sapiens OX=9606 GN=ACOT13	2	9	3	+	Mitochondrion-Mtx	+	Matrix			5.45577	3.62836	4.62187	5.4695	4.56469	6.3734	3.37721	2.18513	1.51216	9.21023	10.2035	7.0594	5.16947	5.72035	11.6361	9.87529	2.23143	1.70615	4.85751	3.71784	5.69901	4.40383	3.78294	6.15984	3.36912	2.72081	1.25497	8.49074	11.0824	5.58086	5.98447	7.46461	11.1191	9.73588	2.18996	2.38618
116	sp|P49753|ACOT2_HUMAN	P49753	ACOT2	Acyl-coenzyme A thioesterase 2, mitochondrial OS=Homo sapiens OX=9606 GN=ACOT2 PE=1 SV=6	20	21	22	+		+	Matrix			7.15598	0.219351	3.3542	3.72547	3.01985	5.392	2.94285	4.71817	9.37591	8.95923	0.233658	5.90357	3.65512	5.42338	10.22	7.27471	5.42726	12.9993	8.03057	0.455139	3.35914	3.71029	3.24892	5.16847	3.05247	4.60502	8.96414	9.34044	0.321558	5.40745	4.02851	5.3641	10.25	7.00717	5.24068	12.446
117	sp|Q8N9L9|ACOT4_HUMAN	Q8N9L9	ACOT4	Peroxisomal succinyl-coenzyme A thioesterase OS=Homo sapiens OX=9606 GN=ACOT4 PE=1 SV=2	2	0	1	-						11.7655	0.703898	0.458085	6.78356	1.8229	0.499402	3.54503	1.82593	13.7003	24.3341	0.410177	0.288014	5.73817	1.61862	1.2269	6.48435	0.971602	17.8236	NaN	NaN	NaN	NaN	NaN	NaN	NaN	NaN	NaN	NaN	NaN	NaN	NaN	NaN	NaN	NaN	NaN	NaN
118	sp|O00154|BACH_HUMAN	O00154	ACOT7	Cytosolic acyl coenzyme A thioester hydrolase OS=Homo sapiens OX=9606 GN=ACOT7 PE=1 SV=3	23	21	19	+		+	Matrix			3.9122	7.48316	4.18811	2.9774	4.62505	5.27518	12.4098	4.92599	4.0816	4.01457	6.73609	4.79188	4.87725	4.21936	5.9403	8.26006	6.65308	4.62891	3.34658	7.72002	4.35271	3.18596	4.61595	5.47833	12.3872	4.60401	4.16288	4.16025	6.71114	5.07482	4.74833	4.09246	5.85942	8.55908	6.64737	4.29345
119	sp|O14734|ACOT8_HUMAN	O14734	ACOT8	Acyl-coenzyme A thioesterase 8 OS=Homo sapiens OX=9606 GN=ACOT8 PE=1 SV=1	4	4	4	+	Peroxisome					4.62646	2.75283	3.94078	6.58407	6.27212	2.29975	8.73605	5.34107	3.12961	5.17038	5.99659	2.70921	6.79425	9.59076	2.94109	14.3029	5.69737	3.11474	4.81901	2.80449	4.12198	6.35121	6.31873	2.02718	8.63728	5.74089	2.9345	5.21493	5.90733	2.66123	6.5614	9.55546	2.59006	14.3354	6.1783	3.24058
120	sp|Q9Y305|ACOT9_HUMAN	Q9Y305	ACOT9	Acyl-coenzyme A thioesterase 9, mitochondrial OS=Homo sapiens OX=9606 GN=ACOT9 PE=1 SV=2	17	12	17	+	Mitochondrion-Mtx	+	MIM			5.00807	5.62816	1.91332	6.54113	2.4861	5.29654	5.75086	6.69325	3.6424	5.60082	10.344	4.21611	6.64506	2.40974	6.96328	10.5635	5.74862	4.54911	4.49741	4.98467	2.01233	5.67944	2.05868	6.26306	7.07404	6.91015	2.40479	5.46429	11.0128	3.66751	6.44844	2.76143	6.06938	10.5348	7.217	4.93985
121	sp|Q15067|ACOX1_HUMAN	Q15067	ACOX1	Peroxisomal acyl-coenzyme A oxidase 1 OS=Homo sapiens OX=9606 GN=ACOX1 PE=1 SV=3	13	17	17	+	Peroxisome					4.20297	6.31835	3.92235	4.48066	4.80669	5.75094	10.3491	5.01225	8.46274	2.71709	6.35263	2.67767	4.7556	5.02715	4.54589	10.2658	3.97948	6.37261	4.49927	6.23031	4.86525	4.21957	3.94546	5.7379	10.6848	5.08812	9.00489	3.00272	5.93071	3.02318	4.30584	3.90825	4.39634	10.0801	4.47582	6.60149
122	sp|Q15067-2|ACOX1_HUMAN	Q15067-2	ACOX1	Isoform 2 of Peroxisomal acyl-coenzyme A oxidase 1 OS=Homo sapiens OX=9606 GN=ACOX1	0	0	1	-	Peroxisome					NaN	NaN	NaN	NaN	NaN	NaN	NaN	NaN	NaN	NaN	NaN	NaN	NaN	NaN	NaN	NaN	NaN	NaN	NaN	NaN	NaN	NaN	NaN	NaN	NaN	NaN	NaN	NaN	NaN	NaN	NaN	NaN	NaN	NaN	NaN	NaN
123	sp|Q99424|ACOX2_HUMAN	Q99424	ACOX2	Peroxisomal acyl-coenzyme A oxidase 2 OS=Homo sapiens OX=9606 GN=ACOX2 PE=1 SV=1	1	0	1	-						3.90106	5.10193	5.26725	10.4474	3.11803	5.11283	3.98498	6.54192	6.29013	4.52541	4.74726	5.4221	12.5586	3.75033	5.83716	4.49231	3.99845	4.90286	NaN	NaN	NaN	NaN	NaN	NaN	NaN	NaN	NaN	NaN	NaN	NaN	NaN	NaN	NaN	NaN	NaN	NaN
124	sp|O15254|ACOX3_HUMAN	O15254	ACOX3	Peroxisomal acyl-coenzyme A oxidase 3 OS=Homo sapiens OX=9606 GN=ACOX3 PE=1 SV=2	12	11	13	+						4.88837	4.34076	3.04096	11.4318	8.68637	6.16964	0.307943	6.54851	5.36829	4.83937	4.12401	1.69872	8.73985	14.0986	4.72151	0.253965	5.87677	4.86466	5.60161	4.68577	2.95212	11.9506	9.43432	6.19479	0.214591	6.53894	5.83829	5.27395	3.76765	1.60111	8.45223	11.8547	4.70053	0.198112	5.98703	4.75362
125	sp|P24666|PPAC_HUMAN	P24666	ACP1	Low molecular weight phosphotyrosine protein phosphatase OS=Homo sapiens OX=9606 GN=ACP1 PE=1 SV=3	6	2	11	+						3.94909	4.84924	5.90263	5.80005	6.86147	4.88841	5.70868	3.12875	4.83981	4.71023	5.79857	7.06988	6.05976	7.35861	6.6701	7.72126	3.41628	5.26716	4.66662	5.43952	5.70693	5.77568	7.11339	5.81583	5.68687	4.21202	4.64518	5.31787	6.02796	6.66052	4.78409	6.57208	6.16999	7.25415	3.81619	4.3351
126	sp|P24666-2|PPAC_HUMAN	P24666-2	ACP1	Isoform 2 of Low molecular weight phosphotyrosine protein phosphatase OS=Homo sapiens OX=9606 GN=ACP1	0	2	1	-						NaN	NaN	NaN	NaN	NaN	NaN	NaN	NaN	NaN	NaN	NaN	NaN	NaN	NaN	NaN	NaN	NaN	NaN	4.17981	4.4983	3.81817	3.65023	3.68596	5.01238	3.20251	11.7337	2.55943	4.51835	10.7133	2.60867	5.51193	13.4079	3.82375	5.00528	6.4541	5.61625
127	sp|P11117|PPAL_HUMAN	P11117	ACP2	Lysosomal acid phosphatase OS=Homo sapiens OX=9606 GN=ACP2 PE=1 SV=3	8	10	9	+	Lysosome					5.79104	3.23207	3.81983	13.5856	5.91495	3.47576	4.20735	10.119	5.13359	3.21595	4.16585	5.49581	8.93407	7.36434	2.34435	3.28442	6.62793	3.28809	6.28745	3.27231	3.93784	12.7341	6.02275	3.25199	4.2239	9.2696	4.60426	3.3848	4.13844	6.02226	8.03705	7.92861	2.51287	3.95606	7.50801	2.90766
128	sp|P15309-2|PPAP_HUMAN	P15309-2	ACP3	Isoform 2 of Prostatic acid phosphatase OS=Homo sapiens OX=9606 GN=ACP3	1	0	2	-						1.89927	3.7229	2.46926	5.13499	19.774	2.24749	7.24703	4.90162	5.3973	3.64897	4.19266	5.88423	4.59378	8.52653	5.01922	8.52554	3.88736	2.92782	NaN	NaN	NaN	NaN	NaN	NaN	NaN	NaN	NaN	NaN	NaN	NaN	NaN	NaN	NaN	NaN	NaN	NaN
129	sp|Q9NPH0|PPA6_HUMAN	Q9NPH0	ACP6	Lysophosphatidic acid phosphatase type 6 OS=Homo sapiens OX=9606 GN=ACP6 PE=1 SV=3	6	8	7	+		+	IMS			7.50821	3.0273	3.9993	2.84497	3.76063	1.79976	14.8772	2.98347	1.97003	9.56341	9.04998	5.30471	2.65088	5.42099	1.99682	17.2767	3.37952	2.58613	8.07515	3.04665	4.01454	2.67221	3.65023	1.53758	14.7807	2.8884	1.87269	9.90082	8.66406	5.49017	2.45739	5.36108	1.83456	18.0905	3.23791	2.42544
130	sp|Q6ZNF0|ACP7_HUMAN	Q6ZNF0	ACP7	Acid phosphatase type 7 OS=Homo sapiens OX=9606 GN=ACP7 PE=2 SV=2	0	0	1	-						NaN	NaN	NaN	NaN	NaN	NaN	NaN	NaN	NaN	NaN	NaN	NaN	NaN	NaN	NaN	NaN	NaN	NaN	NaN	NaN	NaN	NaN	NaN	NaN	NaN	NaN	NaN	NaN	NaN	NaN	NaN	NaN	NaN	NaN	NaN	NaN
131	sp|Q96GR2|ACBG1_HUMAN	Q96GR2	ACSBG1	Long-chain-fatty-acid--CoA ligase ACSBG1 OS=Homo sapiens OX=9606 GN=ACSBG1 PE=1 SV=2	0	0	1	-						NaN	NaN	NaN	NaN	NaN	NaN	NaN	NaN	NaN	NaN	NaN	NaN	NaN	NaN	NaN	NaN	NaN	NaN	NaN	NaN	NaN	NaN	NaN	NaN	NaN	NaN	NaN	NaN	NaN	NaN	NaN	NaN	NaN	NaN	NaN	NaN
132	sp|Q96CM8-2|ACSF2_HUMAN	Q96CM8-2	ACSF2	Isoform 2 of Medium-chain acyl-CoA ligase ACSF2, mitochondrial OS=Homo sapiens OX=9606 GN=ACSF2	5	7	5	+		+	Matrix			3.28982	1.9528	3.63573	0.657159	8.18405	2.81681	5.90908	7.48784	3.09383	1.53385	1.86226	15.3265	1.14888	18.6328	6.09356	9.23182	5.20659	3.9366	5.01571	2.32281	3.81714	0.83696	8.12939	3.10908	5.49226	7.22224	3.12487	1.76929	1.94454	15.1334	0.979362	17.8523	5.43929	9.0652	5.15756	3.58861
133	sp|Q4G176|ACSF3_HUMAN	Q4G176	ACSF3	Malonate--CoA ligase ACSF3, mitochondrial OS=Homo sapiens OX=9606 GN=ACSF3 PE=1 SV=3	11	13	11	+	Mitochondrion-Mtx	+	Matrix			3.55776	9.03438	4.12289	2.29711	6.88555	2.63148	3.52219	3.56928	2.98358	3.82973	23.6613	5.67591	2.36476	8.34018	3.4035	6.32427	4.17609	3.62	3.88573	9.13065	4.09441	2.32005	6.75574	2.662	3.94149	3.77532	2.46046	3.99414	23.9723	5.17099	2.29162	8.59359	3.25184	6.3546	3.9267	3.41837
134	sp|P33121|ACSL1_HUMAN	P33121	ACSL1	Long-chain-fatty-acid--CoA ligase 1 OS=Homo sapiens OX=9606 GN=ACSL1 PE=1 SV=1	16	14	12	+		+	MOM			3.58707	3.32729	4.7567	5.2334	6.77048	4.20932	5.24549	8.19299	6.79086	2.97703	3.21794	6.09849	5.36156	5.07434	5.91778	7.85331	8.69811	6.68785	3.96301	3.61722	4.76385	5.37152	6.81265	4.25042	5.38647	7.92459	6.68205	3.25446	3.33469	6.15774	4.94369	4.56199	5.7375	7.90743	8.88502	6.4457
135	sp|O95573|ACSL3_HUMAN	O95573	ACSL3	Long-chain-fatty-acid--CoA ligase 3 OS=Homo sapiens OX=9606 GN=ACSL3 PE=1 SV=3	23	19	20	+	ER-Membrane					5.88402	5.99297	4.26915	7.83113	3.69704	5.09704	9.16635	5.46877	6.99804	3.81048	3.04769	2.88807	6.98898	3.98403	4.48182	7.74639	5.58214	7.0659	5.95356	5.95598	4.35065	8.35077	3.07737	5.08932	8.68907	6.83237	6.52044	3.9417	3.10923	2.74257	7.59736	3.49854	4.1941	7.4357	6.38347	6.27782
136	sp|O60488|ACSL4_HUMAN	O60488	ACSL4	Long-chain-fatty-acid--CoA ligase 4 OS=Homo sapiens OX=9606 GN=ACSL4 PE=1 SV=2	16	27	18	+	Golgi					8.11418	7.09486	3.85033	8.51711	0.594481	5.37254	7.53284	10.0728	4.20204	4.96029	3.39252	2.11333	9.42409	0.609507	4.30097	5.58287	11.607	2.65834	7.69942	6.58685	4.08355	8.13111	0.727181	5.45683	7.59948	9.9508	3.90778	4.85692	3.82004	2.28196	10.0094	0.644076	4.2267	5.8032	11.2626	2.95209
137	sp|Q9ULC5-3|ACSL5_HUMAN	Q9ULC5-3	ACSL5	Isoform 2 of Long-chain-fatty-acid--CoA ligase 5 OS=Homo sapiens OX=9606 GN=ACSL5	9	13	14	+						1.81205	45.2916	1.58758	0.58339	1.65048	1.52052	1.50189	2.03243	1.69199	1.55869	28.2903	1.52735	1.14483	1.34313	2.15565	2.43778	2.21409	1.65622	1.77093	51.4341	1.04894	0.24142	0.925449	1.24828	0.949788	1.12593	0.907523	1.2989	31.1878	0.938622	0.566849	0.71768	1.79972	1.55762	1.22804	1.05239
138	sp|Q9UKU0-8|ACSL6_HUMAN	Q9UKU0-8	ACSL6	Isoform 8 of Long-chain-fatty-acid--CoA ligase 6 OS=Homo sapiens OX=9606 GN=ACSL6	1	2	2	+		+	MOM			3.67396	2.13624	4.46592	5.53766	6.90183	4.72495	4.68897	8.25638	6.80193	2.98205	2.75252	6.9806	5.16411	5.54939	5.4196	9.74206	7.80574	6.41608	14.2437	4.20644	18.4377	0.695978	0.136854	2.76499	2.63938	1.09964	0.870536	4.91673	3.54457	32.2504	1.50539	1.01905	4.02655	5.60265	1.03573	1.0037
139	sp|Q68CK6|ACS2B_HUMAN	Q68CK6	ACSM2B	Acyl-coenzyme A synthetase ACSM2B, mitochondrial OS=Homo sapiens OX=9606 GN=ACSM2B PE=1 SV=2	0	0	1	-		+	Matrix			NaN	NaN	NaN	NaN	NaN	NaN	NaN	NaN	NaN	NaN	NaN	NaN	NaN	NaN	NaN	NaN	NaN	NaN	NaN	NaN	NaN	NaN	NaN	NaN	NaN	NaN	NaN	NaN	NaN	NaN	NaN	NaN	NaN	NaN	NaN	NaN
140	sp|Q53FZ2|ACSM3_HUMAN	Q53FZ2	ACSM3	Acyl-coenzyme A synthetase ACSM3, mitochondrial OS=Homo sapiens OX=9606 GN=ACSM3 PE=1 SV=2	3	4	1	+		+	Matrix			4.92835	15.7364	2.88828	0	0.633619	0.285156	5.34731	0.699602	0.500222	2.46677	39.0319	5.68939	0	0.784593	0.464095	17.5254	1.14048	1.87839	6.49136	16.0302	3.2086	0.0434858	0.922791	0.884337	5.94977	0.736893	0.540931	3.08102	34.6918	6.13533	0.284591	0.651545	0.626562	16.277	1.55331	1.89054
141	sp|Q9NUB1|ACS2L_HUMAN	Q9NUB1	ACSS1	Acetyl-coenzyme A synthetase 2-like, mitochondrial OS=Homo sapiens OX=9606 GN=ACSS1 PE=1 SV=2	2	8	5	+		+	MIM			1.71605	0	17.8066	0.449975	12.6433	12.3272	2.72034	0.1842	0.0305965	1.23474	0.510142	17.4683	1.05389	24.0542	4.60745	2.55555	0.429073	0.208454	2.1768	0.456251	16.7498	0.778301	12.2705	12.4963	3.61492	0.213681	0.474077	1.23536	0.626173	17.1989	1.31099	21.4566	4.51041	3.17641	0.664679	0.589794
142	sp|Q9NR19-2|ACSA_HUMAN	Q9NR19-2	ACSS2	Isoform 2 of Acetyl-coenzyme A synthetase, cytoplasmic OS=Homo sapiens OX=9606 GN=ACSS2	8	9	8	+						18.4909	3.0208	1.6701	3.23641	5.38306	2.41574	10.0035	4.53139	3.2581	8.27418	7.79223	3.93291	2.78116	4.17573	2.20716	10.0494	5.09896	3.67835	18.6776	4.11146	2.35758	5.46116	3.71332	2.36751	9.13956	4.21944	3.3422	8.44566	7.42287	3.77421	3.6628	3.22658	2.00694	10.1487	4.4652	3.45726
143	sp|Q9H6R3|ACSS3_HUMAN	Q9H6R3	ACSS3	Acyl-CoA synthetase short-chain family member 3, mitochondrial OS=Homo sapiens OX=9606 GN=ACSS3 PE=1 SV=1	6	9	6	+		+	Matrix			0.357958	0.250837	1.18035	0.217952	23.5154	0.430965	0.0575926	3.07247	6.28611	0.25434	0.250258	4.47349	0.829196	43.5018	2.02257	0.0740483	3.04727	10.1775	0.747997	0.725161	1.74253	0.738294	22.0654	0.965879	0.254926	3.57225	6.33838	0.692509	0.642727	4.43814	1.43214	40.5442	2.10682	0.282955	3.46209	9.2475
144	sp|P62736|ACTA_HUMAN	P62736	ACTA2	Actin, aortic smooth muscle OS=Homo sapiens OX=9606 GN=ACTA2 PE=1 SV=1	31	37	36	+						4.9935	4.40576	2.52058	5.71434	5.50369	4.54769	4.76358	7.18968	6.54701	5.68357	3.84243	2.27761	8.5387	5.89989	5.81255	6.48671	9.01184	6.26088	5.47063	4.36504	2.55491	6.29169	6.17972	4.93958	5.66483	7.1722	6.62841	5.64736	4.0297	2.44596	7.27584	5.78595	5.25053	6.12157	7.92625	6.24982
145	sp|Q562R1|ACTBL_HUMAN	Q562R1	ACTBL2	Beta-actin-like protein 2 OS=Homo sapiens OX=9606 GN=ACTBL2 PE=1 SV=2	2	0	3	-						1.4719	1.88196	1.66549	1.41913	2.78983	1.5098	2.90011	6.55978	14.208	0.978332	2.41903	26.1928	8.23738	2.71735	2.19246	9.03983	8.61579	5.20104	NaN	NaN	NaN	NaN	NaN	NaN	NaN	NaN	NaN	NaN	NaN	NaN	NaN	NaN	NaN	NaN	NaN	NaN
146	sp|P63261|ACTG_HUMAN	P63261	ACTG1	Actin, cytoplasmic 2 OS=Homo sapiens OX=9606 GN=ACTG1 PE=1 SV=1	25	38	42	+	Actin binding proteins					4.27692	4.03776	2.15565	5.47882	4.84622	4.4634	4.03651	7.67693	7.48211	5.46297	4.351	2.13048	7.10898	5.52422	7.32257	7.05564	9.44979	7.14004	4.83036	3.96864	2.50035	5.67016	5.2425	5.16519	5.40444	7.59076	6.23802	5.44409	4.13005	2.26882	7.99737	7.41136	5.29137	6.17504	7.91926	6.75223
147	sp|O96019|ACL6A_HUMAN	O96019	ACTL6A	Actin-like protein 6A OS=Homo sapiens OX=9606 GN=ACTL6A PE=1 SV=1	24	13	24	+						4.43407	4.58891	5.30927	6.06489	7.63965	8.90538	7.22212	3.95948	6.42782	3.73361	3.98253	6.07102	5.8728	6.14016	4.51345	4.14777	4.42688	6.56019	4.48744	4.11269	5.20565	6.30744	8.36009	7.92265	7.662	3.83797	8.20369	3.43592	3.70366	6.00349	5.85265	5.46202	4.75991	3.8474	4.76212	6.07321
148	sp|P12814-4|ACTN1_HUMAN	P12814-4	ACTN1	Isoform 4 of Alpha-actinin-1 OS=Homo sapiens OX=9606 GN=ACTN1	40	44	23	+	Actin binding proteins					4.99651	2.22534	0.665691	3.20679	2.68767	4.66023	7.43556	7.11283	6.84603	6.68175	3.22242	0.852237	5.69064	3.31564	7.64466	14.887	10.3587	7.51021	5.68104	2.17637	0.687246	3.63354	2.99126	5.35767	10.7266	6.9029	6.47868	6.43363	3.21001	0.897167	5.37884	3.17251	6.75438	14.2363	8.75144	6.5304
149	sp|P12814|ACTN1_HUMAN	P12814	ACTN1	Alpha-actinin-1 OS=Homo sapiens OX=9606 GN=ACTN1 PE=1 SV=2	4	5	6	+	Actin binding proteins					3.09095	1.27176	0.949585	2.62677	1.90942	2.65843	7.69122	7.54846	10.1588	4.37304	1.62916	0.909622	5.29086	2.94824	7.71205	22.2432	6.79266	10.1958	6.14067	1.48746	0.162574	3.23933	2.84864	3.40868	13.5916	5.85749	9.73444	7.24935	1.44513	0.62662	3.68184	1.89623	4.93822	18.338	8.57621	6.77754
150	sp|O43707|ACTN4_HUMAN	O43707	ACTN4	Alpha-actinin-4 OS=Homo sapiens OX=9606 GN=ACTN4 PE=1 SV=2	49	39	41	+	Actin binding proteins					4.91958	3.49664	1.00134	5.02476	3.47307	9.62191	2.54304	6.85814	2.86694	5.83785	6.20236	1.2465	8.47813	4.10354	14.0114	5.35407	11.1748	3.78588	5.82788	3.03763	0.827002	6.11546	4.10686	12.7809	3.95491	6.74197	2.57797	5.90017	5.73937	1.12213	7.34895	3.78084	12.2532	4.86523	9.72651	3.29306
151	sp|Q9NZ32|ARP10_HUMAN	Q9NZ32	ACTR10	Actin-related protein 10 OS=Homo sapiens OX=9606 GN=ACTR10 PE=1 SV=1	10	9	13	+						4.88831	3.77105	6.06405	4.79903	4.97924	6.0732	4.71799	8.03837	6.22907	5.47924	4.01654	5.07043	5.05054	5.38052	7.58975	4.16496	7.5961	6.09161	4.19494	3.20465	5.79272	4.54357	4.52231	7.23431	4.66157	7.77039	5.09124	4.8828	4.13303	5.8594	5.28832	5.32775	8.37076	4.52437	7.95372	6.64416
152	sp|P61163|ACTZ_HUMAN	P61163	ACTR1A	Alpha-centractin OS=Homo sapiens OX=9606 GN=ACTR1A PE=1 SV=1	14	7	16	+						5.61884	3.86871	4.98281	4.49045	4.29626	6.80758	3.51394	7.35478	5.93425	6.09961	4.97616	5.13565	4.80323	4.54212	8.79425	4.11028	8.17548	6.49561	5.02876	4.56774	5.68557	4.36415	3.90725	6.39037	3.89312	7.6352	5.53399	5.47521	4.8796	4.46543	5.58517	5.51251	8.54261	4.5017	7.65656	6.37507
153	sp|P42025|ACTY_HUMAN	P42025	ACTR1B	Beta-centractin OS=Homo sapiens OX=9606 GN=ACTR1B PE=1 SV=1	11	17	10	+						3.801	3.25491	4.9769	4.6727	8.83208	4.18017	3.68714	9.65213	7.53769	4.05862	3.40455	5.38909	3.98878	8.12617	4.79074	3.22085	8.7944	7.63211	4.06363	3.4279	4.50603	5.2971	8.71299	3.69381	3.84655	9.08836	7.27958	4.22012	3.29621	5.31307	4.5513	9.10512	3.84117	3.34356	8.6298	7.78368
154	sp|P61160|ARP2_HUMAN	P61160	ACTR2	Actin-related protein 2 OS=Homo sapiens OX=9606 GN=ACTR2 PE=1 SV=1	22	29	21	+						4.96719	3.56353	3.31719	5.02346	5.20097	5.29135	4.65411	8.45887	5.37545	5.5287	3.35777	3.19436	7.29662	5.82162	7.76406	6.07981	10.0152	5.08978	4.92993	3.74005	3.32129	5.88389	5.51025	5.82064	5.33755	9.01491	5.45712	5.20547	3.28095	3.26996	7.16138	5.61118	6.51854	5.52948	9.41016	4.99727
155	sp|P61158|ARP3_HUMAN	P61158	ACTR3	Actin-related protein 3 OS=Homo sapiens OX=9606 GN=ACTR3 PE=1 SV=3	26	26	23	+						4.86399	3.8589	2.91403	5.46144	5.2663	5.00205	4.68572	9.24577	5.8369	5.32237	3.25338	3.01036	7.18573	5.70166	6.7351	6.22694	9.90482	5.52455	5.07184	3.53656	2.92943	5.70108	5.50989	5.19495	5.58079	8.8603	5.59608	5.33443	3.49684	2.99684	7.08621	5.59734	6.45148	5.97818	9.85591	5.22182
156	sp|Q9P1U1|ARP3B_HUMAN	Q9P1U1	ACTR3B	Actin-related protein 3B OS=Homo sapiens OX=9606 GN=ACTR3B PE=2 SV=1	6	5	5	+						5.42629	7.63076	14.1953	5.31088	5.57768	4.29294	4.7982	2.72317	0.840632	7.08353	7.26053	10.2366	5.07682	7.0858	4.37142	3.79146	3.37334	0.924656	6.1092	7.80859	14.6067	5.79985	5.6878	4.66828	5.37322	2.19166	0.566534	7.36269	7.37733	10.3468	4.50934	6.16559	3.86087	3.67078	3.08685	0.80787
157	sp|Q9H9F9|ARP5_HUMAN	Q9H9F9	ACTR5	Actin-related protein 5 OS=Homo sapiens OX=9606 GN=ACTR5 PE=1 SV=2	6	10	10	+						4.9435	8.36674	6.73028	6.86656	3.85983	5.91522	7.46087	2.84064	8.16646	6.10516	4.68728	4.63797	5.86213	3.94657	4.19729	4.73359	3.20422	7.4757	4.59444	8.39425	7.81801	6.22862	3.60102	5.48102	7.60361	2.85546	8.19849	5.98839	4.60299	5.27963	5.96772	4.11921	4.29091	4.45576	3.5106	7.00985
158	sp|Q9GZN1|ARP6_HUMAN	Q9GZN1	ACTR6	Actin-related protein 6 OS=Homo sapiens OX=9606 GN=ACTR6 PE=1 SV=1	6	5	7	+						3.44922	8.33708	13.4852	6.46101	5.08039	4.97575	5.31795	3.63867	3.83496	3.45154	4.77088	10.1654	6.09409	5.5189	4.58094	3.91569	3.62256	3.29983	3.71125	8.3296	13.821	6.47582	5.02254	4.96744	5.463	3.91638	4.18723	3.38687	4.4032	10.0507	5.53462	5.04597	4.52712	3.89042	3.76064	3.50627
159	sp|Q9H981|ARP8_HUMAN	Q9H981	ACTR8	Actin-related protein 8 OS=Homo sapiens OX=9606 GN=ACTR8 PE=1 SV=2	10	7	14	+						4.55363	8.77199	11.626	6.27187	2.96374	4.63802	5.49427	4.46242	7.22082	4.8118	4.64906	7.2474	4.61253	3.73794	3.69598	5.00037	3.90807	6.33411	3.84261	7.65962	13.097	6.61531	2.90359	4.28049	5.93708	4.50174	7.05237	4.51631	4.47227	8.23536	5.61814	3.40565	3.57814	4.90478	3.83806	5.54143
160	sp|Q04771|ACVR1_HUMAN	Q04771	ACVR1	Activin receptor type-1 OS=Homo sapiens OX=9606 GN=ACVR1 PE=1 SV=1	3	6	4	+						6.33994	5.00496	1.26331	5.28934	3.9869	6.44122	5.51232	8.54525	7.04529	6.43328	8.79762	1.26932	5.16199	4.43669	4.85368	4.39831	8.48236	6.73823	5.9387	5.37293	1.32871	5.38916	4.19258	6.28425	6.05716	9.16953	7.29669	6.25456	8.80042	1.31611	4.96563	3.81803	5.13244	4.37785	8.27755	6.02769
161	sp|P36896-4|ACV1B_HUMAN	P36896-4	ACVR1B	Isoform 4 of Activin receptor type-1B OS=Homo sapiens OX=9606 GN=ACVR1B	3	3	2	+						9.14717	8.30866	7.7161	3.45814	6.95855	5.48651	7.33033	4.05866	5.49989	3.91505	4.18886	6.33957	3.96752	4.01246	4.84231	5.90953	4.71203	4.14865	9.19582	7.75242	7.00615	4.17964	7.50815	6.3267	6.54328	3.7525	5.9276	4.24773	4.53198	6.32941	4.19206	3.16041	3.73848	5.93665	5.51454	4.15649
162	sp|P27037|AVR2A_HUMAN	P27037	ACVR2A	Activin receptor type-2A OS=Homo sapiens OX=9606 GN=ACVR2A PE=1 SV=1	2	1	0	-						6.47927	7.66601	11.0363	5.6909	3.71575	3.93467	12.1163	2.89668	5.96443	2.64917	4.69538	7.23923	3.43494	2.51437	4.10518	6.89647	2.47066	6.49436	4.61739	6.41531	10.6299	5.8847	4.45104	3.55982	11.7144	3.36416	5.46942	3.59756	4.88038	6.91293	4.28176	2.59263	3.75762	7.23676	2.79762	7.83659
163	sp|Q03154|ACY1_HUMAN	Q03154	ACY1	Aminoacylase-1 OS=Homo sapiens OX=9606 GN=ACY1 PE=1 SV=1	15	12	7	+						0.98393	2.75075	2.82646	5.59924	4.30515	5.43538	10.6813	7.65569	6.07053	0.536352	6.27742	3.31357	4.93822	5.78623	4.71107	8.37335	8.97044	10.7849	0.767589	2.91708	2.65788	5.61801	4.24844	5.07891	11.2804	7.99931	5.50723	0.235058	6.67036	2.91706	4.99703	5.82295	4.21879	8.7763	10.0336	10.2541
164	sp|P07311|ACYP1_HUMAN	P07311	ACYP1	Acylphosphatase-1 OS=Homo sapiens OX=9606 GN=ACYP1 PE=1 SV=2	8	2	6	+						4.86051	6.23501	6.05043	6.68612	3.10489	5.30688	1.99974	3.56061	2.72648	6.26893	5.4646	16.7995	6.28821	5.09143	7.62647	3.63067	4.59051	3.70899	5.22105	7.2811	5.83433	6.41672	2.97422	5.46075	1.68174	3.46821	2.29348	6.57504	4.89027	18.0538	5.90896	5.37556	7.03266	3.32684	4.85552	3.34977
165	sp|P14621|ACYP2_HUMAN	P14621	ACYP2	Acylphosphatase-2 OS=Homo sapiens OX=9606 GN=ACYP2 PE=1 SV=2	3	2	4	+						8.4392	5.30553	1.81001	7.58457	9.6609	6.05764	2.48989	7.30412	2.97316	4.54984	7.7118	4.6091	4.94057	8.52711	5.30903	3.84916	5.68203	3.19634	8.47716	5.86685	1.85502	7.74261	10.4442	6.25614	2.38403	6.66233	2.86599	5.17051	7.74394	4.77599	4.56775	7.6988	5.20793	4.06606	5.72208	2.49259
166	sp|P00813|ADA_HUMAN	P00813	ADA	Adenosine deaminase OS=Homo sapiens OX=9606 GN=ADA PE=1 SV=3	11	14	15	+						7.88762	5.32706	2.83366	2.23512	1.73298	10.5555	3.73013	4.52932	7.21648	6.97929	8.85647	4.43825	2.54797	1.47476	13.0447	6.68319	4.31178	5.61567	9.54187	5.39916	2.86599	2.37427	1.95895	9.78055	3.70853	4.45426	7.50158	7.19064	8.10298	4.69775	2.47121	1.61968	12.1088	6.29068	4.51896	5.41416
167	sp|Q6DHV7|ADAL_HUMAN	Q6DHV7	ADAL	Adenosine deaminase-like protein OS=Homo sapiens OX=9606 GN=ADAL PE=1 SV=2	6	1	5	+						4.88101	1.08447	3.73708	9.19064	2.43093	6.81615	5.38217	3.57846	3.28534	7.827	2.85542	8.21518	7.73137	2.59508	12.1569	9.68878	3.53918	5.00483	6.03175	2.23882	3.1951	6.58103	4.92701	5.81387	4.69506	3.97653	4.83525	7.17885	4.51843	4.69341	7.23835	4.85517	11.8516	7.73707	4.2081	5.42458
168	sp|O14672|ADA10_HUMAN	O14672	ADAM10	Disintegrin and metalloproteinase domain-containing protein 10 OS=Homo sapiens OX=9606 GN=ADAM10 PE=1 SV=1	10	6	5	+	ER-Membrane					9.79453	8.299	2.25269	8.37468	6.04833	6.74956	3.31287	5.08745	5.99898	5.07527	4.506	3.22057	8.77929	5.33978	5.68739	3.07137	4.7287	3.67352	6.96378	5.5514	2.52844	4.16514	6.44059	8.98615	4.22943	5.87291	4.12056	4.86663	5.50107	3.36413	6.56592	7.77132	7.02502	4.29542	6.4093	5.3428
169	sp|O43184|ADA12_HUMAN	O43184	ADAM12	Disintegrin and metalloproteinase domain-containing protein 12 OS=Homo sapiens OX=9606 GN=ADAM12 PE=1 SV=3	1	1	2	+						2.03566	0	1.10316	22.1028	0	0.162887	1.64861	20.8596	19.1	0	0.340703	0.0548602	16.2867	0	0.617695	2.42728	7.79401	5.46615	0.80276	0.455724	0.32182	22.5033	0.665042	0	2.2028	22.6459	17.4636	0	0	0.65515	17.036	0.979147	0.0611397	1.29673	7.57677	5.33416
170	sp|Q13444|ADA15_HUMAN	Q13444	ADAM15	Disintegrin and metalloproteinase domain-containing protein 15 OS=Homo sapiens OX=9606 GN=ADAM15 PE=1 SV=4	9	6	5	+						7.03459	7.94865	2.90702	5.67951	6.99453	1.30481	12.4509	4.93256	1.6129	8.28546	5.19542	1.93381	5.32129	6.83161	1.4001	12.0259	5.67014	2.47077	7.97188	9.49185	2.89655	6.81017	7.19188	1.30139	13.7796	5.35807	1.93643	6.94303	4.18266	1.96678	4.78321	5.28108	1.30235	10.9683	5.94854	1.88627
171	sp|P78536|ADA17_HUMAN	P78536	ADAM17	Disintegrin and metalloproteinase domain-containing protein 17 OS=Homo sapiens OX=9606 GN=ADAM17 PE=1 SV=1	2	10	7	+	Plasma membrane					7.52248	5.84581	2.83334	4.53394	3.86455	6.82578	4.33409	3.33426	5.31198	12.0369	9.78375	2.88723	2.89662	2.76885	7.76836	6.44483	3.22263	7.78461	5.88304	5.38709	3.8117	3.86007	3.74123	6.70631	5.15273	4.71767	5.59063	8.71193	7.84177	3.24787	3.83079	3.68947	9.58984	6.76227	3.71868	7.75693
172	sp|Q9H013|ADA19_HUMAN	Q9H013	ADAM19	Disintegrin and metalloproteinase domain-containing protein 19 OS=Homo sapiens OX=9606 GN=ADAM19 PE=1 SV=3	0	0	3	-						NaN	NaN	NaN	NaN	NaN	NaN	NaN	NaN	NaN	NaN	NaN	NaN	NaN	NaN	NaN	NaN	NaN	NaN	NaN	NaN	NaN	NaN	NaN	NaN	NaN	NaN	NaN	NaN	NaN	NaN	NaN	NaN	NaN	NaN	NaN	NaN
173	sp|Q9P0K1|ADA22_HUMAN	Q9P0K1	ADAM22	Disintegrin and metalloproteinase domain-containing protein 22 OS=Homo sapiens OX=9606 GN=ADAM22 PE=1 SV=1	0	1	0	-						NaN	NaN	NaN	NaN	NaN	NaN	NaN	NaN	NaN	NaN	NaN	NaN	NaN	NaN	NaN	NaN	NaN	NaN	10.9225	7.658	6.99023	9.88967	6.06081	4.0051	2.9477	3.42555	4.10743	7.71871	4.74875	6.52588	6.78912	3.88658	4.58663	2.62766	3.11218	3.99754
174	sp|Q9UKQ2|ADA28_HUMAN	Q9UKQ2	ADAM28	Disintegrin and metalloproteinase domain-containing protein 28 OS=Homo sapiens OX=9606 GN=ADAM28 PE=1 SV=3	0	1	0	-						NaN	NaN	NaN	NaN	NaN	NaN	NaN	NaN	NaN	NaN	NaN	NaN	NaN	NaN	NaN	NaN	NaN	NaN	4.96087	5.67839	4.44371	5.6895	0.0116922	4.85904	3.94711	5.08172	8.96547	7.11633	4.86266	5.59046	4.02403	0.42279	7.52052	9.75945	5.4451	11.6211
175	sp|Q8TC27|ADA32_HUMAN	Q8TC27	ADAM32	Disintegrin and metalloproteinase domain-containing protein 32 OS=Homo sapiens OX=9606 GN=ADAM32 PE=1 SV=2	0	1	0	-						NaN	NaN	NaN	NaN	NaN	NaN	NaN	NaN	NaN	NaN	NaN	NaN	NaN	NaN	NaN	NaN	NaN	NaN	1.6551	5.18811	4.83132	6.3003	2.92442	3.229	3.13826	5.69144	5.45887	2.84438	9.51534	6.99877	5.66431	5.97151	9.78856	8.17331	4.77868	7.84833
176	sp|P78325|ADAM8_HUMAN	P78325	ADAM8	Disintegrin and metalloproteinase domain-containing protein 8 OS=Homo sapiens OX=9606 GN=ADAM8 PE=1 SV=2	2	0	2	-						15.794	0.399322	0	6.45225e-05	0.750276	0.428581	48.5	0.387847	0	7.84768	0.43695	0.161946	0	0.44067	0.274911	23.5848	0.746074	0.246915	NaN	NaN	NaN	NaN	NaN	NaN	NaN	NaN	NaN	NaN	NaN	NaN	NaN	NaN	NaN	NaN	NaN	NaN
177	sp|Q13443|ADAM9_HUMAN	Q13443	ADAM9	Disintegrin and metalloproteinase domain-containing protein 9 OS=Homo sapiens OX=9606 GN=ADAM9 PE=1 SV=1	6	8	10	+	Plasma membrane					17.7787	5.62357	0.976423	6.52888	2.05187	4.14387	5.81933	9.93378	3.3577	7.28874	4.13895	1.09757	7.61742	1.51716	3.75366	4.84953	10.5629	2.96001	12.4619	5.15409	1.97714	6.92879	2.48677	5.29225	5.9238	10.4996	3.58418	5.97595	4.41298	2.04182	8.79768	2.07938	4.218	5.65177	8.85307	3.66082
178	sp|Q9UHI8|ATS1_HUMAN	Q9UHI8	ADAMTS1	A disintegrin and metalloproteinase with thrombospondin motifs 1 OS=Homo sapiens OX=9606 GN=ADAMTS1 PE=1 SV=4	5	1	4	+						0.0951825	0.0546337	8.27913	13.8515	0.0430548	0.0215593	6.31549	18.9839	0.279946	0.00972236	0.515716	26.5885	5.13884	0.106724	0.435419	7.84684	11.2579	0.175877	0.0117699	0	8.88346	14.4874	0	0	6.79945	19.5906	0.161113	0	0.477932	27.4176	5.43562	0	0.313486	7.15377	9.26545	0.00235447
179	sp|P58397|ATS12_HUMAN	P58397	ADAMTS12	A disintegrin and metalloproteinase with thrombospondin motifs 12 OS=Homo sapiens OX=9606 GN=ADAMTS12 PE=1 SV=2	2	1	1	+						0.812784	0.747617	0.621164	0.720922	0.670978	0.80469	0.849463	30.0452	27.1946	0.17595	0.236472	0.566325	0.871059	0.627328	0.729998	1.08022	25.7483	7.49694	0.473528	0.671443	0.45991	0.642128	0.526196	0.673621	0.539425	25.0089	30.4477	0	0	0.540023	0.582502	0.593334	0.657619	0.531733	29.1057	8.54626
180	sp|Q8TE58|ATS15_HUMAN	Q8TE58	ADAMTS15	A disintegrin and metalloproteinase with thrombospondin motifs 15 OS=Homo sapiens OX=9606 GN=ADAMTS15 PE=2 SV=1	1	0	1	-						4.42735	0.601254	3.0842	14.9879	0.408543	7.57326	13.8627	8.42615	7.10545	3.0045	0.0306482	5.92706	15.389	0.548584	1.75734	4.72228	6.55131	1.5925	NaN	NaN	NaN	NaN	NaN	NaN	NaN	NaN	NaN	NaN	NaN	NaN	NaN	NaN	NaN	NaN	NaN	NaN
181	sp|Q8TE59|ATS19_HUMAN	Q8TE59	ADAMTS19	A disintegrin and metalloproteinase with thrombospondin motifs 19 OS=Homo sapiens OX=9606 GN=ADAMTS19 PE=2 SV=2	2	0	0	-						2.56507	2.56122	3.81991	3.26066	17.3117	3.12099	1.97963	3.44027	3.59759	2.41579	2.92763	3.16468	3.58911	33.1376	3.44469	2.87722	3.10795	3.67829	NaN	NaN	NaN	NaN	NaN	NaN	NaN	NaN	NaN	NaN	NaN	NaN	NaN	NaN	NaN	NaN	NaN	NaN
182	sp|O75173-2|ATS4_HUMAN	O75173-2	ADAMTS4	Isoform 2 of A disintegrin and metalloproteinase with thrombospondin motifs 4 OS=Homo sapiens OX=9606 GN=ADAMTS4	1	0	1	-						0	0	9.97905	1.56081	0.408091	2.90009	0	0	0.000768317	0	0.0363902	72.4436	0	0	12.6638	0.00742908	0	0	NaN	NaN	NaN	NaN	NaN	NaN	NaN	NaN	NaN	NaN	NaN	NaN	NaN	NaN	NaN	NaN	NaN	NaN
183	sp|Q8N6G6|ATL1_HUMAN	Q8N6G6	ADAMTSL1	ADAMTS-like protein 1 OS=Homo sapiens OX=9606 GN=ADAMTSL1 PE=1 SV=4	1	2	1	+						0.637088	0.782636	0.568073	0.373659	0.845615	0.391585	0.787209	32.9698	4.07224	0	0.994034	0.441972	0.395981	0.929938	0.258783	0.626477	51.1757	3.74926	0.23337	0.1644	0.184255	0.346197	0.254496	0.197809	0.291755	39.3492	3.83992	0	0.0744928	0.297678	0.210443	0.227738	0.0987535	0.621627	50.7976	2.81032
184	sp|O75689-2|ADAP1_HUMAN	O75689-2	ADAP1	Isoform 2 of Arf-GAP with dual PH domain-containing protein 1 OS=Homo sapiens OX=9606 GN=ADAP1	5	4	3	+						1.83252	9.01873	2.94957	0.866756	17.5474	1.48305	7.57044	0.733552	1.03293	2.65358	17.3519	4.60026	1.21849	22.2571	1.66377	5.15992	0.820143	1.23982	1.63533	9.67703	3.06591	0.435178	17.6667	1.47596	7.69854	0.357926	0.767432	2.54915	18.5775	4.44191	0.867379	21.8103	1.6947	5.43265	0.665495	1.18093
185	sp|Q9NPF8|ADAP2_HUMAN	Q9NPF8	ADAP2	Arf-GAP with dual PH domain-containing protein 2 OS=Homo sapiens OX=9606 GN=ADAP2 PE=1 SV=1	1	0	0	-						10.1053	14.0763	11.7854	1.33936	1.43017	2.0881	3.77094	0.183872	0.727194	5.7027	21.4578	15.8785	0.43394	1.28941	3.2141	4.23715	0	2.27975	NaN	NaN	NaN	NaN	NaN	NaN	NaN	NaN	NaN	NaN	NaN	NaN	NaN	NaN	NaN	NaN	NaN	NaN
186	sp|P55265-4|DSRAD_HUMAN	P55265-4	ADAR	Isoform 4 of Double-stranded RNA-specific adenosine deaminase OS=Homo sapiens OX=9606 GN=ADAR	35	31	35	+	Nuclear					8.23462	6.2071	5.57788	4.32448	5.17483	4.45347	5.30933	3.4011	4.5069	10.1202	7.05483	6.6517	4.16871	5.32748	5.2394	5.70677	3.97709	4.56408	8.03992	5.82962	5.49033	4.19438	4.63391	4.28995	5.2216	3.85552	4.68365	9.70904	6.8222	6.69692	4.43899	5.1742	5.45131	5.5522	4.47134	5.44492
187	sp|P78563-5|RED1_HUMAN	P78563-5	ADARB1	Isoform 5 of Double-stranded RNA-specific editase 1 OS=Homo sapiens OX=9606 GN=ADARB1	6	8	9	+						3.30089	4.04681	4.75823	13.1114	6.721	1.70239	9.57569	3.57477	1.63443	2.05908	4.09516	8.1827	14.7045	8.18205	2.22861	5.23022	4.70896	2.18316	4.26615	4.26212	4.88127	12.8656	5.81808	1.7149	9.59134	4.26805	1.82895	2.41695	4.09226	7.9058	14.1182	8.00727	2.33476	5.06375	4.44986	2.11474
188	sp|Q9BUB4|ADAT1_HUMAN	Q9BUB4	ADAT1	tRNA-specific adenosine deaminase 1 OS=Homo sapiens OX=9606 GN=ADAT1 PE=1 SV=1	2	3	3	+						6.99511	4.09271	3.65342	5.30168	10.4743	4.89121	2.41819	3.51986	7.75966	7.39976	4.80678	7.32573	4.59029	6.9594	4.01622	3.12292	3.74663	8.92613	7.3111	3.74706	4.19625	5.09737	11.5409	5.01667	2.86433	3.6342	6.71867	7.7041	4.91082	7.64961	4.32157	5.87833	4.19496	2.6574	4.17792	8.37877
189	sp|Q7Z6V5|ADAT2_HUMAN	Q7Z6V5	ADAT2	tRNA-specific adenosine deaminase 2 OS=Homo sapiens OX=9606 GN=ADAT2 PE=1 SV=1	1	1	1	+						4.54114	7.54755	10.5263	7.38699	2.38852	3.17714	3.08227	5.04184	3.0451	5.61962	10.2042	8.01981	6.42839	3.14789	7.22413	5.16124	3.15382	4.30409	3.62045	8.75624	12.1249	5.5866	1.42428	3.77627	3.34216	2.881	2.79365	7.32289	12.9597	6.93304	6.9509	2.50189	6.31893	5.07691	3.2878	4.34239
190	sp|Q96EY9|ADAT3_HUMAN	Q96EY9	ADAT3	Probable inactive tRNA-specific adenosine deaminase-like protein 3 OS=Homo sapiens OX=9606 GN=ADAT3 PE=1 SV=1	1	2	3	+						4.451	7.99813	11.8842	3.87854	1.98291	2.97279	3.34652	3.17782	3.56987	9.98989	9.85104	9.78152	4.87311	2.62483	6.86911	3.52912	3.96064	5.25898	4.92059	7.47813	10.8846	4.54506	3.35019	3.94229	2.96854	2.47701	3.98055	9.07373	8.73058	9.09927	5.32626	5.00707	6.15714	3.67056	3.19868	5.18976
191	sp|Q86TW2|ADCK1_HUMAN	Q86TW2	ADCK1	AarF domain-containing protein kinase 1 OS=Homo sapiens OX=9606 GN=ADCK1 PE=1 SV=2	3	3	3	+		+	unknown			6.28252	2.8505	5.04211	2.90912	7.66168	6.82028	1.55548	2.34081	2.23991	8.96783	9.40391	8.41647	2.85184	12.6594	10.3186	3.47482	2.77339	3.43142	7.31587	3.01596	4.85518	3.04112	8.13047	6.66201	1.22278	2.01176	2.57018	9.08943	9.44629	8.56137	2.54584	11.9351	9.71362	3.51715	2.88558	3.48031
192	sp|Q7Z695|ADCK2_HUMAN	Q7Z695	ADCK2	Uncharacterized aarF domain-containing protein kinase 2 OS=Homo sapiens OX=9606 GN=ADCK2 PE=1 SV=1	3	0	0	-		+	MIM			8.34712	3.62258	12.5299	2.43133	8.03897	4.13875	4.42172	4.41083	3.48695	4.89136	2.76466	12.1207	2.80751	10.2536	5.1115	2.86825	4.49255	3.26167	NaN	NaN	NaN	NaN	NaN	NaN	NaN	NaN	NaN	NaN	NaN	NaN	NaN	NaN	NaN	NaN	NaN	NaN
193	sp|Q3MIX3|ADCK5_HUMAN	Q3MIX3	ADCK5	Uncharacterized aarF domain-containing protein kinase 5 OS=Homo sapiens OX=9606 GN=ADCK5 PE=1 SV=3	4	5	9	+		+	unknown			3.67075	2.909	0.42626	2.6063	14.291	5.03139	7.13116	2.15116	10.6511	3.08765	5.36632	2.22225	1.53427	12.3875	4.00456	8.81902	2.49494	11.2154	4.01555	3.28902	0.673058	2.34483	13.5793	5.23169	7.11487	2.35639	10.5156	3.55647	5.86842	2.38028	1.58689	11.8478	4.37726	8.03116	2.70949	10.5219
194	sp|Q08828|ADCY1_HUMAN	Q08828	ADCY1	Adenylate cyclase type 1 OS=Homo sapiens OX=9606 GN=ADCY1 PE=1 SV=2	1	0	0	-						3.51787	8.14325	3.82466	4.96486	11.7629	4.09863	4.3372	3.83814	3.07774	7.11235	6.90779	3.21423	4.2925	8.77776	6.93149	8.59265	3.89203	2.71391	NaN	NaN	NaN	NaN	NaN	NaN	NaN	NaN	NaN	NaN	NaN	NaN	NaN	NaN	NaN	NaN	NaN	NaN
195	sp|O60266|ADCY3_HUMAN	O60266	ADCY3	Adenylate cyclase type 3 OS=Homo sapiens OX=9606 GN=ADCY3 PE=1 SV=3	5	6	5	+						7.57342	6.79243	4.24546	8.64894	5.2791	4.97937	4.99652	7.2385	7.62035	3.56035	4.17504	3.5087	7.53238	3.41418	2.81404	3.78926	6.46177	7.37018	7.72246	7.53868	4.15788	8.94538	5.5969	5.07265	4.89467	6.21533	8.31717	3.99142	3.69004	3.59231	6.01493	3.44503	3.14765	3.90115	6.87925	6.8771
196	sp|O95622|ADCY5_HUMAN	O95622	ADCY5	Adenylate cyclase type 5 OS=Homo sapiens OX=9606 GN=ADCY5 PE=1 SV=3	1	0	1	-						7.0896	0.393266	4.51483	8.11652	5.62343	2.02937	3.71031	7.07345	4.31609	5.14237	1.11405	6.81357	6.30884	15.65	3.87426	3.19141	6.22975	8.80887	NaN	NaN	NaN	NaN	NaN	NaN	NaN	NaN	NaN	NaN	NaN	NaN	NaN	NaN	NaN	NaN	NaN	NaN
197	sp|O43306|ADCY6_HUMAN	O43306	ADCY6	Adenylate cyclase type 6 OS=Homo sapiens OX=9606 GN=ADCY6 PE=1 SV=2	2	1	4	+	Plasma membrane					6.78977	1.65861	4.65859	8.35322	4.7171	2.36929	4.17785	9.01422	4.965	6.37389	1.79296	7.94985	7.36059	6.84169	3.87048	4.18068	6.99843	7.92778	8.89704	1.8016	4.45983	6.97145	5.49141	1.35914	4.13059	10.3453	5.47944	7.16833	2.09835	6.62419	6.90459	6.90066	2.71489	4.05717	8.38226	6.21374
198	sp|P51828|ADCY7_HUMAN	P51828	ADCY7	Adenylate cyclase type 7 OS=Homo sapiens OX=9606 GN=ADCY7 PE=1 SV=1	0	3	2	-						NaN	NaN	NaN	NaN	NaN	NaN	NaN	NaN	NaN	NaN	NaN	NaN	NaN	NaN	NaN	NaN	NaN	NaN	8.68144	5.37821	1.75516	8.35922	1.76886	3.21242	5.38042	1.72768	15.8	5.14082	4.53306	2.75885	8.41118	1.29522	3.26767	4.0789	2.13307	16.3178
199	sp|O60503|ADCY9_HUMAN	O60503	ADCY9	Adenylate cyclase type 9 OS=Homo sapiens OX=9606 GN=ADCY9 PE=1 SV=4	4	4	4	+	Plasma membrane					0.558434	2.26187	4.37389	15.9664	11.9601	3.1601	3.28726	4.48519	2.22408	0.518857	2.1792	5.79791	18.1519	9.58147	5.29704	2.57867	4.92122	2.69642	1.0299	2.90973	4.43863	13.6145	10.5981	3.39874	3.48964	4.89499	2.92827	1.44894	2.70621	4.59453	16.9323	9.43497	6.1341	3.24249	5.06198	3.14193
200	sp|P35611-3|ADDA_HUMAN	P35611-3	ADD1	Isoform 3 of Alpha-adducin OS=Homo sapiens OX=9606 GN=ADD1	9	13	19	+						8.45176	4.48081	7.9869	5.50902	2.10897	3.90706	3.23441	9.32259	8.78338	5.42989	2.53686	9.62524	4.42486	2.04387	2.4207	2.47021	8.50841	8.75507	8.85794	4.70453	8.64628	5.27825	2.38858	4.15554	3.51131	9.78832	8.80697	5.34926	2.75852	9.38145	4.16309	1.739	2.36286	2.27941	8.57272	7.25596
201	sp|P35612|ADDB_HUMAN	P35612	ADD2	Beta-adducin OS=Homo sapiens OX=9606 GN=ADD2 PE=1 SV=3	13	8	12	+						18.9746	0.461947	10.2296	0.747399	0.217611	0.429976	2.82955	7.56406	2.10114	19.6694	1.08205	14.7805	1.05965	0.963818	1.60992	2.62456	11.2505	3.4037	19.5597	0.874654	10.479	1.02627	0.439542	0.745616	3.68769	6.73035	2.1635	18.7933	1.12091	14.033	0.89665	0.647977	0.793211	2.62842	12.6887	2.69145
202	sp|Q9UEY8|ADDG_HUMAN	Q9UEY8	ADD3	Gamma-adducin OS=Homo sapiens OX=9606 GN=ADD3 PE=1 SV=1	15	8	11	+						4.26522	4.4673	8.95223	7.19588	0.699041	4.19265	2.93909	10.5574	13.0945	1.01596	2.33677	9.55697	5.49255	0.668254	2.39763	2.60381	6.63971	12.925	4.7798	4.33043	9.0259	7.48556	0.755777	4.48145	2.98145	10.537	13.7796	0.958879	2.30928	10.2695	5.11452	0.578757	2.33418	2.31918	7.73736	10.2214
203	sp|Q9UEY8-2|ADDG_HUMAN	Q9UEY8-2	ADD3	Isoform 1 of Gamma-adducin OS=Homo sapiens OX=9606 GN=ADD3	0	1	0	-						NaN	NaN	NaN	NaN	NaN	NaN	NaN	NaN	NaN	NaN	NaN	NaN	NaN	NaN	NaN	NaN	NaN	NaN	4.5265	1.34058	7.98446	3.49725	1.07346	6.24167	1.33447	15.3254	7.64775	1.89203	0.153712	7.76984	7.22249	0.691816	2.82249	1.50014	9.85882	19.1172
204	sp|Q8IWK6|AGRA3_HUMAN	Q8IWK6	ADGRA3	Adhesion G protein-coupled receptor A3 OS=Homo sapiens OX=9606 GN=ADGRA3 PE=1 SV=2	7	2	2	+						7.08239	11.895	3.81992	4.50097	4.02876	5.58819	6.04841	8.26646	5.36188	4.08313	10.001	2.81724	4.83397	3.20289	3.30244	4.26851	6.81781	4.08098	6.93847	10.9468	4.71886	4.79606	3.6549	5.36409	6.75932	8.15735	6.30016	4.03861	8.79575	3.54887	4.71353	2.06754	3.01398	4.96694	6.81524	4.40358
205	sp|Q6QNK2-4|AGRD1_HUMAN	Q6QNK2-4	ADGRD1	Isoform 4 of Adhesion G-protein coupled receptor D1 OS=Homo sapiens OX=9606 GN=ADGRD1	0	0	1	-						NaN	NaN	NaN	NaN	NaN	NaN	NaN	NaN	NaN	NaN	NaN	NaN	NaN	NaN	NaN	NaN	NaN	NaN	NaN	NaN	NaN	NaN	NaN	NaN	NaN	NaN	NaN	NaN	NaN	NaN	NaN	NaN	NaN	NaN	NaN	NaN
206	sp|Q9UHX3|AGRE2_HUMAN	Q9UHX3	ADGRE2	Adhesion G protein-coupled receptor E2 OS=Homo sapiens OX=9606 GN=ADGRE2 PE=1 SV=2	0	0	1	-						NaN	NaN	NaN	NaN	NaN	NaN	NaN	NaN	NaN	NaN	NaN	NaN	NaN	NaN	NaN	NaN	NaN	NaN	NaN	NaN	NaN	NaN	NaN	NaN	NaN	NaN	NaN	NaN	NaN	NaN	NaN	NaN	NaN	NaN	NaN	NaN
207	sp|P48960|AGRE5_HUMAN	P48960	ADGRE5	Adhesion G protein-coupled receptor E5 OS=Homo sapiens OX=9606 GN=ADGRE5 PE=1 SV=4	14	12	11	+	Plasma membrane					6.71151	3.44911	0.137144	14.5992	1.54686	5.68983	12.1242	1.84694	2.73058	8.95926	2.97473	0.389498	15.7657	1.36033	4.5066	9.20736	3.97293	4.02824	4.53024	2.74331	0.494542	16.4475	1.34299	5.77597	10.9799	1.89373	2.3588	6.47019	2.6075	0.392339	22.0149	1.56076	3.82664	8.70495	3.16795	4.68781
208	sp|Q5T601|AGRF1_HUMAN	Q5T601	ADGRF1	Adhesion G-protein coupled receptor F1 OS=Homo sapiens OX=9606 GN=ADGRF1 PE=1 SV=2	0	0	3	-						NaN	NaN	NaN	NaN	NaN	NaN	NaN	NaN	NaN	NaN	NaN	NaN	NaN	NaN	NaN	NaN	NaN	NaN	NaN	NaN	NaN	NaN	NaN	NaN	NaN	NaN	NaN	NaN	NaN	NaN	NaN	NaN	NaN	NaN	NaN	NaN
209	sp|Q9Y653|AGRG1_HUMAN	Q9Y653	ADGRG1	Adhesion G-protein coupled receptor G1 OS=Homo sapiens OX=9606 GN=ADGRG1 PE=1 SV=2	6	4	8	+						1.00266	2.70296	0.753359	40.9393	6.03682	0.779663	3.03432	2.61509	2.61446	0.543428	6.84027	0.497456	17.1338	9.4079	1.03665	1.50322	1.74088	0.817745	1.62904	3.97489	2.32027	29.9433	8.80515	1.93023	3.43413	2.93371	3.65039	1.53475	6.56351	1.67847	14.9496	7.77555	2.02008	2.36181	2.40208	2.09313
210	sp|Q8IZP9|AGRG2_HUMAN	Q8IZP9	ADGRG2	Adhesion G-protein coupled receptor G2 OS=Homo sapiens OX=9606 GN=ADGRG2 PE=1 SV=2	1	0	0	-	Plasma membrane					37.0559	0	0	21.1797	2.59936	8.7748	1.36108	0	0.470138	9.76613	0.0954314	2.21036	13.0224	0.33292	1.26709	1.04217	0	0.822521	NaN	NaN	NaN	NaN	NaN	NaN	NaN	NaN	NaN	NaN	NaN	NaN	NaN	NaN	NaN	NaN	NaN	NaN
211	sp|Q86SQ4|AGRG6_HUMAN	Q86SQ4	ADGRG6	Adhesion G-protein coupled receptor G6 OS=Homo sapiens OX=9606 GN=ADGRG6 PE=1 SV=3	7	10	7	+						32.1275	4.13233	0	2.5284	10.1722	19.6091	5.88774	2.14207	1.46738	3.22922	1.12416	0.588755	2.92166	4.7634	5.16156	1.45009	1.84165	0.852774	28.1626	3.85272	0.0458379	3.01868	10.106	20.0935	6.26866	2.43363	1.35913	3.43104	1.32611	0.697376	3.28331	5.56436	5.24381	1.91639	2.03764	1.15925
212	sp|O94910|AGRL1_HUMAN	O94910	ADGRL1	Adhesion G protein-coupled receptor L1 OS=Homo sapiens OX=9606 GN=ADGRL1 PE=1 SV=1	0	1	1	-						NaN	NaN	NaN	NaN	NaN	NaN	NaN	NaN	NaN	NaN	NaN	NaN	NaN	NaN	NaN	NaN	NaN	NaN	6.80935	8.46158	5.78362	3.44716	6.92872	5.7251	4.62166	3.98671	6.21065	4.91438	4.38801	6.57918	3.68751	8.82073	3.91953	2.80351	4.54989	8.36272
213	sp|O95490-6|AGRL2_HUMAN	O95490-6	ADGRL2	Isoform 6 of Adhesion G protein-coupled receptor L2 OS=Homo sapiens OX=9606 GN=ADGRL2	3	2	7	+						0.642251	0.341197	17.4611	6.18283	0.856687	6.44338	0.534507	3.22541	12.5424	0.368737	0.608425	20.6869	5.54445	0.9025	8.31431	0.876327	2.84682	11.6218	0.202111	0.048161	21.9847	6.35968	0.0881684	7.72607	0.383914	4.08022	11.2786	0	0	20.0674	5.87579	0.294879	8.16141	1.18603	2.61769	9.64512
214	sp|Q9HBW9|AGRL4_HUMAN	Q9HBW9	ADGRL4	Adhesion G protein-coupled receptor L4 OS=Homo sapiens OX=9606 GN=ADGRL4 PE=1 SV=3	2	1	3	+						0.492613	0.578037	0.547521	0.482958	0.768964	0.176182	0.491584	44.9711	6.17019	0	0.511371	0.370659	0.684516	0.784764	0.184921	0.672282	37.4464	4.66593	0.553706	0.500186	1.14165	1.03092	0.856682	1.02799	1.11031	42.6436	6.45972	0	0.35436	1.07705	0.613832	0.982916	0.849753	0.9528	35.8162	4.02835
215	sp|P11766|ADHX_HUMAN	P11766	ADH5	Alcohol dehydrogenase class-3 OS=Homo sapiens OX=9606 GN=ADH5 PE=1 SV=4	15	15	16	+						7.34604	6.33918	4.62328	5.38826	4.77146	5.21902	4.00178	6.211	5.09942	6.11971	5.47164	5.57619	6.42309	4.89263	6.26303	4.18141	6.63047	5.4424	7.43629	6.47657	4.68744	5.56272	4.53142	5.21984	3.93557	6.20879	4.90136	6.25173	5.5621	5.97511	6.04341	4.89421	5.93607	4.2622	6.45061	5.66457
216	sp|Q9BV57|MTND_HUMAN	Q9BV57	ADI1	1,2-dihydroxy-3-keto-5-methylthiopentene dioxygenase OS=Homo sapiens OX=9606 GN=ADI1 PE=1 SV=1	7	11	12	+						11.1234	4.87695	9.91033	3.64448	16.5197	4.58816	4.93218	4.85962	3.02473	3.87068	2.85522	5.86194	3.75099	10.3989	2.07145	2.42555	3.52258	1.76318	11.2347	4.91015	10.6343	3.62544	16.0234	4.32807	5.13117	4.83102	3.09985	3.99181	2.99362	5.68095	3.50397	9.90658	2.04286	2.55254	3.63168	1.87782
217	sp|Q96A54|PAQR1_HUMAN	Q96A54	ADIPOR1	Adiponectin receptor protein 1 OS=Homo sapiens OX=9606 GN=ADIPOR1 PE=1 SV=1	2	1	1	+						5.11858	6.4349	7.0584	3.10782	9.75272	1.88813	12.0288	2.9338	3.1194	2.30444	3.98721	5.34255	5.75523	14.2255	3.84137	8.50254	2.20907	2.38945	5.09402	7.15688	6.2174	3.47078	8.08649	3.41416	10.3023	3.51949	3.78525	4.55548	4.75018	5.25354	4.89814	7.62369	4.96759	10.1326	3.40526	3.36675
218	sp|Q86V24|PAQR2_HUMAN	Q86V24	ADIPOR2	Adiponectin receptor protein 2 OS=Homo sapiens OX=9606 GN=ADIPOR2 PE=1 SV=1	1	2	0	-						1.78539	7.14926	15.3059	1.54432	17.2507	1.64353	4.79419	2.23974	3.98903	4.30792	1.98297	4.46018	2.33439	15.019	3.81707	3.68112	2.13138	6.56398	2.47486	7.24914	12.5112	2.62228	14.2004	2.70616	5.44769	3.24785	4.93054	4.67813	2.99185	4.4905	3.03839	11.569	3.97873	4.1534	2.84075	6.8691
219	sp|Q15847|ADIRF_HUMAN	Q15847	ADIRF	Adipogenesis regulatory factor OS=Homo sapiens OX=9606 GN=ADIRF PE=1 SV=1	2	7	5	+						0.666776	13.3441	0.212807	0.0423158	2.89754	0.611581	19.6195	0.215569	0	0.663013	41.4298	0.185028	0.0131411	3.45678	1.55634	14.4769	0.467834	0.141083	0.516112	13.7698	0.228209	0.731334	2.72367	0.727369	16.5116	0.18735	0.0735371	0.466258	43.2682	0.382956	0.675626	4.77396	1.65758	12.7565	0.348991	0.20087
220	sp|P55263|ADK_HUMAN	P55263	ADK	Adenosine kinase OS=Homo sapiens OX=9606 GN=ADK PE=1 SV=2	21	29	22	+						8.11662	2.069	1.58916	2.69967	5.99237	2.75017	16.2008	4.64155	2.71876	9.59427	4.19797	2.00478	3.34745	5.59689	4.39121	15.5059	4.96242	3.62097	8.06467	2.24657	1.82513	3.00577	5.55908	2.98413	14.8966	4.64114	2.67719	9.34484	4.42082	2.22468	3.67525	5.68643	4.2636	15.5015	4.91474	4.06787
221	sp|P35318|ADML_HUMAN	P35318	ADM	ADM OS=Homo sapiens OX=9606 GN=ADM PE=1 SV=1	1	0	0	-						0.544932	10.7724	1.04908	1.38184	0.501892	14.3836	2.95425	4.08635	0.482146	1.19165	4.71956	2.39935	2.96453	0.936918	30.0286	15.3942	5.85484	0.353817	NaN	NaN	NaN	NaN	NaN	NaN	NaN	NaN	NaN	NaN	NaN	NaN	NaN	NaN	NaN	NaN	NaN	NaN
222	sp|Q9H2P0|ADNP_HUMAN	Q9H2P0	ADNP	Activity-dependent neuroprotector homeobox protein OS=Homo sapiens OX=9606 GN=ADNP PE=1 SV=1	21	19	28	+	Nuclear					4.95693	8.67735	5.68544	5.82869	12.4782	3.96012	5.15909	3.90255	7.06244	2.98099	3.43218	6.60311	5.74939	8.53859	2.21875	2.58587	4.00376	6.17658	4.88491	8.4679	5.78332	6.17404	11.9005	3.83653	5.19697	4.20583	7.1216	2.72534	3.41038	6.1142	6.09829	9.08231	2.29833	2.40207	3.96276	6.33476
223	sp|Q6IQ32|ADNP2_HUMAN	Q6IQ32	ADNP2	Activity-dependent neuroprotector homeobox protein 2 OS=Homo sapiens OX=9606 GN=ADNP2 PE=1 SV=1	6	6	5	+	Nuclear					3.24025	11.3128	8.10717	4.48225	4.73987	4.54598	5.70174	3.36897	9.37024	4.01309	4.38305	8.11298	4.38483	3.64807	5.34226	3.22093	2.82868	9.19681	3.19973	11.3761	6.70032	3.66298	6.14258	4.78618	6.26839	2.46516	11.7308	4.25672	4.52926	7.10196	3.37275	2.91145	6.47253	3.36542	2.84694	8.81078
224	sp|Q96SZ5|AEDO_HUMAN	Q96SZ5	ADO	2-aminoethanethiol dioxygenase OS=Homo sapiens OX=9606 GN=ADO PE=1 SV=2	7	6	9	+						5.08783	2.45057	1.95173	3.00172	7.84496	3.48477	13.4914	4.7301	2.84448	5.76562	4.62449	2.6163	3.5789	5.68212	4.51813	18.5829	5.63692	4.1071	2.26029	2.92893	3.82104	2.72647	1.84245	3.89422	13.2784	4.9263	2.95364	3.17378	5.87681	4.57734	4.13956	3.7526	5.88481	22.3263	5.30773	6.32929
225	sp|Q9BRR6|ADPGK_HUMAN	Q9BRR6	ADPGK	ADP-dependent glucokinase OS=Homo sapiens OX=9606 GN=ADPGK PE=1 SV=1	9	6	11	+	ER-Membrane					5.30832	4.33255	3.48285	4.62173	4.63147	8.83335	3.0663	5.56983	3.92158	7.89264	4.86136	5.33969	4.79183	5.85337	13.2465	4.15161	4.94007	5.15497	4.14614	3.75433	3.05978	4.3108	4.65386	9.21295	2.92472	5.01765	3.55382	5.34653	5.47809	4.84854	6.61411	7.45194	14.2482	4.80118	4.77099	5.80638
226	sp|P54922|ADPRH_HUMAN	P54922	ADPRH	[Protein ADP-ribosylarginine] hydrolase OS=Homo sapiens OX=9606 GN=ADPRH PE=1 SV=1	4	2	4	+						5.21634	2.0754	0.315439	1.32325	2.31354	14.42	11.1025	0.561823	1.90235	6.58633	3.05179	1.32378	1.55424	1.89014	24.8403	17.0254	1.74952	2.74791	5.24512	2.93956	0.795769	1.72929	3.27634	15.3988	10.3482	1.10607	2.59544	5.52689	3.11512	1.70802	1.38327	2.34174	20.6746	17.2078	1.50093	3.10705
227	sp|Q3LIE5|ADPRM_HUMAN	Q3LIE5	ADPRM	Manganese-dependent ADP-ribose/CDP-alcohol diphosphatase OS=Homo sapiens OX=9606 GN=ADPRM PE=1 SV=1	0	2	1	-						NaN	NaN	NaN	NaN	NaN	NaN	NaN	NaN	NaN	NaN	NaN	NaN	NaN	NaN	NaN	NaN	NaN	NaN	3.95679	3.14405	3.38423	4.55465	2.17925	2.22774	3.20492	4.95789	2.92065	14.4773	10.1064	7.48329	4.14412	3.23794	12.3523	6.49219	7.17032	4.006
228	sp|Q9NX46|ADPRS_HUMAN	Q9NX46	ADPRS	ADP-ribose glycohydrolase ARH3 OS=Homo sapiens OX=9606 GN=ADPRS PE=1 SV=1	6	8	11	+						4.26959	4.5045	4.02513	4.22289	3.96781	6.06345	6.85902	4.98734	5.88709	4.51257	5.95612	7.58658	3.75642	4.23461	8.0728	8.49095	5.21853	7.38461	4.1284	4.41561	4.21721	4.4193	3.74829	5.70814	6.48298	5.24878	5.52021	4.89193	6.35156	7.49241	3.75397	4.08514	8.12494	9.34971	5.39132	6.67011
229	sp|P07550|ADRB2_HUMAN	P07550	ADRB2	Beta-2 adrenergic receptor OS=Homo sapiens OX=9606 GN=ADRB2 PE=1 SV=3	1	0	1	-						13.2771	0.428883	0	1.82212	0.53878	5.59764	14.3782	7.03869	1.46848	15.0958	1.35297	1.31397	4.82202	0.403769	6.87105	9.69225	12.9254	2.97295	NaN	NaN	NaN	NaN	NaN	NaN	NaN	NaN	NaN	NaN	NaN	NaN	NaN	NaN	NaN	NaN	NaN	NaN
230	sp|Q16186|ADRM1_HUMAN	Q16186	ADRM1	Proteasomal ubiquitin receptor ADRM1 OS=Homo sapiens OX=9606 GN=ADRM1 PE=1 SV=2	5	3	8	+						4.45796	6.59412	4.92424	5.46996	8.81107	5.4999	5.71972	4.7682	8.67177	4.64649	4.46854	4.37497	4.71288	6.16309	5.09545	4.5144	4.59795	6.50927	5.26962	6.85641	4.98699	5.56653	10.7388	5.53679	6.15177	4.09199	10.2778	4.42705	3.64118	4.37761	4.18328	4.38227	5.34444	4.16291	4.44786	5.55679
231	sp|P30566|PUR8_HUMAN	P30566	ADSL	Adenylosuccinate lyase OS=Homo sapiens OX=9606 GN=ADSL PE=1 SV=2	19	22	19	+						3.43659	5.7236	8.19404	6.60481	1.74842	5.37949	2.84375	3.78832	12.3142	4.30973	6.20069	5.58794	7.07068	1.81786	5.98874	2.8878	3.98767	12.1157	3.42518	5.48792	7.95391	6.66691	2.07439	5.66464	3.11996	3.99225	12.1049	4.55774	6.14762	5.58474	6.73841	1.93585	5.74062	2.98544	4.20846	11.611
232	sp|Q8N142|PURA1_HUMAN	Q8N142	ADSS1	Adenylosuccinate synthetase isozyme 1 OS=Homo sapiens OX=9606 GN=ADSS1 PE=1 SV=1	16	8	9	+						11.7287	4.75104	3.76421	7.9798	10.7559	6.80951	3.84689	2.80993	2.52077	9.29104	5.18054	5.07735	3.27367	9.72088	3.54838	4.017	2.62851	2.29595	13.4956	4.82971	3.96734	7.52295	10.1552	6.5575	4.32805	3.17937	2.59683	9.2548	4.84558	4.96973	3.38916	8.12138	3.60908	3.83289	2.8467	2.4981
233	sp|P30520|PURA2_HUMAN	P30520	ADSS2	Adenylosuccinate synthetase isozyme 2 OS=Homo sapiens OX=9606 GN=ADSS2 PE=1 SV=3	21	15	17	+						7.13321	5.85929	8.45167	6.18385	3.82144	6.14891	8.14443	6.75407	4.45404	6.89921	3.66936	5.31011	5.63021	2.86343	3.55585	5.38923	5.17099	4.5607	7.02137	6.2117	7.68679	6.45551	3.66601	6.20448	7.77789	6.72249	4.66852	7.26878	3.50307	5.52365	5.50176	2.46211	3.7708	5.59074	5.41321	4.55108
234	sp|Q8IUX7|AEBP1_HUMAN	Q8IUX7	AEBP1	Adipocyte enhancer-binding protein 1 OS=Homo sapiens OX=9606 GN=AEBP1 PE=1 SV=1	0	0	1	-						NaN	NaN	NaN	NaN	NaN	NaN	NaN	NaN	NaN	NaN	NaN	NaN	NaN	NaN	NaN	NaN	NaN	NaN	NaN	NaN	NaN	NaN	NaN	NaN	NaN	NaN	NaN	NaN	NaN	NaN	NaN	NaN	NaN	NaN	NaN	NaN
235	sp|Q6ZN18|AEBP2_HUMAN	Q6ZN18	AEBP2	Zinc finger protein AEBP2 OS=Homo sapiens OX=9606 GN=AEBP2 PE=1 SV=2	5	6	5	+						4.79605	11.4083	9.91999	8.86491	7.10122	6.92149	4.25352	5.45957	4.5594	2.64807	5.17224	5.3363	6.00842	4.40503	2.66206	2.61401	4.30991	3.55954	4.6251	13.1432	13.4045	10.0795	5.99889	6.89907	3.87751	7.13081	4.09209	1.77783	3.78269	5.92586	6.50775	3.2041	1.61839	1.03642	4.04615	2.85011
236	sp|Q8WTP8-2|AEN_HUMAN	Q8WTP8-2	AEN	Isoform 2 of Apoptosis-enhancing nuclease OS=Homo sapiens OX=9606 GN=AEN	2	5	1	+	Nuclear					4.35971	9.79465	8.12328	4.08415	4.09594	5.32932	2.84051	4.23439	14.4013	5.28985	3.77579	3.50082	2.97821	2.70767	3.32113	1.43082	2.59894	17.1335	4.7078	11.8629	6.1283	4.4527	3.40082	4.65847	2.77894	3.46057	18.9188	5.20478	3.16234	3.27086	2.70124	1.98846	4.18214	1.6568	2.36614	15.0979
237	sp|Q8N556-2|AFAP1_HUMAN	Q8N556-2	AFAP1	Isoform 2 of Actin filament-associated protein 1 OS=Homo sapiens OX=9606 GN=AFAP1	11	13	12	+						4.39985	2.1661	1.15637	6.6918	1.78703	6.70199	9.23675	16.4734	2.71978	4.56546	2.6869	0.903655	8.37031	1.70366	4.98868	7.48173	15.1757	2.79086	5.04359	2.05168	1.18186	6.20494	1.96406	6.2432	9.35336	16.5431	2.66694	4.78897	2.70424	0.759234	8.30943	1.74593	4.84986	7.14474	15.3838	3.06109
238	sp|Q8TED9|AF1L1_HUMAN	Q8TED9	AFAP1L1	Actin filament-associated protein 1-like 1 OS=Homo sapiens OX=9606 GN=AFAP1L1 PE=1 SV=2	0	3	1	-						NaN	NaN	NaN	NaN	NaN	NaN	NaN	NaN	NaN	NaN	NaN	NaN	NaN	NaN	NaN	NaN	NaN	NaN	3.86328	1.49434	1.75581	1.3866	0.205401	18.7451	4.90398	9.35423	5.32468	5.34711	2.82201	1.389	3.2699	0.16747	16.0494	6.00287	9.19747	8.72141
239	sp|Q8N4X5-4|AF1L2_HUMAN	Q8N4X5-4	AFAP1L2	Isoform 4 of Actin filament-associated protein 1-like 2 OS=Homo sapiens OX=9606 GN=AFAP1L2	13	10	15	+						3.37909	0.610718	0.352858	1.04792	1.05475	42.3281	0.97073	0.247188	0.531378	6.79745	0.858844	0.584988	1.50135	0.460191	37.5967	0.80508	0.308182	0.564445	3.78379	0.91929	0.604042	1.20074	1.16473	42.4047	1.24704	0.165301	0.591198	6.75842	0.855255	0.922495	1.18729	0.551876	35.1782	1.19382	0.673816	0.598008
240	sp|Q8N4X5|AF1L2_HUMAN	Q8N4X5	AFAP1L2	Actin filament-associated protein 1-like 2 OS=Homo sapiens OX=9606 GN=AFAP1L2 PE=1 SV=1	0	1	0	-						NaN	NaN	NaN	NaN	NaN	NaN	NaN	NaN	NaN	NaN	NaN	NaN	NaN	NaN	NaN	NaN	NaN	NaN	2.01214	0.566915	0.375549	0.231674	0.547642	43.9765	0.853412	0	0	7.50709	1.36294	0.315212	2.90587	0.696727	37.8282	0.820159	0	0
241	sp|P55196-5|AFAD_HUMAN	P55196-5	AFDN	Isoform 5 of Afadin OS=Homo sapiens OX=9606 GN=AFDN	40	34	33	+						6.9746	3.17037	8.11804	1.53282	3.92178	11.129	3.07364	3.89076	6.61133	6.98736	3.12966	10.1745	1.56395	3.49525	9.30249	4.109	5.59816	7.21728	7.09369	3.40139	7.80339	1.66781	3.93254	10.6311	3.07107	4.51029	6.18126	6.97181	3.10305	9.64503	1.89965	3.71804	9.09277	4.17351	6.14079	6.96279
242	sp|P55196-1|AFAD_HUMAN	P55196-1	AFDN	Isoform 2 of Afadin OS=Homo sapiens OX=9606 GN=AFDN	1	1	3	+						6.49974	3.11323	8.35911	1.58707	4.00385	12.2594	2.76386	4.87802	7.09764	6.3448	2.74463	9.69986	1.41038	2.88578	9.26774	4.19378	5.33254	7.55856	7.31292	3.17495	8.30882	1.34049	3.86023	11.3101	2.85391	4.32417	6.33488	7.05727	2.82078	10.0689	1.27442	3.42774	9.33193	3.96727	5.23995	7.9912
243	sp|Q9Y6Z5|AFDDT_HUMAN	Q9Y6Z5	AFDN-DT	Putative uncharacterized protein AFDN-DT OS=Homo sapiens OX=9606 GN=AFDN-DT PE=5 SV=1	0	0	1	-						NaN	NaN	NaN	NaN	NaN	NaN	NaN	NaN	NaN	NaN	NaN	NaN	NaN	NaN	NaN	NaN	NaN	NaN	NaN	NaN	NaN	NaN	NaN	NaN	NaN	NaN	NaN	NaN	NaN	NaN	NaN	NaN	NaN	NaN	NaN	NaN
244	sp|P51825-2|AFF1_HUMAN	P51825-2	AFF1	Isoform 2 of AF4/FMR2 family member 1 OS=Homo sapiens OX=9606 GN=AFF1	2	1	2	+						5.31398	4.39237	4.79884	6.05045	4.25353	5.26645	5.82689	5.31903	7.35053	6.17468	4.37333	6.78692	6.21651	4.20301	4.97719	5.82089	6.63711	6.23829	2.77284	7.41542	8.23036	9.13254	3.82909	4.30571	3.63307	2.83124	7.17506	5.07449	7.46321	8.997	7.14829	2.42364	3.68335	5.5116	2.8949	7.4782
245	sp|Q9UHB7|AFF4_HUMAN	Q9UHB7	AFF4	AF4/FMR2 family member 4 OS=Homo sapiens OX=9606 GN=AFF4 PE=1 SV=1	12	13	15	+						5.70134	3.31303	6.49447	6.57354	5.16575	8.09175	4.91658	4.24607	7.50935	4.48794	3.34781	8.87746	5.54255	5.38055	7.2961	3.99778	3.44951	5.60842	5.84014	3.4234	6.6108	7.31184	5.55825	7.07482	5.02273	4.04371	8.77669	4.39426	3.08572	8.9553	6.21866	4.60305	6.6493	3.90532	3.37697	5.14903
246	sp|Q8WV93|AFG1L_HUMAN	Q8WV93	AFG1L	AFG1-like ATPase OS=Homo sapiens OX=9606 GN=AFG1L PE=1 SV=2	6	5	10	+		+	MIM			4.62124	2.66408	5.97089	3.89733	2.97546	10.4482	3.92646	3.93193	1.29189	8.13037	6.65019	6.48784	5.14	5.07844	15.4484	7.72945	4.00029	1.60755	4.74698	2.63999	5.96543	3.83948	2.79704	9.92095	3.64632	4.3706	1.78443	8.38036	7.03904	6.44555	4.41828	4.60121	14.7024	7.65494	4.88335	2.16366
247	sp|Q9Y4W6|AFG32_HUMAN	Q9Y4W6	AFG3L2	AFG3-like protein 2 OS=Homo sapiens OX=9606 GN=AFG3L2 PE=1 SV=2	26	23	26	+	Mitochondrion-Mtx	+	MIM			5.77541	6.49345	4.11022	4.17364	3.51176	3.78004	5.3818	3.99924	5.08362	8.83536	10.7151	4.88769	4.05744	4.20496	5.57934	8.5652	4.49647	6.34928	5.86061	6.25515	4.33941	4.33173	3.75505	4.04966	5.53253	3.91625	5.10432	8.73034	9.60639	5.27675	3.99126	4.09363	5.52595	8.50356	4.70191	6.42552
248	sp|P43652|AFAM_HUMAN	P43652	AFM	Afamin OS=Homo sapiens OX=9606 GN=AFM PE=1 SV=1	0	1	1	-						NaN	NaN	NaN	NaN	NaN	NaN	NaN	NaN	NaN	NaN	NaN	NaN	NaN	NaN	NaN	NaN	NaN	NaN	3.32141	2.97041	1.94715	5.68892	3.39912	4.54308	10.3589	5.49791	6.78483	8.57755	3.38742	5.81127	9.21037	2.36294	4.14895	4.36786	7.2911	10.3307
249	sp|Q63HM1-2|KFA_HUMAN	Q63HM1-2	AFMID	Isoform 2 of Kynurenine formamidase OS=Homo sapiens OX=9606 GN=AFMID	0	1	0	-						NaN	NaN	NaN	NaN	NaN	NaN	NaN	NaN	NaN	NaN	NaN	NaN	NaN	NaN	NaN	NaN	NaN	NaN	15.0072	3.57152	0.0153203	2.48266	3.76512	4.725	9.43932	3.72368	9.4314	10.6175	2.16842	2.072	2.27683	5.83451	3.00267	5.65761	4.34201	11.8672
250	sp|P02771|FETA_HUMAN	P02771	AFP	Alpha-fetoprotein OS=Homo sapiens OX=9606 GN=AFP PE=1 SV=1	4	3	3	+						4.94786	2.85294	2.97977	11.3379	2.94909	3.22436	8.10738	7.12148	8.34539	6.32793	2.79279	4.76992	8.07999	3.36207	4.89892	3.46169	8.26596	6.17456	3.89004	3.78301	2.50561	8.07272	3.93888	5.24411	13.5882	7.21149	8.11039	7.22446	2.87987	4.9318	7.34308	1.21987	3.23659	2.99504	5.9141	7.91072
251	sp|Q6ULP2-9|AFTIN_HUMAN	Q6ULP2-9	AFTPH	Isoform 5 of Aftiphilin OS=Homo sapiens OX=9606 GN=AFTPH	14	7	14	+						7.78773	5.92648	3.90652	4.3804	5.77622	7.07643	8.65623	3.50902	8.61343	5.15749	3.88978	3.8479	3.72789	5.34686	5.23853	6.54964	3.82982	6.77962	7.91686	5.8656	4.21361	4.44056	6.03668	7.12797	8.82309	3.72949	8.48044	4.45118	3.71238	4.05149	3.76211	5.76951	4.60291	6.28846	3.75525	6.97242
252	sp|P20933|ASPG_HUMAN	P20933	AGA	N(4)-(beta-N-acetylglucosaminyl)-L-asparaginase OS=Homo sapiens OX=9606 GN=AGA PE=1 SV=2	1	0	3	-	Lysosome					1.84039	1.58302	8.27099	3.37103	5.01835	3.5175	4.48806	5.53481	8.17923	0.522603	3.26952	13.5101	5.33958	8.74408	5.74664	7.15433	9.99319	3.91658	NaN	NaN	NaN	NaN	NaN	NaN	NaN	NaN	NaN	NaN	NaN	NaN	NaN	NaN	NaN	NaN	NaN	NaN
253	sp|Q9UPQ3|AGAP1_HUMAN	Q9UPQ3	AGAP1	Arf-GAP with GTPase, ANK repeat and PH domain-containing protein 1 OS=Homo sapiens OX=9606 GN=AGAP1 PE=1 SV=4	2	2	5	+						4.6474	9.20291	4.81331	3.70137	6.54544	4.14214	5.4349	3.15764	7.13815	2.5458	9.12759	5.90028	2.88293	7.26103	3.03908	4.8555	5.30172	10.3028	3.69767	9.49164	4.94899	3.53415	6.05713	3.59858	4.58321	4.01854	4.60423	3.00552	11.5472	5.06832	4.94005	9.42556	4.31884	5.77277	4.86703	6.52054
254	sp|Q99490-2|AGAP2_HUMAN	Q99490-2	AGAP2	Isoform 2 of Arf-GAP with GTPase, ANK repeat and PH domain-containing protein 2 OS=Homo sapiens OX=9606 GN=AGAP2	4	3	3	+						0.737899	21.4132	1.72771	0.332938	9.32748	0.605191	0.619668	0.676198	3.40159	0.478074	32.2875	6.78513	0.619572	11.6304	1.32502	1.37452	0.504509	6.15336	0.475436	23.1985	2.00037	0	8.97581	0.138842	1.37835	0	4.1708	0.547857	30.9735	6.72668	0.152555	12.0042	0.749693	2.11972	0.21349	6.17422
255	sp|Q96P47-4|AGAP3_HUMAN	Q96P47-4	AGAP3	Isoform 4 of Arf-GAP with GTPase, ANK repeat and PH domain-containing protein 3 OS=Homo sapiens OX=9606 GN=AGAP3	5	9	4	+						4.46849	9.28812	11.9971	3.84174	5.95389	4.14615	5.18561	5.69935	1.32292	2.71624	6.15851	11.8104	3.97646	6.87175	3.2731	5.46027	6.43739	1.39256	4.79871	6.46536	7.74507	4.46353	6.24609	4.22743	5.82252	5.37468	4.76499	4.19937	5.16014	7.26524	5.22854	6.79815	4.49663	6.0742	6.03719	4.83216
256	sp|P52594-4|AGFG1_HUMAN	P52594-4	AGFG1	Isoform 4 of Arf-GAP domain and FG repeat-containing protein 1 OS=Homo sapiens OX=9606 GN=AGFG1	13	10	10	+	Plasma membrane					7.8166	4.82782	3.58826	5.85342	4.91885	5.17981	4.70621	4.80719	5.85919	9.2958	4.94893	3.8124	5.87063	4.03888	5.1416	7.0409	5.87335	6.42013	7.51374	4.65854	3.94932	5.55863	4.60496	5.10618	4.9899	5.17437	5.32699	9.61502	4.90076	3.7301	6.1867	4.39923	5.11353	7.22814	5.6611	6.28277
257	sp|O95081|AGFG2_HUMAN	O95081	AGFG2	Arf-GAP domain and FG repeat-containing protein 2 OS=Homo sapiens OX=9606 GN=AGFG2 PE=1 SV=2	2	3	2	+						3.73235	5.23246	4.16811	7.57576	8.87006	4.89218	6.51604	5.71828	5.52032	3.05494	4.15637	4.30671	6.52423	8.8545	5.04356	4.50998	6.42156	4.90258	5.2295	5.12194	3.16279	9.07315	10.0248	4.14575	7.97405	5.14321	6.52211	2.66913	4.0231	3.25083	4.96912	7.98526	5.12178	3.73139	7.46124	4.39084
258	sp|Q8N302|AGGF1_HUMAN	Q8N302	AGGF1	Angiogenic factor with G patch and FHA domains 1 OS=Homo sapiens OX=9606 GN=AGGF1 PE=1 SV=2	5	4	6	+						6.61066	5.54512	6.05228	6.03358	7.72715	5.89647	4.47198	4.10942	5.65919	4.99862	6.0635	6.83972	5.36985	6.33812	4.87801	3.77628	3.91231	5.71776	7.16768	5.55287	6.49026	5.9563	7.82057	5.61075	4.65402	4.20116	6.13971	5.13165	5.81183	6.72707	5.37852	6.10173	4.66715	3.18273	3.92091	5.48512
259	sp|Q53H12|AGK_HUMAN	Q53H12	AGK	Acylglycerol kinase, mitochondrial OS=Homo sapiens OX=9606 GN=AGK PE=1 SV=2	16	12	19	+	Mitochondrion-Mtx	+	MIM			4.28155	4.2497	9.09974	2.54125	3.03336	5.49844	4.93119	2.58467	2.28351	5.49198	10.2425	12.1987	2.73248	4.55635	9.64838	9.90777	3.60838	3.11004	5.11825	4.56451	7.815	2.5193	2.67358	5.15524	5.30188	2.5515	2.48169	5.09976	10.1869	11.5712	3.18144	4.70392	10.0562	10.1292	3.69004	3.20047
260	sp|P35573|GDE_HUMAN	P35573	AGL	Glycogen debranching enzyme OS=Homo sapiens OX=9606 GN=AGL PE=1 SV=3	24	20	28	+						5.9595	6.63511	10.9527	7.76008	3.21531	4.17723	4.96652	3.56536	3.83172	7.41	6.32188	7.61389	5.91567	4.09915	5.31494	5.1354	3.36114	3.76443	6.25157	6.6671	10.398	7.6896	3.19688	4.14268	4.75471	3.45992	4.21249	7.91653	6.01017	7.46793	5.87998	3.67288	5.80068	5.10681	3.61701	3.75502
261	sp|Q9BSE5|SPEB_HUMAN	Q9BSE5	AGMAT	Agmatinase, mitochondrial OS=Homo sapiens OX=9606 GN=AGMAT PE=1 SV=2	2	1	1	+		+	Matrix			2.04016	0.770104	2.53528	17.2337	15.4491	0.723117	8.31607	0.861981	0.887336	2.19891	0.821594	2.31879	13.4928	15.059	2.09264	13.433	1.02302	0.743434	1.15049	0	1.64801	14.6842	13.5902	7.51578	8.1112	0.630184	0	2.73813	0	1.02106	9.54661	15.2708	8.83173	13.6785	1.58312	0
262	sp|Q9UL18|AGO1_HUMAN	Q9UL18	AGO1	Protein argonaute-1 OS=Homo sapiens OX=9606 GN=AGO1 PE=1 SV=3	7	6	7	+						5.39974	5.24627	5.05786	5.2654	6.20026	3.15282	5.91973	6.17475	3.98409	5.81761	6.05816	7.63889	5.66519	8.37512	2.66642	6.98159	6.0631	4.33301	5.02088	5.24081	5.30266	5.24613	6.44761	3.86281	5.92788	5.55088	3.51514	5.39566	6.73388	7.43119	5.97456	9.32085	3.08955	6.87794	5.49588	3.5657
263	sp|Q9UKV8|AGO2_HUMAN	Q9UKV8	AGO2	Protein argonaute-2 OS=Homo sapiens OX=9606 GN=AGO2 PE=1 SV=3	16	15	17	+						4.4963	5.84123	3.35931	4.1983	7.26366	4.50454	4.67775	4.3609	5.89976	5.55393	7.11758	4.90632	4.93725	9.12988	5.55336	7.22455	4.37277	6.60263	4.60414	5.82835	3.39448	4.23108	7.2722	4.27143	4.9279	4.26414	6.00628	5.59909	6.92504	4.93511	5.04626	8.36448	5.72093	7.44789	4.77813	6.38307
264	sp|Q9H9G7|AGO3_HUMAN	Q9H9G7	AGO3	Protein argonaute-3 OS=Homo sapiens OX=9606 GN=AGO3 PE=1 SV=2	4	12	12	+						4.27879	4.89248	2.78648	5.08863	3.32773	6.7004	3.5372	3.6004	5.84436	7.64239	9.92055	3.92854	4.8566	5.04958	10.0665	6.70655	4.2221	7.55069	3.93707	4.38157	3.65812	5.05328	5.17968	5.13773	4.56343	5.05455	4.60737	5.54774	7.82013	5.85795	6.17992	7.80817	6.66938	7.43354	4.85904	6.25132
265	sp|Q99943|PLCA_HUMAN	Q99943	AGPAT1	1-acyl-sn-glycerol-3-phosphate acyltransferase alpha OS=Homo sapiens OX=9606 GN=AGPAT1 PE=1 SV=2	2	4	3	+	ER-Membrane					8.88082	2.78752	3.70215	3.67351	3.86217	6.05767	4.36293	4.75336	5.31705	7.20226	5.84825	9.54915	5.50352	4.11099	7.47178	6.18994	5.29628	5.43065	6.98269	3.74239	5.22592	4.00818	2.86492	5.02047	5.04787	4.82003	5.03191	7.49559	5.8718	9.18001	5.98074	3.50351	7.36495	6.55791	5.63579	5.66532
266	sp|O15120|PLCB_HUMAN	O15120	AGPAT2	1-acyl-sn-glycerol-3-phosphate acyltransferase beta OS=Homo sapiens OX=9606 GN=AGPAT2 PE=1 SV=1	4	1	0	-	ER-Membrane					6.64714	6.65077	2.35849	2.15625	6.77808	3.37238	6.45561	3.63993	3.77472	8.22282	6.37945	4.19901	3.97835	11.8199	6.09815	7.96136	4.62445	4.88313	5.46582	6.57509	2.34631	3.06331	6.57037	3.89714	6.14781	4.10276	3.53005	9.83714	6.63469	4.49817	4.2203	11.6451	3.96791	8.19235	4.40736	4.89828
267	sp|Q9NRZ7-3|PLCC_HUMAN	Q9NRZ7-3	AGPAT3	Isoform 3 of 1-acyl-sn-glycerol-3-phosphate acyltransferase gamma OS=Homo sapiens OX=9606 GN=AGPAT3	8	8	8	+	ER-Membrane					5.44451	3.3034	3.11992	2.85072	8.37428	2.82007	8.7237	7.04031	0.25142	6.69997	6.93403	5.2233	3.42546	13.5296	3.78768	10.8302	7.29084	0.350583	5.63866	3.39451	2.66687	2.98188	10.8336	3.16833	8.04117	6.03679	0.273776	6.53524	7.41766	4.92005	3.32216	14.0897	3.50744	9.59746	7.24212	0.332599
268	sp|Q9NRZ5|PLCD_HUMAN	Q9NRZ5	AGPAT4	1-acyl-sn-glycerol-3-phosphate acyltransferase delta OS=Homo sapiens OX=9606 GN=AGPAT4 PE=1 SV=1	2	1	4	+		+	MOM			2.39593	4.33524	10.2758	4.63909	0.324984	7.55323	2.65422	11.462	6.36378	1.91538	13.1798	8.5338	5.29028	0.600057	8.13785	2.25921	5.64012	4.43918	4.99112	3.88445	6.79595	5.80593	3.20889	8.07682	3.44363	6.07445	7.68194	4.46282	8.48892	9.28682	4.41379	2.39492	6.29605	2.73462	6.07981	5.87907
269	sp|Q9NUQ2|PLCE_HUMAN	Q9NUQ2	AGPAT5	1-acyl-sn-glycerol-3-phosphate acyltransferase epsilon OS=Homo sapiens OX=9606 GN=AGPAT5 PE=1 SV=3	5	9	5	+		+	MOM			7.48752	17.0771	2.23351	2.25776	2.8542	3.88024	2.8163	4.46957	2.88538	10.9515	18.3136	1.83215	3.65232	2.73444	3.96555	4.96266	4.83819	2.78807	6.69265	13.3361	2.49861	2.73455	3.13378	3.99666	3.14841	4.91797	2.5924	9.39057	19.0271	2.30079	4.71385	3.73598	4.19842	5.42203	4.71808	3.44202
270	sp|O00116|ADAS_HUMAN	O00116	AGPS	Alkyldihydroxyacetonephosphate synthase, peroxisomal OS=Homo sapiens OX=9606 GN=AGPS PE=1 SV=1	27	22	26	+	Peroxisome					4.52771	5.52568	5.07526	7.6548	0.309418	6.73054	5.48082	4.28995	6.10066	6.46284	9.43709	2.77407	9.07723	0.396555	7.79092	7.28849	5.13455	5.94341	4.7976	5.63718	4.66273	7.4888	0.424969	6.34668	5.59114	4.44337	6.57735	6.44942	8.81459	2.66692	9.14107	0.43633	7.95601	7.3376	5.26119	5.96705
271	sp|O95994|AGR2_HUMAN	O95994	AGR2	Anterior gradient protein 2 homolog OS=Homo sapiens OX=9606 GN=AGR2 PE=1 SV=1	15	13	12	+	ER-Lumen					0.499618	0.431905	0.343042	0.389449	45.9658	9.01999	2.00567	0.166433	0.561111	0.614816	0.415545	0.6241	0.853555	29.8277	2.84388	4.32621	0.534335	0.576866	0.549595	0.541073	0.462476	0.653319	43.8099	9.01548	2.36704	0.451679	0.709871	0.751002	0.568283	0.699557	0.875444	29.7021	2.90679	4.30192	0.904148	0.730308
272	sp|Q8TD06|AGR3_HUMAN	Q8TD06	AGR3	Anterior gradient protein 3 OS=Homo sapiens OX=9606 GN=AGR3 PE=1 SV=1	11	4	6	+						0.644779	0.653352	0.824976	0.756331	31.2065	0.74161	0.410338	15.9397	0.874119	0.769257	0.79726	1.14086	1.09472	26.3133	1.10409	0.367069	15.6045	0.757242	0.177821	0.365871	0.18244	0.0481416	51.5729	0.446122	0	0.264306	0.604484	0.196352	0.264801	0.71812	0.688994	42.9978	1.00519	0	0.229456	0.237249
273	sp|O00468-7|AGRIN_HUMAN	O00468-7	AGRN	Isoform 7 of Agrin OS=Homo sapiens OX=9606 GN=AGRN	14	16	18	+						11.186	1.51908	0.930914	7.80539	8.53602	3.47811	9.32567	6.78952	5.92106	5.29355	0.972106	1.60902	8.40362	6.73734	1.63038	12.0548	4.10073	3.70668	10.3165	1.6013	1.09071	7.55711	9.57389	3.40785	9.52179	6.99571	5.50248	5.40516	1.02419	1.60613	8.10159	7.05491	1.85156	11.8866	4.14342	3.35909
274	sp|O00468-3|AGRIN_HUMAN	O00468-3	AGRN	Isoform 3 of Agrin OS=Homo sapiens OX=9606 GN=AGRN	2	1	2	+						10.8753	1.12614	0.525111	8.63414	8.88871	3.67048	9.93397	7.51037	5.29709	4.75248	0.328868	1.44821	7.97248	7.64075	1.32467	13.2767	3.74108	3.05351	4.24682	5.1111	5.80589	7.29126	6.92221	6.67311	5.82095	5.30509	5.79096	5.12927	3.73676	4.01294	6.63	5.90041	6.12466	4.99632	5.18822	5.31404
275	sp|Q9UPW5|CBPC1_HUMAN	Q9UPW5	AGTPBP1	Cytosolic carboxypeptidase 1 OS=Homo sapiens OX=9606 GN=AGTPBP1 PE=1 SV=3	16	9	15	+						8.98963	4.73799	16.1823	4.53478	1.71862	4.55482	1.93036	4.48171	6.38405	5.80201	4.90249	13.5402	5.14406	2.25574	3.61344	2.27531	3.8918	5.0607	7.9923	5.10384	16.3802	4.8205	1.52749	4.48524	2.14108	4.5752	5.83751	6.11726	5.20035	13.409	5.21101	2.25062	3.67679	2.3231	4.11621	4.83233
276	sp|Q6RW13|ATRAP_HUMAN	Q6RW13	AGTRAP	Type-1 angiotensin II receptor-associated protein OS=Homo sapiens OX=9606 GN=AGTRAP PE=1 SV=1	2	3	4	+	Endosome					4.7785	5.69411	5.68881	5.64364	6.81587	5.51719	4.02064	5.09402	6.46718	5.12918	4.0858	9.47693	5.62165	5.36081	4.31906	5.77377	4.67406	5.83877	7.15917	6.14265	3.7674	5.39763	2.21516	6.11379	4.4983	3.51997	7.45287	9.94754	5.47781	7.1247	5.46084	1.85917	7.05559	4.49247	4.80096	7.51397
277	sp|Q6RW13-2|ATRAP_HUMAN	Q6RW13-2	AGTRAP	Isoform 2 of Type-1 angiotensin II receptor-associated protein OS=Homo sapiens OX=9606 GN=AGTRAP	0	1	0	-	Endosome					NaN	NaN	NaN	NaN	NaN	NaN	NaN	NaN	NaN	NaN	NaN	NaN	NaN	NaN	NaN	NaN	NaN	NaN	4.70891	3.59517	6.22691	5.22075	3.76396	6.7624	5.04034	5.18784	4.72565	4.9469	4.03209	5.77581	5.09367	2.56593	10.132	9.8325	6.95808	5.43106
278	sp|Q8WYP5-2|ELYS_HUMAN	Q8WYP5-2	AHCTF1	Isoform 2 of Protein ELYS OS=Homo sapiens OX=9606 GN=AHCTF1	30	23	37	+	Nuclear					4.03233	7.60458	5.92486	6.36935	3.63808	5.77374	5.96565	4.54996	6.21347	5.50345	6.41788	5.81317	5.96492	3.17525	5.47364	6.33076	4.83218	6.41673	5.22138	7.84652	5.39002	7.0497	4.62127	5.62332	6.35703	4.09106	7.75281	5.55514	5.23136	6.3593	4.84881	2.4336	5.78924	5.6714	4.94275	5.21529
279	sp|P23526|SAHH_HUMAN	P23526	AHCY	Adenosylhomocysteinase OS=Homo sapiens OX=9606 GN=AHCY PE=1 SV=4	27	28	30	+						6.60325	6.87582	5.21418	4.1316	4.74584	4.75086	7.47195	2.94876	7.18053	7.99698	7.79636	4.0711	4.26095	4.91744	4.62245	6.50302	3.41046	6.49845	6.48052	6.76884	5.35621	4.04179	4.47666	4.72053	7.62192	3.03135	6.90801	7.96429	7.83694	4.05	4.24449	5.05869	4.4939	6.63532	3.39462	6.91592
280	sp|O43865|SAHH2_HUMAN	O43865	AHCYL1	S-adenosylhomocysteine hydrolase-like protein 1 OS=Homo sapiens OX=9606 GN=AHCYL1 PE=1 SV=2	9	13	8	+		+	MOM			6.78378	3.0783	5.82662	8.7833	5.82288	9.07485	7.05738	6.19208	7.10213	4.20988	2.28903	4.12824	7.03305	5.59383	2.0952	4.50928	4.28975	6.13042	5.66396	2.93847	6.10144	8.46819	5.73307	9.80302	7.02053	6.3937	6.56643	4.48988	2.21752	4.29001	6.84255	5.60293	2.07586	4.84603	4.36355	6.58286
281	sp|Q96HN2-2|SAHH3_HUMAN	Q96HN2-2	AHCYL2	Isoform 2 of Adenosylhomocysteinase 3 OS=Homo sapiens OX=9606 GN=AHCYL2	14	12	19	+						7.6984	4.44057	4.99379	6.75992	5.98156	6.93888	7.26155	4.64035	5.65183	6.20503	4.19534	4.28895	6.38844	5.96013	3.72027	6.27921	3.63167	4.96411	7.34221	4.61478	5.42962	6.00187	4.99493	6.05275	6.99642	4.49994	5.07517	7.07253	5.90436	3.84517	6.21928	5.8157	4.14045	6.31971	3.82323	5.85187
282	sp|Q5TGY3|AHDC1_HUMAN	Q5TGY3	AHDC1	AT-hook DNA-binding motif-containing protein 1 OS=Homo sapiens OX=9606 GN=AHDC1 PE=1 SV=1	10	5	8	+						5.12248	6.87737	3.00923	4.86822	8.50638	4.83837	8.50734	5.83499	6.63199	2.77448	8.71241	3.48404	4.94942	6.62254	4.2119	4.65556	5.87126	4.52203	5.12247	7.01666	3.02676	4.72433	7.84294	5.0571	8.39993	6.22681	6.97974	2.82484	7.26016	4.19921	4.54563	6.23877	3.93645	4.68381	6.88844	5.02595
283	sp|Q8N157|AHI1_HUMAN	Q8N157	AHI1	Jouberin OS=Homo sapiens OX=9606 GN=AHI1 PE=1 SV=1	3	1	5	+						2.27671	4.84125	6.32405	15.7988	1.96764	3.7607	2.39053	5.97787	9.7992	3.98884	3.60728	4.78917	12.9395	2.72649	4.33945	2.20499	6.58182	5.68578	2.05941	6.7231	3.93052	18.5212	1.52116	3.33661	1.06791	5.58881	7.25692	3.70188	4.80962	3.45466	17.7028	2.38479	4.34394	2.1888	6.5835	4.82429
284	sp|Q09666|AHNK_HUMAN	Q09666	AHNAK	Neuroblast differentiation-associated protein AHNAK OS=Homo sapiens OX=9606 GN=AHNAK PE=1 SV=2	37	46	41	+						6.83304	2.54643	0.40504	7.14842	5.12292	10.6056	6.23181	7.49954	6.39838	4.69259	1.90971	0.865336	8.97936	2.83969	4.95915	4.51059	9.60039	8.852	6.27397	2.36262	0.176819	7.29591	4.91471	10.3442	6.69352	7.98081	6.72773	4.55542	1.73412	0.758046	9.04808	2.832	4.61174	4.53146	9.69396	9.46488
285	sp|Q09666-2|AHNK_HUMAN	Q09666-2	AHNAK	Isoform 2 of Neuroblast differentiation-associated protein AHNAK OS=Homo sapiens OX=9606 GN=AHNAK	1	0	0	-						3.07884	4.90429	3.58143	6.70307	6.03288	8.6943	2.77613	6.46626	9.89788	1.86743	5.54421	2.27824	10.2868	7.15187	3.06805	3.41434	4.96898	9.285	NaN	NaN	NaN	NaN	NaN	NaN	NaN	NaN	NaN	NaN	NaN	NaN	NaN	NaN	NaN	NaN	NaN	NaN
286	sp|Q8IVF2|AHNK2_HUMAN	Q8IVF2	AHNAK2	Protein AHNAK2 OS=Homo sapiens OX=9606 GN=AHNAK2 PE=1 SV=2	33	44	39	+						16.7398	0.852173	0.261249	7.28561	0.783346	16.1938	1.60375	9.65907	4.79488	10.2105	1.13115	0.329653	6.62821	0.455846	7.14534	2.54308	8.97471	4.40785	16.4945	0.786109	0.132106	7.23738	0.715074	18.0501	1.26544	9.37346	5.44303	8.94043	0.828558	0.220253	6.16733	0.356317	8.3515	1.99262	8.89589	4.74988
287	sp|P35869|AHR_HUMAN	P35869	AHR	Aryl hydrocarbon receptor OS=Homo sapiens OX=9606 GN=AHR PE=1 SV=2	1	4	1	+						2.4337	6.3684	2.64239	3.47174	5.53175	4.41253	8.45971	13.475	0.0866151	4.55402	4.99335	2.25262	7.9861	7.12635	4.52066	8.93556	12.244	0.505502	2.6276	7.03703	3.09255	4.05344	6.72398	4.39581	8.04726	9.62626	0.18911	4.45858	6.01164	2.47433	7.72584	6.87694	5.66585	10.7756	9.88542	0.332777
288	sp|O95433|AHSA1_HUMAN	O95433	AHSA1	Activator of 90 kDa heat shock protein ATPase homolog 1 OS=Homo sapiens OX=9606 GN=AHSA1 PE=1 SV=1	23	28	25	+						5.23761	9.38517	6.6547	4.97959	6.72099	6.37217	5.97478	3.52617	7.18026	5.15012	5.00503	4.80748	4.59149	5.90285	4.35891	4.51345	4.08794	5.55129	5.18191	9.39243	6.45962	5.12856	7.66347	6.32035	6.25295	3.54875	7.45107	5.14624	4.61453	4.78721	4.53628	5.53425	4.30309	4.41676	4.03244	5.23011
289	sp|Q96BJ3|AIDA_HUMAN	Q96BJ3	AIDA	Axin interactor, dorsalization-associated protein OS=Homo sapiens OX=9606 GN=AIDA PE=1 SV=1	10	13	11	+	Plasma membrane					5.41505	3.19364	3.74194	6.22119	2.75387	6.28601	8.56281	6.22533	6.06155	3.67388	2.88814	5.58058	7.61679	2.201	5.90486	10.1024	7.41245	6.15848	5.25192	3.25198	4.13382	6.20127	2.88172	6.14344	8.5291	6.53819	6.05618	3.65416	2.91724	5.50807	7.69353	2.26346	5.52844	9.80669	7.21315	6.42763
290	sp|Q9BQI0-2|AIF1L_HUMAN	Q9BQI0-2	AIF1L	Isoform 2 of Allograft inflammatory factor 1-like OS=Homo sapiens OX=9606 GN=AIF1L	12	11	11	+						3.13365	8.89738	8.15513	0.959868	21.0221	2.03909	6.46798	0.266798	3.46271	1.68761	5.21585	6.97137	1.66269	16.9881	2.79091	5.54804	0.545127	4.18561	3.55769	7.47258	6.70847	1.41401	18.3544	2.27951	7.8361	0.929779	7.75851	1.9521	4.3081	5.37493	1.91521	13.1738	2.84337	5.31837	1.20747	7.59564
291	sp|O95831|AIFM1_HUMAN	O95831	AIFM1	Apoptosis-inducing factor 1, mitochondrial OS=Homo sapiens OX=9606 GN=AIFM1 PE=1 SV=1	18	23	27	+	Mitochondrion-IM	+	MIM			3.83487	3.61241	8.88074	4.67806	6.30202	7.41724	5.02909	2.87379	2.20186	3.76735	5.71543	11.7202	5.5633	7.85681	8.18731	6.83683	3.17388	2.34882	3.9902	3.88037	8.84477	5.10282	6.2607	6.87703	5.08212	2.98575	2.40386	3.92239	5.82786	11.4856	5.34097	7.92243	7.52616	6.85523	3.26268	2.42908
292	sp|Q9BRQ8|FSP1_HUMAN	Q9BRQ8	AIFM2	Ferroptosis suppressor protein 1 OS=Homo sapiens OX=9606 GN=AIFM2 PE=1 SV=1	15	18	16	+	Golgi	+	Membrane			9.05942	6.54714	0.30325	7.10047	3.64946	4.43975	2.79533	4.22166	7.6532	12.8675	8.53291	0.836367	6.84301	3.68103	6.20701	3.90186	4.99532	6.36529	8.54088	6.72927	0.787103	6.87796	3.81869	4.53203	3.06255	3.82284	7.52629	12.8511	8.27159	1.15371	6.07234	3.56631	6.13576	4.19101	5.31436	6.74622
293	sp|Q12904-2|AIMP1_HUMAN	Q12904-2	AIMP1	Isoform 2 of Aminoacyl tRNA synthase complex-interacting multifunctional protein 1 OS=Homo sapiens OX=9606 GN=AIMP1	20	25	20	+						4.97756	5.30194	4.8231	5.46221	4.98285	5.8228	4.23243	3.88178	6.61759	6.97176	6.41032	4.61583	5.65143	5.31222	7.24521	5.03212	5.25827	7.40057	5.04674	5.43166	4.34405	5.5307	4.93511	5.5389	4.37588	3.79795	7.08464	6.86825	6.48629	4.80685	5.6155	5.25214	7.54976	5.19266	5.14064	7.00229
294	sp|Q13155|AIMP2_HUMAN	Q13155	AIMP2	Aminoacyl tRNA synthase complex-interacting multifunctional protein 2 OS=Homo sapiens OX=9606 GN=AIMP2 PE=1 SV=2	12	11	18	+						5.10538	4.78809	5.51533	5.51006	4.40561	6.35883	4.44979	3.43953	6.42867	7.0854	5.79296	3.95899	5.51659	4.78669	8.68125	5.09301	4.4147	8.66911	4.11819	4.27403	5.73552	5.79039	4.1017	6.59478	4.94901	4.00574	5.41168	6.82531	6.15162	4.18093	6.74694	5.18647	8.34282	5.7698	4.50342	7.31166
295	sp|O00170|AIP_HUMAN	O00170	AIP	AH receptor-interacting protein OS=Homo sapiens OX=9606 GN=AIP PE=1 SV=2	11	11	11	+						5.14164	3.53547	5.76039	6.24448	6.59096	5.98016	6.98968	4.62355	5.74287	4.02769	3.60774	5.78625	6.47559	5.99263	6.81771	6.94961	3.9495	5.78406	6.58674	4.55289	5.01624	6.31771	6.86315	5.76425	7.80057	4.37119	5.82202	3.97207	3.46783	5.5672	5.70561	5.2655	6.53581	7.01553	4.46668	4.90901
296	sp|Q96IF1|AJUBA_HUMAN	Q96IF1	AJUBA	LIM domain-containing protein ajuba OS=Homo sapiens OX=9606 GN=AJUBA PE=1 SV=1	3	2	3	+						2.61618	5.57155	0.832256	3.71489	3.06919	8.57766	11.5336	5.56429	8.25076	1.62174	5.99446	2.26584	6.99538	3.0837	8.17368	5.45015	10.6599	6.02479	3.31455	4.00164	1.24656	4.52078	3.45326	7.59444	11.542	5.01117	9.39947	1.49243	6.51228	2.20535	6.7315	2.89627	8.13967	5.21973	10.8376	5.88138
297	sp|P00568|KAD1_HUMAN	P00568	AK1	Adenylate kinase isoenzyme 1 OS=Homo sapiens OX=9606 GN=AK1 PE=1 SV=3	12	16	12	+						7.44215	2.71713	3.36282	9.47578	3.2285	3.42578	5.38437	3.65452	3.12491	7.36981	10.6535	7.14669	7.31706	4.75838	5.7287	7.38201	4.3306	3.49731	6.66833	3.18794	3.69723	7.80636	3.44776	4.0121	5.20923	4.41632	3.92642	6.4691	9.05109	7.04073	7.80037	4.98613	5.82938	7.27309	4.67419	4.50423
298	sp|P54819|KAD2_HUMAN	P54819	AK2	Adenylate kinase 2, mitochondrial OS=Homo sapiens OX=9606 GN=AK2 PE=1 SV=2	20	26	19	+	Mitochondrion-Mtx	+	IMS			3.59796	5.32868	7.24616	4.94035	3.20035	4.80065	3.01069	2.99012	3.46168	5.23094	12.84	9.21533	6.57939	4.85493	7.71532	6.21186	4.49907	4.27656	3.72742	5.35696	7.47411	4.79632	2.98439	4.58395	2.80073	3.02658	3.36525	5.19955	12.7944	9.28629	6.493	4.96488	7.67624	6.71902	4.50742	4.24349
299	sp|Q9UIJ7|KAD3_HUMAN	Q9UIJ7	AK3	GTP:AMP phosphotransferase AK3, mitochondrial OS=Homo sapiens OX=9606 GN=AK3 PE=1 SV=4	20	17	18	+		+	Matrix			4.58362	4.17505	1.86615	6.34106	7.3776	1.82378	2.73635	5.62695	2.68247	6.92581	13.5328	4.44342	7.48414	9.69559	4.0018	6.54201	6.45032	3.71106	5.61368	4.71073	2.13484	6.11017	6.62657	2.10369	3.03181	5.99269	3.1264	7.40042	12.4194	4.53887	7.04524	7.65241	3.99225	6.84058	6.72975	3.9305
300	sp|P27144|KAD4_HUMAN	P27144	AK4	Adenylate kinase 4, mitochondrial OS=Homo sapiens OX=9606 GN=AK4 PE=1 SV=1	15	12	15	+	Mitochondrion-Mtx	+	Matrix			5.54834	6.74973	5.25962	4.77526	3.28938	0.688131	5.9836	1.02824	5.85998	6.11985	17.4849	5.40874	4.52858	3.77316	1.48728	13.988	1.00212	7.02504	6.01412	7.09113	4.76625	5.24434	3.46618	1.10515	5.66667	1.49265	6.42641	6.32244	15.2362	5.23433	4.59421	3.56108	1.90534	13.6599	1.38353	6.83002
301	sp|Q9Y6K8|KAD5_HUMAN	Q9Y6K8	AK5	Adenylate kinase isoenzyme 5 OS=Homo sapiens OX=9606 GN=AK5 PE=1 SV=2	7	5	3	+						1.06409	0.632228	1.11554	1.15074	0.757064	1.64892	1.47438	47.1788	1.59153	0.483042	1.16688	1.63345	1.12826	0.866167	1.04879	1.23212	34.7275	1.1005	0.573338	0.348626	0.710311	0.770524	0.46861	0.910765	1.04188	49.4475	1.04744	0.456541	0.596986	0.675083	0.704656	0.604268	0.298098	0.456992	40.3968	0.491559
302	sp|Q9Y3D8|KAD6_HUMAN	Q9Y3D8	AK6	Adenylate kinase isoenzyme 6 OS=Homo sapiens OX=9606 GN=AK6 PE=1 SV=1	7	2	9	+						4.81262	4.47961	6.33196	6.93199	2.67772	8.73285	4.18274	3.08195	6.43025	5.35836	4.00943	4.10727	6.56372	3.36311	12.2189	6.54218	4.50852	5.66685	3.44503	3.47896	7.25769	6.89749	2.5559	8.81703	4.60077	3.3475	7.267	5.36615	3.79144	4.30026	6.9485	2.53999	11.6281	6.39279	4.81938	6.54608
303	sp|Q92667|AKAP1_HUMAN	Q92667	AKAP1	A-kinase anchor protein 1, mitochondrial OS=Homo sapiens OX=9606 GN=AKAP1 PE=1 SV=1	13	17	17	+	Mitochondrion-OM	+	MOM			2.59595	3.69769	9.85525	5.36715	10.497	4.39738	5.75889	2.00152	2.60319	4.22662	5.18546	6.52627	4.80692	11.7495	7.88268	6.74138	2.88111	3.22606	2.51263	3.87499	9.23097	5.15467	10.1176	4.76956	5.77209	1.98058	2.45697	4.02479	5.15771	6.80049	4.84388	12.1057	8.12416	6.68731	2.87067	3.5153
304	sp|O43572|AKA10_HUMAN	O43572	AKAP10	A-kinase anchor protein 10, mitochondrial OS=Homo sapiens OX=9606 GN=AKAP10 PE=1 SV=2	11	10	17	+		+	MOM			8.78373	3.72605	3.55438	6.07095	6.42939	4.26749	5.01375	5.26425	5.62045	9.2118	3.53268	4.07081	5.92568	7.03825	5.09443	4.70701	5.43957	6.24934	8.90939	3.8548	3.5783	6.16241	6.21254	4.35079	4.7998	5.55804	5.63642	9.17324	3.51972	3.99354	5.65061	6.84012	5.13448	4.60442	5.90405	6.11733
305	sp|Q9UKA4|AKA11_HUMAN	Q9UKA4	AKAP11	A-kinase anchor protein 11 OS=Homo sapiens OX=9606 GN=AKAP11 PE=1 SV=1	9	7	14	+						9.36195	7.73528	5.9171	1.72786	7.68232	7.11179	8.98949	10.4325	2.92322	5.51807	4.34007	3.24975	1.65906	3.88279	4.95534	5.42598	6.74139	2.34604	10.2029	7.04499	5.10585	2.09525	8.27979	7.4505	8.91563	10.2297	3.30164	5.43519	3.80199	3.41964	1.70423	3.33187	5.13206	5.25678	7.06841	2.22357
306	sp|Q02952|AKA12_HUMAN	Q02952	AKAP12	A-kinase anchor protein 12 OS=Homo sapiens OX=9606 GN=AKAP12 PE=1 SV=4	38	30	35	+						2.4692	15.2128	2.39596	2.51926	0.226114	8.19018	3.25924	16.4596	2.48347	3.83643	16.5079	3.35659	3.57434	0.221676	6.30844	5.54345	4.70109	2.73433	3.08435	17.991	1.83293	1.21297	0.202856	8.13034	3.27746	14.3017	2.07773	3.03221	20.0865	3.86564	2.70932	0.156372	7.25215	4.52971	4.14476	2.11202
307	sp|Q12802-2|AKP13_HUMAN	Q12802-2	AKAP13	Isoform 2 of A-kinase anchor protein 13 OS=Homo sapiens OX=9606 GN=AKAP13	13	17	20	+						8.20075	4.2602	3.20304	8.02958	6.14619	11.2889	2.79077	5.52786	3.40192	5.86943	3.46265	4.20365	8.87276	5.27398	9.02544	3.68865	3.9975	2.75668	8.45836	4.4065	3.62338	7.82669	6.40905	10.9577	3.12206	5.70481	3.33963	5.68757	3.54971	4.13958	8.88225	5.16555	8.73813	3.53686	3.8669	2.58527
308	sp|Q02040|AK17A_HUMAN	Q02040	AKAP17A	A-kinase anchor protein 17A OS=Homo sapiens OX=9606 GN=AKAP17A PE=1 SV=2	4	5	3	+						6.20898	6.21409	6.33781	4.11787	5.14513	4.29176	3.86313	4.02457	3.61483	9.38559	5.79484	10.9654	4.89538	6.21079	5.96028	4.56927	3.83918	4.5611	5.30863	5.77746	8.29867	3.83512	4.27191	4.40985	3.75942	4.38216	2.68158	9.27653	5.97944	10.5827	5.60558	6.46369	5.54569	4.28763	3.85892	5.67503
309	sp|Q9Y2D5-6|AKAP2_HUMAN	Q9Y2D5-6	AKAP2	Isoform 4 of A-kinase anchor protein 2 OS=Homo sapiens OX=9606 GN=AKAP2	28	21	26	+						11.5667	1.44866	0.418219	5.76291	0.177483	0.478479	3.69099	8.5597	9.0971	18.0378	3.74584	0.480839	6.2829	0.212202	2.18131	4.39125	10.673	12.7946	10.2797	1.68723	0.67287	9.36262	0.74463	0.657539	3.44104	7.64889	10.55	15.5056	3.27539	0.916528	8.35413	0.631258	2.05945	3.86671	9.1711	11.1753
310	sp|P24588|AKAP5_HUMAN	P24588	AKAP5	A-kinase anchor protein 5 OS=Homo sapiens OX=9606 GN=AKAP5 PE=1 SV=3	3	1	3	+						8.62302	0.404159	6.27055	4.70176	5.47865	1.3344	7.13279	3.61829	9.53754	4.52755	0.385467	13.9894	3.28928	12.0435	2.53985	4.10329	2.49037	9.53012	12.0121	0.437532	5.47432	6.68141	6.18966	2.63905	5.99956	3.33409	13.9619	3.5666	0.653995	15.9632	2.35879	5.91894	3.17907	2.33489	2.48745	6.80735
311	sp|Q9P0M2|AKA7G_HUMAN	Q9P0M2	AKAP7	A-kinase anchor protein 7 isoform gamma OS=Homo sapiens OX=9606 GN=AKAP7 PE=1 SV=2	2	1	1	+						1.89954	1.50266	5.6414	3.14978	1.70428	3.174	2.3141	5.63078	5.84668	4.26618	5.82446	9.13903	5.37793	3.3305	21.1075	4.84956	4.55044	10.6912	2.00253	2.2935	9.35503	5.41273	1.27768	6.3168	4.3733	3.65613	4.09614	3.4744	4.07231	17.6702	5.44548	1.73049	11.4609	6.25441	4.50606	6.60192
312	sp|O43823|AKAP8_HUMAN	O43823	AKAP8	A-kinase anchor protein 8 OS=Homo sapiens OX=9606 GN=AKAP8 PE=1 SV=1	13	9	11	+	Nuclear					5.06533	7.12055	6.2972	5.38535	5.57261	5.02244	7.38459	3.6726	5.06369	5.03786	6.2391	5.8528	5.98693	5.26784	5.099	6.26954	3.70133	5.96126	5.07491	7.16879	6.40939	5.5377	6.36105	4.75627	7.92625	3.67201	5.62361	4.64042	5.83956	5.7949	5.67504	5.09053	5.17658	6.23649	3.36541	5.65107
313	sp|Q9ULX6|AKP8L_HUMAN	Q9ULX6	AKAP8L	A-kinase anchor protein 8-like OS=Homo sapiens OX=9606 GN=AKAP8L PE=1 SV=4	8	13	15	+						3.76249	6.98709	7.11598	4.99765	2.71444	5.70663	6.19003	2.99945	3.49044	5.10831	8.06135	10.1045	5.65644	5.38296	6.48628	7.20748	4.03465	3.99383	3.45971	7.0912	6.63611	4.66978	4.2662	5.36923	6.04213	3.0551	3.37029	5.07675	8.32321	10.2009	5.67716	6.15268	6.46092	6.67338	3.56502	3.91029
314	sp|Q99996-6|AKAP9_HUMAN	Q99996-6	AKAP9	Isoform 6 of A-kinase anchor protein 9 OS=Homo sapiens OX=9606 GN=AKAP9	32	32	34	+						3.17127	4.42999	6.12387	5.32288	10.549	5.08415	7.23139	6.72529	4.29468	2.11489	5.03594	5.96024	4.99456	9.06951	3.69628	5.81136	6.7141	3.67064	3.3958	4.5893	6.11444	5.43233	10.9849	4.86909	7.06755	6.52076	4.4171	2.06524	5.08167	5.8853	4.76443	9.39775	3.5294	5.50412	6.43708	3.94372
315	sp|Q9NQ31|AKIP1_HUMAN	Q9NQ31	AKIP1	A-kinase-interacting protein 1 OS=Homo sapiens OX=9606 GN=AKIP1 PE=1 SV=2	0	1	1	-						NaN	NaN	NaN	NaN	NaN	NaN	NaN	NaN	NaN	NaN	NaN	NaN	NaN	NaN	NaN	NaN	NaN	NaN	5.01291	7.43283	5.10368	5.66389	2.90404	12.2241	4.59293	5.67491	6.12591	5.2576	4.50791	5.80294	4.44236	2.23917	7.45327	4.83635	5.49058	5.23465
316	sp|Q9H9L7|AKIR1_HUMAN	Q9H9L7	AKIRIN1	Akirin-1 OS=Homo sapiens OX=9606 GN=AKIRIN1 PE=1 SV=1	2	0	1	-						5.79528	9.68358	9.95748	6.34264	4.80594	7.80241	6.51354	4.82165	6.67767	4.31876	4.91779	5.33983	3.56852	4.66442	4.39917	3.38429	3.89148	3.11554	NaN	NaN	NaN	NaN	NaN	NaN	NaN	NaN	NaN	NaN	NaN	NaN	NaN	NaN	NaN	NaN	NaN	NaN
317	sp|Q53H80|AKIR2_HUMAN	Q53H80	AKIRIN2	Akirin-2 OS=Homo sapiens OX=9606 GN=AKIRIN2 PE=1 SV=2	1	4	1	+						5.61773	9.23842	13.3706	8.26479	7.01175	8.03337	4.80192	8.01229	5.06934	1.87487	1.74015	8.98123	5.56796	2.85819	2.75705	0.934952	3.82479	2.04061	5.05618	10.075	14.6674	8.37146	6.2122	6.90057	5.19446	7.25783	4.44002	1.9974	2.41818	8.67202	5.36929	3.20975	2.60662	1.41901	3.86223	2.27044
318	sp|Q7Z591|AKNA_HUMAN	Q7Z591	AKNA	Microtubule organization protein AKNA OS=Homo sapiens OX=9606 GN=AKNA PE=1 SV=2	0	1	0	-						NaN	NaN	NaN	NaN	NaN	NaN	NaN	NaN	NaN	NaN	NaN	NaN	NaN	NaN	NaN	NaN	NaN	NaN	4.57518	4.86306	1.30361	1.36254	6.40747	2.5276	3.56322	4.12775	2.62865	17.9331	8.78366	2.22479	3.51716	6.86382	8.46117	3.2357	3.19066	14.4309
319	sp|P14550|AK1A1_HUMAN	P14550	AKR1A1	Aldo-keto reductase family 1 member A1 OS=Homo sapiens OX=9606 GN=AKR1A1 PE=1 SV=3	18	24	24	+						6.9854	5.91402	2.59478	5.81044	4.07443	5.13952	2.72654	5.93296	5.71214	8.06473	10.5479	3.9295	5.03095	5.56183	7.26813	3.50103	5.65236	5.55335	7.56344	6.58453	2.57849	5.4556	4.07124	4.83637	2.96077	6.04324	5.34472	7.51411	10.952	3.474	4.53312	6.17574	6.62198	3.71924	5.47866	6.09278
320	sp|P15121|ALDR_HUMAN	P15121	AKR1B1	Aldo-keto reductase family 1 member B1 OS=Homo sapiens OX=9606 GN=AKR1B1 PE=1 SV=3	10	12	18	+						9.20389	1.52026	7.46763	7.49267	0.479975	4.30884	0.518713	6.48764	5.07501	14.3339	3.17356	10.3237	9.27238	0.397707	7.39713	0.477184	6.55032	5.51953	9.15295	1.56383	7.72272	7.1359	0.256253	4.36727	0.449857	6.57799	4.51822	13.6831	3.44933	10.7218	9.93338	0.280668	7.00863	0.409747	6.71011	6.05825
321	sp|O60218|AK1BA_HUMAN	O60218	AKR1B10	Aldo-keto reductase family 1 member B10 OS=Homo sapiens OX=9606 GN=AKR1B10 PE=1 SV=2	1	2	2	+		+	unknown			6.2125	0.54014	0	7.70362	3.60855	0	16.0143	5.29319	0.802884	8.66567	0.656402	0.543343	1.74841	20.5255	0.840468	24.1326	0.931845	1.78068	6.64673	0.948303	0.561448	10.3968	7.81711	0.248772	10.6591	5.21763	1.84099	7.24952	0.982964	1.68866	2.6295	19.2299	1.65415	17.8024	2.5454	1.88054
322	sp|P52895|AK1C2_HUMAN	P52895	AKR1C2	Aldo-keto reductase family 1 member C2 OS=Homo sapiens OX=9606 GN=AKR1C2 PE=1 SV=3	10	9	16	+						0.774173	0.328005	0.485049	56.8404	8.94654	0	0.387261	0.634264	0.466986	1.58977	0.563195	0.371014	20.2574	6.24645	0.403794	0.86523	0.426009	0.414535	0.881157	0.559419	0.668765	52.4556	5.91832	0.101625	0.577241	0.707709	0.769923	1.31946	0.35305	0.430975	25.4434	7.47871	0.412638	0.787682	0.523364	0.611002
323	sp|P42330|AK1C3_HUMAN	P42330	AKR1C3	Aldo-keto reductase family 1 member C3 OS=Homo sapiens OX=9606 GN=AKR1C3 PE=1 SV=4	13	17	15	+						1.75456	0.421355	0.531861	53.8277	3.39148	0.0312039	1.36865	0.97883	1.73027	2.74858	0.768635	0.367246	24.3127	2.96334	0.285368	2.74776	0.709655	1.06082	1.86234	0.633711	0.686289	48.627	4.24895	0.0490317	1.41661	1.15193	1.65333	2.46215	0.549154	0.597831	26.9484	4.04786	0.504246	2.52429	0.83167	1.20522
324	sp|O43488|ARK72_HUMAN	O43488	AKR7A2	Aflatoxin B1 aldehyde reductase member 2 OS=Homo sapiens OX=9606 GN=AKR7A2 PE=1 SV=3	17	10	16	+		+	Matrix			4.92366	5.87793	4.16399	4.14344	7.7619	6.87594	3.86433	5.26099	4.22746	6.37108	5.76972	6.36373	3.80106	9.97613	6.3327	4.1342	5.64511	4.50663	5.28013	5.94373	4.13396	4.26655	7.63203	6.71235	3.77764	5.20921	4.15451	6.58371	5.87735	6.09812	3.7567	9.5767	6.25525	3.96969	6.00916	4.76321
325	sp|O95154|ARK73_HUMAN	O95154	AKR7A3	Aflatoxin B1 aldehyde reductase member 3 OS=Homo sapiens OX=9606 GN=AKR7A3 PE=1 SV=2	2	2	1	+						10.9716	4.94095	0.0100386	4.36771	6.08884	9.13924	2.53849	0.631643	0.377609	9.39824	4.15529	0.832903	2.39744	33.2311	8.09311	0.530422	1.77715	0.518158	12.2808	5.2929	0.187606	4.65568	6.14028	9.06391	3.04011	1.01591	0.576754	10.6733	4.57286	0.0726876	2.1448	28.3453	7.85431	1.03376	2.02789	1.02118
326	sp|P31749|AKT1_HUMAN	P31749	AKT1	RAC-alpha serine/threonine-protein kinase OS=Homo sapiens OX=9606 GN=AKT1 PE=1 SV=2	7	12	12	+						5.0382	6.00144	3.4725	2.05211	14.9351	5.13146	4.59479	8.90542	3.5918	2.28585	2.82067	5.29989	3.26145	14.3238	3.60553	3.06512	8.47072	3.14417	5.303	5.98161	3.55218	2.26889	16.8787	5.50787	4.57371	8.03934	3.2176	2.26894	2.91998	5.05154	2.92593	13.4933	3.73903	2.81944	8.578	2.88085
327	sp|Q96B36-3|AKTS1_HUMAN	Q96B36-3	AKT1S1	Isoform 3 of Proline-rich AKT1 substrate 1 OS=Homo sapiens OX=9606 GN=AKT1S1	3	2	3	+						4.72369	6.9368	5.39488	5.11662	6.89304	6.10414	5.57961	3.70912	4.65624	4.41938	5.63493	4.41464	5.41233	6.27476	6.98436	5.48929	5.29945	6.9567	3.97125	7.01989	5.71849	4.82228	7.39464	5.95076	4.77415	3.5574	3.76941	4.14503	6.9976	4.43532	7.04975	7.80923	6.75843	5.82727	5.19241	4.80669
328	sp|P31751|AKT2_HUMAN	P31751	AKT2	RAC-beta serine/threonine-protein kinase OS=Homo sapiens OX=9606 GN=AKT2 PE=1 SV=2	14	24	20	+						3.02686	1.99631	2.58728	2.69195	4.05029	40.641	2.61171	0.930712	3.6947	1.52696	1.61349	2.17493	2.73477	3.71097	18.4931	1.62498	2.8813	3.00874	2.97808	2.40499	2.70067	2.35968	5.5858	38.5364	2.50324	1.93129	3.38167	1.54335	1.63076	2.59341	2.53924	4.87742	16.4926	1.60105	3.51748	2.82284
329	sp|Q9Y243|AKT3_HUMAN	Q9Y243	AKT3	RAC-gamma serine/threonine-protein kinase OS=Homo sapiens OX=9606 GN=AKT3 PE=1 SV=1	6	6	8	+						3.57317	0.616054	8.4306	0.701177	0.338005	2.31066	5.18305	13.6609	13.5928	2.62045	0.520897	10.9945	1.0247	0.553108	2.73888	7.66202	14.1787	11.3002	3.47672	0.54576	8.8417	0.379911	0.0667697	1.76325	5.26855	13.094	14.1524	2.6192	0.191475	11.834	0.674687	0.201537	2.16658	7.68925	13.8939	13.1404
330	sp|Q9H8T0-2|AKTIP_HUMAN	Q9H8T0-2	AKTIP	Isoform 2 of AKT-interacting protein OS=Homo sapiens OX=9606 GN=AKTIP	2	4	4	+						5.3972	5.19919	6.4275	4.4785	7.95859	3.08829	5.82255	4.59684	4.7301	7.25348	6.47289	5.7095	4.18638	7.45717	3.97782	7.21397	5.75323	4.2768	5.80131	5.47296	6.53271	4.56711	8.05798	2.84867	6.48464	4.5674	5.41169	7.81232	5.52857	5.87626	3.82207	5.67772	3.27967	7.52776	5.63478	5.09638
331	sp|P13716|HEM2_HUMAN	P13716	ALAD	Delta-aminolevulinic acid dehydratase OS=Homo sapiens OX=9606 GN=ALAD PE=1 SV=1	6	12	6	+						11.3338	2.22227	2.0711	5.1479	10.8338	0.748133	3.46062	8.69304	3.26785	9.75237	2.04655	4.01453	5.29401	15.4416	1.24386	2.79298	7.62145	4.01415	10.0365	2.7422	2.98967	4.49809	8.08653	1.30825	3.64162	9.22014	2.60019	8.52771	2.93788	3.45438	5.93441	17.1546	1.76115	3.24077	7.4875	4.37837
332	sp|P13196|HEM1_HUMAN	P13196	ALAS1	5-aminolevulinate synthase, nonspecific, mitochondrial OS=Homo sapiens OX=9606 GN=ALAS1 PE=1 SV=2	6	5	4	+		+	Matrix			9.90904	12.5108	11.3596	3.41322	3.01674	13.5887	4.71703	3.02065	3.71391	5.03717	3.3696	7.51149	2.30798	1.41483	7.15374	2.53055	2.4732	2.95174	7.03001	10.1731	11.3139	3.98855	2.90802	14.8536	4.91791	3.5298	3.49755	4.46919	4.08538	7.27979	3.53347	2.23106	6.77746	3.26842	2.77854	3.36426
333	sp|Q13740-2|CD166_HUMAN	Q13740-2	ALCAM	Isoform 2 of CD166 antigen OS=Homo sapiens OX=9606 GN=ALCAM	21	25	22	+						3.77047	2.1829	1.38216	2.80841	2.35558	0.862913	6.42857	13.5842	8.474	5.35464	5.93511	1.26605	4.89951	2.55546	1.86325	5.94605	17.3625	12.9682	3.07272	1.81173	1.49276	2.44576	1.89946	0.77516	6.17052	16.1221	6.53257	4.6568	6.50093	1.18543	6.63145	4.04633	1.59619	6.20687	15.8485	13.0048
334	sp|Q8IZ83|A16A1_HUMAN	Q8IZ83	ALDH16A1	Aldehyde dehydrogenase family 16 member A1 OS=Homo sapiens OX=9606 GN=ALDH16A1 PE=1 SV=2	8	14	8	+	Endosome					7.92436	4.35302	4.82113	4.52874	12.7504	2.26537	0.0347866	7.16892	5.78299	8.36568	5.6634	6.66982	3.89213	11.2992	1.63311	0.111125	6.40562	6.3302	8.08471	4.33818	5.22948	4.57614	11.5058	2.21915	0.234254	7.34763	5.86607	8.21167	5.25643	6.71785	4.01246	11.0678	1.6637	0.242843	6.84618	6.57961
335	sp|P54886|P5CS_HUMAN	P54886	ALDH18A1	Delta-1-pyrroline-5-carboxylate synthase OS=Homo sapiens OX=9606 GN=ALDH18A1 PE=1 SV=2	29	26	36	+		+	Matrix			3.94903	6.8851	9.05581	5.20237	5.17713	5.49963	3.78781	8.42378	7.09025	2.34084	8.83492	5.92945	3.8527	4.30621	4.52835	3.3892	5.64801	6.09942	4.35398	6.76028	9.31235	5.23508	4.94831	5.35379	3.87597	8.38523	6.93612	2.52344	8.29733	5.94311	4.02572	4.12369	4.61433	3.55548	5.92965	5.82613
336	sp|P54886-2|P5CS_HUMAN	P54886-2	ALDH18A1	Isoform Short of Delta-1-pyrroline-5-carboxylate synthase OS=Homo sapiens OX=9606 GN=ALDH18A1	0	0	1	-		+	Matrix			NaN	NaN	NaN	NaN	NaN	NaN	NaN	NaN	NaN	NaN	NaN	NaN	NaN	NaN	NaN	NaN	NaN	NaN	NaN	NaN	NaN	NaN	NaN	NaN	NaN	NaN	NaN	NaN	NaN	NaN	NaN	NaN	NaN	NaN	NaN	NaN
337	sp|P00352|AL1A1_HUMAN	P00352	ALDH1A1	Retinal dehydrogenase 1 OS=Homo sapiens OX=9606 GN=ALDH1A1 PE=1 SV=2	4	2	7	+						0.836817	0.839825	2.7619	1.43551	0.630107	1.31243	0.914921	3.64089	1.10558	1.18214	2.06442	70.906	2.62511	0.478801	4.34586	1.7229	1.90098	1.29585	0.905342	0.934268	2.67463	2.0478	1.04204	1.66996	1.06573	3.4679	1.95188	1.01117	1.84392	70.7881	1.50317	0.114251	3.5884	1.67043	2.19793	1.52313
338	sp|O94788|AL1A2_HUMAN	O94788	ALDH1A2	Retinal dehydrogenase 2 OS=Homo sapiens OX=9606 GN=ALDH1A2 PE=1 SV=3	9	9	10	+						4.90205	3.88906	5.54694	3.68663	0.450956	1.35788	17.4416	4.46245	2.96859	5.65185	12.8929	7.36411	3.08245	0.69821	1.90218	16.4726	2.98666	4.24293	3.23273	2.76899	3.29216	2.29911	0.336171	1.40014	28.2995	6.01897	0.400688	2.67134	11.4759	2.64058	1.94833	0.588975	1.5754	26.4932	3.41172	1.14602
339	sp|P47895|AL1A3_HUMAN	P47895	ALDH1A3	Aldehyde dehydrogenase family 1 member A3 OS=Homo sapiens OX=9606 GN=ALDH1A3 PE=1 SV=2	24	31	36	+						2.48193	2.20875	0.518771	0.199099	0.174256	0.937543	35.4315	6.34699	0.0221011	0.970938	12.8115	1.11559	0.133595	0.238552	1.47458	31.9329	2.80857	0.192813	2.70052	2.4384	0.242968	0.317948	0.270627	1.2113	33.4131	6.5835	0.0620452	1.06809	13.2885	0.421909	0.199694	0.247322	1.03232	32.9196	3.38907	0.193114
340	sp|P30837|AL1B1_HUMAN	P30837	ALDH1B1	Aldehyde dehydrogenase X, mitochondrial OS=Homo sapiens OX=9606 GN=ALDH1B1 PE=1 SV=3	26	22	22	+	Mitochondrion-Mtx	+	Matrix			5.87985	4.17918	4.38913	10.4589	1.49077	3.12512	2.42093	3.24488	5.55215	11.2993	9.33169	4.71642	10.3983	2.6267	5.2308	5.9968	4.09121	5.56779	6.06577	4.16962	4.1692	9.65856	1.64115	3.10431	4.15423	3.36274	4.91614	10.8165	9.07531	4.3649	9.71255	2.69931	5.05787	7.26686	4.24282	5.5222
341	sp|O75891-3|AL1L1_HUMAN	O75891-3	ALDH1L1	Isoform 3 of Cytosolic 10-formyltetrahydrofolate dehydrogenase OS=Homo sapiens OX=9606 GN=ALDH1L1	1	0	0	-		+	Matrix			4.05732	0.640128	3.24481	2.66381	0.43619	0.897622	1.19099	2.3261	28.5383	2.82698	1.76685	4.08258	1.73349	1.72965	2.90434	2.10505	2.38958	36.4662	NaN	NaN	NaN	NaN	NaN	NaN	NaN	NaN	NaN	NaN	NaN	NaN	NaN	NaN	NaN	NaN	NaN	NaN
342	sp|Q3SY69|AL1L2_HUMAN	Q3SY69	ALDH1L2	Mitochondrial 10-formyltetrahydrofolate dehydrogenase OS=Homo sapiens OX=9606 GN=ALDH1L2 PE=1 SV=2	12	22	17	+		+	Matrix			2.31404	0.491962	18.866	2.39052	0.200389	1.27585	0.670559	0.346571	5.86365	9.08056	0.637548	18.3125	5.11598	0.761453	8.4942	0.648593	0.45416	24.0754	3.0534	0.555709	18.9963	2.28322	0.2002	1.30881	0.773201	0.466959	6.07033	9.47876	0.77224	17.0961	5.71618	0.810617	8.19347	0.680245	0.634083	22.9102
343	sp|P05091|ALDH2_HUMAN	P05091	ALDH2	Aldehyde dehydrogenase, mitochondrial OS=Homo sapiens OX=9606 GN=ALDH2 PE=1 SV=2	25	31	29	+		+	Matrix			10.2352	4.83207	8.03751	5.66118	0.143477	0.658726	0.550952	2.26423	6.20541	12.576	17.369	11.7903	5.24393	0.281009	1.93742	0.648187	2.61375	8.95171	9.9538	4.99368	8.11495	5.46729	0.697504	1.02122	0.900156	2.45045	5.41839	12.2286	17.015	11.123	5.45595	0.819747	2.24799	0.992773	3.06818	8.03127
344	sp|P30838|AL3A1_HUMAN	P30838	ALDH3A1	Aldehyde dehydrogenase, dimeric NADP-preferring OS=Homo sapiens OX=9606 GN=ALDH3A1 PE=1 SV=3	8	5	10	+						0.295279	0.290461	0.51006	61.8521	0.60499	0	8.98225	0.616493	0.0672942	0.352903	0.292402	0.17666	21.6887	0.565166	0.115299	3.18249	0.20549	0.201948	0.725559	0.553075	0.744822	61.2724	1.27764	0.467512	8.33175	1.13542	0.444657	0.797872	0.526732	0.618001	16.5117	0.874086	0.689985	3.59604	0.805522	0.627183
345	sp|P51648-2|AL3A2_HUMAN	P51648-2	ALDH3A2	Isoform 2 of Aldehyde dehydrogenase family 3 member A2 OS=Homo sapiens OX=9606 GN=ALDH3A2	7	15	12	+	ER-Membrane	+	Membrane			4.75671	5.49645	4.61052	9.96378	5.23371	2.14056	6.0796	3.95425	2.59783	6.18579	11.3368	4.77682	8.85483	7.48707	3.90957	4.95433	4.59625	3.06517	4.92519	5.37913	4.14466	9.40971	7.15517	2.66802	5.15865	3.68973	2.46941	5.68514	11.6652	4.52776	8.29884	9.13349	3.84307	4.61782	4.17923	3.04982
346	sp|P43353|AL3B1_HUMAN	P43353	ALDH3B1	Aldehyde dehydrogenase family 3 member B1 OS=Homo sapiens OX=9606 GN=ALDH3B1 PE=1 SV=1	3	4	6	+	Plasma membrane					27.9688	3.44305	0	16.3576	2.47063	0.673834	6.05592	4.05638	1.66975	5.06781	9.09823	0.460179	6.85961	2.59721	1.46828	5.53615	4.28632	1.93024	32.8298	2.4669	0	15.0263	2.23088	0.476158	5.99999	3.67403	1.46775	5.45217	8.39367	0.355269	5.99354	2.09469	1.43529	5.63399	4.88466	1.58487
347	sp|P30038|AL4A1_HUMAN	P30038	ALDH4A1	Delta-1-pyrroline-5-carboxylate dehydrogenase, mitochondrial OS=Homo sapiens OX=9606 GN=ALDH4A1 PE=1 SV=3	9	21	15	+	Mitochondrion-Mtx	+	Matrix			9.98146	3.39881	1.38857	0.560961	9.80665	6.01331	4.9291	2.86595	5.21057	9.38516	9.98174	2.70509	0.364189	11.9769	7.06557	6.74849	3.55109	4.06635	13.2512	3.38863	1.32668	0.678129	9.98088	6.11852	5.03344	2.93311	4.80009	9.98681	8.93766	2.79956	0.391232	10.0585	6.5111	6.69382	3.64278	3.46779
348	sp|P51649-2|SSDH_HUMAN	P51649-2	ALDH5A1	Isoform 2 of Succinate-semialdehyde dehydrogenase, mitochondrial OS=Homo sapiens OX=9606 GN=ALDH5A1	13	13	12	+	Mitochondrion-Mtx	+	Matrix			4.172	2.5972	7.59878	2.76926	15.3262	1.28142	4.04278	1.73949	2.12246	5.13971	5.23522	13.2963	2.24297	18.0917	2.37038	7.7536	1.73337	2.48712	4.67916	2.86208	7.75904	3.11136	14.4037	1.55623	4.03816	1.85228	2.48952	5.19485	4.9865	12.7683	2.23753	17.3028	2.40849	7.72036	1.74916	2.88047
349	sp|Q02252|MMSA_HUMAN	Q02252	ALDH6A1	Methylmalonate-semialdehyde dehydrogenase [acylating], mitochondrial OS=Homo sapiens OX=9606 GN=ALDH6A1 PE=1 SV=2	13	11	18	+		+	MIM			3.18042	3.59889	5.94484	2.27609	15.9415	1.22257	1.35598	4.89997	6.19085	2.5327	4.01142	11.5361	2.1759	19.0132	1.48966	3.79256	3.76135	7.07605	4.67708	3.42185	5.61205	2.01931	14.1621	1.16715	1.26138	4.7426	5.41132	2.47322	4.1686	11.4123	1.83161	20.5565	1.58402	3.87232	3.85417	7.77236
350	sp|P49419-2|AL7A1_HUMAN	P49419-2	ALDH7A1	Isoform 2 of Alpha-aminoadipic semialdehyde dehydrogenase OS=Homo sapiens OX=9606 GN=ALDH7A1	32	34	34	+	Mitochondrion-Mtx	+	Matrix			10.4023	5.67075	4.18093	5.41198	5.13546	1.70303	4.85476	4.84886	7.33032	7.43583	7.01701	7.00228	5.61425	5.05175	2.15794	3.745	4.01914	8.41842	11.1393	6.09379	4.15664	5.58528	5.03557	1.74925	4.89375	5.03018	7.096	7.80958	6.77056	7.13955	5.23105	4.61028	2.35857	3.89633	4.38978	7.01453
351	sp|P49189-3|AL9A1_HUMAN	P49189-3	ALDH9A1	Isoform 3 of 4-trimethylaminobutyraldehyde dehydrogenase OS=Homo sapiens OX=9606 GN=ALDH9A1	20	18	24	+	Mitochondrion-Mtx	+	Matrix			4.88232	4.26816	6.92191	4.06585	3.56641	3.46343	7.1609	7.25081	6.00162	5.67482	5.49619	8.43461	3.86106	3.49371	4.73891	7.5978	6.87806	6.24345	5.08342	4.18599	6.8004	3.72811	3.51158	3.57579	7.33584	6.8733	4.91106	6.06059	5.4266	8.44771	3.99354	4.19773	4.38319	8.39434	6.45411	6.63671
352	sp|P49189|AL9A1_HUMAN	P49189	ALDH9A1	4-trimethylaminobutyraldehyde dehydrogenase OS=Homo sapiens OX=9606 GN=ALDH9A1 PE=1 SV=3	1	0	1	-	Mitochondrion-Mtx	+	Matrix			4.87	5.64241	7.28007	5.40184	3.13165	2.62417	9.1352	7.95404	5.02684	3.60971	3.70351	8.68101	4.9892	4.12918	2.42467	6.91099	8.83196	5.65355	NaN	NaN	NaN	NaN	NaN	NaN	NaN	NaN	NaN	NaN	NaN	NaN	NaN	NaN	NaN	NaN	NaN	NaN
353	sp|P04075-2|ALDOA_HUMAN	P04075-2	ALDOA	Isoform 2 of Fructose-bisphosphate aldolase A OS=Homo sapiens OX=9606 GN=ALDOA	50	46	48	+	Plasma membrane					8.96397	4.24141	3.69646	5.97336	11.1889	5.48939	3.8565	5.21673	2.7851	6.31112	4.1683	2.37446	5.94284	12.6288	4.97772	3.90024	5.23047	3.05419	8.60296	4.74863	3.74767	6.20244	10.971	5.54525	3.81676	5.26464	2.91226	6.3191	4.18241	2.53778	5.68861	12.2603	4.77693	4.09614	5.22862	3.0985
354	sp|P04075|ALDOA_HUMAN	P04075	ALDOA	Fructose-bisphosphate aldolase A OS=Homo sapiens OX=9606 GN=ALDOA PE=1 SV=2	1	1	1	+	Plasma membrane					5.96448	4.36658	4.94661	7.22159	7.07945	5.65382	3.37954	4.59587	3.89092	8.30665	4.62687	4.44251	6.55908	9.39352	6.41782	3.47737	5.85903	3.8183	6.0222	4.24252	5.57338	7.56628	6.48508	5.74968	3.29483	4.03435	2.16458	8.66252	5.41814	4.45787	6.47123	12.1232	7.12246	2.58965	5.01647	3.0056
355	sp|P05062|ALDOB_HUMAN	P05062	ALDOB	Fructose-bisphosphate aldolase B OS=Homo sapiens OX=9606 GN=ALDOB PE=1 SV=2	0	0	1	-						NaN	NaN	NaN	NaN	NaN	NaN	NaN	NaN	NaN	NaN	NaN	NaN	NaN	NaN	NaN	NaN	NaN	NaN	NaN	NaN	NaN	NaN	NaN	NaN	NaN	NaN	NaN	NaN	NaN	NaN	NaN	NaN	NaN	NaN	NaN	NaN
356	sp|P09972|ALDOC_HUMAN	P09972	ALDOC	Fructose-bisphosphate aldolase C OS=Homo sapiens OX=9606 GN=ALDOC PE=1 SV=2	19	20	22	+	Plasma membrane					4.26147	10.3262	3.40901	4.15013	11.6032	4.40405	6.78318	2.3185	2.8272	2.88809	6.75255	4.76264	4.24279	11.1869	3.26098	11.677	2.56216	2.584	4.60894	10.5953	3.58804	4.55472	11.6666	4.3236	6.61761	2.60022	3.10935	3.26616	6.56831	4.52886	4.01275	9.93744	3.21444	11.2372	2.7399	2.83056
357	sp|Q9BT22|ALG1_HUMAN	Q9BT22	ALG1	Chitobiosyldiphosphodolichol beta-mannosyltransferase OS=Homo sapiens OX=9606 GN=ALG1 PE=1 SV=2	8	8	2	+	ER-Membrane					6.01708	5.02262	4.31938	8.34265	3.76751	5.40134	5.27171	4.89281	3.31572	8.00004	5.65136	3.87109	7.86739	4.3417	7.81106	5.83275	5.99168	4.28209	5.69282	4.95441	4.59102	6.42122	4.86483	5.01501	5.34853	5.39211	3.63067	7.90959	5.78856	4.28224	6.57103	5.30048	7.28987	6.16849	6.35425	4.42488
358	sp|Q5BKT4|AG10A_HUMAN	Q5BKT4	ALG10	Dol-P-Glc:Glc(2)Man(9)GlcNAc(2)-PP-Dol alpha-1,2-glucosyltransferase OS=Homo sapiens OX=9606 GN=ALG10 PE=1 SV=1	3	2	5	+						2.51944	2.65357	5.89989	4.67611	7.29228	3.79099	6.12715	4.31093	5.91613	4.40307	4.35558	11.6856	4.75796	6.82211	5.93336	7.49694	4.39771	6.96122	2.59184	2.58504	4.67359	4.85705	8.56028	4.23089	5.89654	4.01976	7.42243	5.38079	3.31164	13.6097	3.49357	4.56643	6.73623	7.49647	5.31452	5.25325
359	sp|Q2TAA5|ALG11_HUMAN	Q2TAA5	ALG11	GDP-Man:Man(3)GlcNAc(2)-PP-Dol alpha-1,2-mannosyltransferase OS=Homo sapiens OX=9606 GN=ALG11 PE=1 SV=2	4	3	4	+						3.66183	5.34867	5.51799	3.60357	3.71276	5.62717	8.21884	5.58821	4.90627	3.32875	7.21208	6.96807	2.87307	3.8798	5.88866	12.0393	4.73709	6.88787	5.42275	5.33771	4.28318	3.57831	3.56784	4.54078	7.33291	6.73412	6.91665	4.04398	5.71144	6.67061	3.32148	3.12495	6.33503	11.4991	6.04076	5.53844
360	sp|Q9BV10|ALG12_HUMAN	Q9BV10	ALG12	Dol-P-Man:Man(7)GlcNAc(2)-PP-Dol alpha-1,6-mannosyltransferase OS=Homo sapiens OX=9606 GN=ALG12 PE=1 SV=1	4	2	3	+						3.92925	3.71997	5.0929	6.42944	5.72433	3.10711	4.88285	6.66415	3.25333	6.28382	6.11972	8.75731	5.84629	7.58376	4.42232	8.63032	5.41921	4.13393	3.92488	3.65898	4.08259	7.6599	5.04588	5.60751	4.26253	5.54502	4.38182	5.9288	4.74727	6.99572	5.86415	6.00758	7.70387	7.49908	4.99663	6.08777
361	sp|Q9NP73|ALG13_HUMAN	Q9NP73	ALG13	Putative bifunctional UDP-N-acetylglucosamine transferase and deubiquitinase ALG13 OS=Homo sapiens OX=9606 GN=ALG13 PE=1 SV=2	6	5	4	+						4.33986	6.28059	5.76863	8.40446	12.5704	8.29267	7.84606	3.94497	2.60267	3.21245	3.83238	4.06257	5.44396	8.09505	3.82886	6.57361	2.6261	2.27471	3.00689	4.36311	17.3561	7.10161	7.72527	5.71503	5.41834	3.3584	4.74496	2.46535	2.79396	12.1826	4.44832	5.76876	3.22179	4.56732	2.45549	3.30665
362	sp|Q96F25|ALG14_HUMAN	Q96F25	ALG14	UDP-N-acetylglucosamine transferase subunit ALG14 homolog OS=Homo sapiens OX=9606 GN=ALG14 PE=1 SV=1	1	0	1	-						4.57049	2.95567	7.93762	7.02579	2.07852	2.75761	4.67024	3.37886	3.62645	7.49311	6.46986	7.97409	6.08219	5.02265	4.04489	14.4442	4.22529	5.24242	NaN	NaN	NaN	NaN	NaN	NaN	NaN	NaN	NaN	NaN	NaN	NaN	NaN	NaN	NaN	NaN	NaN	NaN
363	sp|Q9H553|ALG2_HUMAN	Q9H553	ALG2	Alpha-1,3/1,6-mannosyltransferase ALG2 OS=Homo sapiens OX=9606 GN=ALG2 PE=1 SV=1	14	9	13	+	ER-Membrane					5.94245	5.14934	2.1196	3.18819	6.42606	3.03882	3.20624	6.04123	4.12998	13.1899	7.56387	3.09052	4.0223	10.7972	5.77206	5.75683	5.45192	5.11349	7.14303	5.54532	1.80841	3.12644	7.20662	2.86149	3.46382	5.39753	4.3509	14.121	7.31364	3.01734	3.60869	9.00421	5.87306	5.81868	5.87504	4.46481
364	sp|Q92685|ALG3_HUMAN	Q92685	ALG3	Dol-P-Man:Man(5)GlcNAc(2)-PP-Dol alpha-1,3-mannosyltransferase OS=Homo sapiens OX=9606 GN=ALG3 PE=1 SV=1	3	1	3	+						5.16616	3.18396	2.70311	8.37481	6.05216	3.53153	4.38246	5.51729	4.84163	8.69658	4.90149	2.62219	7.35641	7.81253	4.55583	10.1526	6.18485	3.96435	3.93221	2.79498	3.16494	4.2535	5.09026	5.63428	3.81111	5.79271	3.43666	6.58277	5.14731	3.00322	5.33125	10.9174	5.67039	11.1051	4.76719	9.56465
365	sp|Q9Y673|ALG5_HUMAN	Q9Y673	ALG5	Dolichyl-phosphate beta-glucosyltransferase OS=Homo sapiens OX=9606 GN=ALG5 PE=1 SV=1	13	13	13	+	ER-Membrane					5.29065	5.3266	5.79263	4.75741	6.53802	3.91255	5.46575	4.96254	4.02028	7.1284	5.91341	5.27686	4.46666	7.72818	5.22063	7.96969	5.55866	4.67107	4.84195	5.17758	5.48246	5.06345	5.94609	4.04208	5.23006	5.36953	3.88737	7.12972	5.51821	5.06937	5.57612	7.7259	5.32997	8.03811	5.67761	4.89443
366	sp|Q9Y672|ALG6_HUMAN	Q9Y672	ALG6	Dolichyl pyrophosphate Man9GlcNAc2 alpha-1,3-glucosyltransferase OS=Homo sapiens OX=9606 GN=ALG6 PE=1 SV=2	2	2	4	+	ER-Lumen					3.49915	4.10719	10.4193	3.8365	5.20149	8.1359	3.2922	3.2651	3.24763	5.49101	4.19599	11.8601	3.43401	7.01125	9.93525	6.05827	3.59392	3.41574	4.06494	4.38995	9.50821	4.37943	5.1987	7.63373	3.5633	3.14205	3.83422	5.87748	3.95897	12.1045	3.05431	4.68374	10.2377	5.81811	4.60532	3.94537
367	sp|Q9H6U8-3|ALG9_HUMAN	Q9H6U8-3	ALG9	Isoform 3 of Alpha-1,2-mannosyltransferase ALG9 OS=Homo sapiens OX=9606 GN=ALG9	5	6	4	+	ER-Membrane					3.59655	3.48731	3.95641	3.63612	3.90003	6.18809	6.09647	5.11445	8.504	6.49986	4.38105	5.03242	3.22215	3.79789	9.42002	8.1451	5.83618	9.18589	3.75055	3.4336	3.73067	3.71486	4.28399	6.37501	5.89729	4.42655	9.80655	6.25155	3.72582	5.36788	3.31017	3.49208	9.46244	7.41706	5.77959	9.77433
368	sp|Q13686|ALKB1_HUMAN	Q13686	ALKBH1	Nucleic acid dioxygenase ALKBH1 OS=Homo sapiens OX=9606 GN=ALKBH1 PE=1 SV=2	7	6	5	+		+	Matrix			5.9219	8.62712	8.44229	5.26523	5.65118	5.30947	5.11781	3.87465	7.02479	4.79531	5.96901	6.37404	4.49219	4.19521	4.41976	4.54213	4.03446	5.94343	5.9597	9.35697	10.2029	4.58264	5.79724	5.83257	4.52974	3.2979	8.12592	4.53784	6.01802	7.12316	3.43249	4.30518	4.42822	3.35388	3.0023	6.11333
369	sp|Q6NS38|ALKB2_HUMAN	Q6NS38	ALKBH2	DNA oxidative demethylase ALKBH2 OS=Homo sapiens OX=9606 GN=ALKBH2 PE=1 SV=1	5	3	3	+						2.86367	9.91416	9.48566	5.3508	2.91801	6.74661	5.23563	1.55933	4.67894	6.4719	9.68272	6.06501	4.14905	3.2639	7.01905	5.39723	2.1837	7.01464	2.94173	10.297	8.44348	5.33396	3.34726	7.57966	4.88028	1.67161	4.59173	6.37552	8.65714	7.34834	3.73877	2.74365	7.0123	5.97467	2.00146	7.06147
370	sp|Q96Q83|ALKB3_HUMAN	Q96Q83	ALKBH3	Alpha-ketoglutarate-dependent dioxygenase alkB homolog 3 OS=Homo sapiens OX=9606 GN=ALKBH3 PE=1 SV=1	2	2	3	+						5.55172	7.47272	11.3056	7.78489	1.54521	6.50195	10.8889	4.7555	3.4011	3.06174	4.44687	6.28367	6.01022	1.71938	3.78684	8.10121	4.58218	2.8003	4.42661	6.80044	12.0033	7.23284	1.81117	5.88289	11.0819	5.00414	3.09575	3.24479	4.46412	6.10534	6.3874	1.85121	3.57406	8.20215	5.54526	3.28661
371	sp|Q9NXW9|ALKB4_HUMAN	Q9NXW9	ALKBH4	Alpha-ketoglutarate-dependent dioxygenase alkB homolog 4 OS=Homo sapiens OX=9606 GN=ALKBH4 PE=1 SV=1	5	3	5	+						4.88334	6.6269	8.39269	5.29012	6.91872	5.25036	6.68619	3.45998	2.91415	5.58486	5.71815	6.41068	5.38254	6.33908	6.77181	6.5875	3.83025	2.95268	4.85382	7.15879	8.9629	5.16618	7.24403	5.71043	6.29116	3.60307	1.08179	6.08474	6.19325	6.26175	5.58042	6.92664	6.48004	7.57821	3.43586	1.38693
372	sp|Q6P6C2-1|ALKB5_HUMAN	Q6P6C2-1	ALKBH5	Isoform 1 of RNA demethylase ALKBH5 OS=Homo sapiens OX=9606 GN=ALKBH5	7	10	8	+						5.08263	6.23985	10.1041	4.59416	6.42552	4.64054	6.00417	3.65216	4.66731	3.38498	5.16064	13.0145	4.20807	6.6891	3.67434	4.79346	3.83936	3.82507	5.24825	5.77942	9.84251	4.83148	6.05558	4.64912	5.80669	4.54179	5.23701	3.62379	4.92149	10.9642	4.64344	6.18257	3.7427	4.9622	4.21136	4.7564
373	sp|Q3KRA9-2|ALKB6_HUMAN	Q3KRA9-2	ALKBH6	Isoform 2 of Alpha-ketoglutarate-dependent dioxygenase alkB homolog 6 OS=Homo sapiens OX=9606 GN=ALKBH6	1	2	0	-						7.042	6.28922	9.72333	4.2007	7.48123	8.65287	4.47032	5.1172	7.96228	2.95457	4.07083	9.84254	2.48024	5.90132	2.4777	1.91945	3.70839	5.70583	7.96301	6.65533	8.1259	4.56698	8.43927	8.33064	4.32221	4.43095	9.58409	3.50741	3.23961	9.76914	2.26109	4.09482	2.82481	2.48599	4.3383	5.06043
374	sp|Q9BT30|ALKB7_HUMAN	Q9BT30	ALKBH7	Alpha-ketoglutarate-dependent dioxygenase alkB homolog 7, mitochondrial OS=Homo sapiens OX=9606 GN=ALKBH7 PE=1 SV=1	5	2	1	+		+	Matrix			8.12326	6.40564	10.2739	3.96017	4.67709	4.19657	9.34478	3.87144	4.37986	8.22304	3.26539	4.93879	3.66517	5.37068	4.69298	8.94736	3.5013	2.16255	7.95067	6.57184	11.3457	3.53542	4.48472	4.61089	9.53156	3.95718	4.3876	7.96898	3.06734	4.36014	3.74464	4.7417	4.6597	8.78664	3.87975	2.4155
375	sp|Q96BT7-4|ALKB8_HUMAN	Q96BT7-4	ALKBH8	Isoform 4 of Alkylated DNA repair protein alkB homolog 8 OS=Homo sapiens OX=9606 GN=ALKBH8	5	3	8	+						8.70576	5.71103	6.95429	2.02046	1.57846	8.5926	8.34495	3.73477	6.5815	8.79883	5.37858	4.75736	1.92676	1.64943	9.61845	7.52215	3.06995	5.05467	7.22504	5.84965	7.16742	2.18133	1.97452	7.92557	7.27504	3.12096	6.6111	7.85988	6.86036	4.04203	2.33231	2.22574	10.7267	7.61056	3.73997	5.27183
376	sp|Q8TCU4|ALMS1_HUMAN	Q8TCU4	ALMS1	Alstrom syndrome protein 1 OS=Homo sapiens OX=9606 GN=ALMS1 PE=1 SV=4	18	8	15	+						3.52967	5.52824	6.28692	10.6432	6.03565	5.17882	5.59684	5.43484	11.7083	2.02681	1.79455	5.55665	5.9957	4.20767	2.443	3.4136	3.36599	11.2536	3.7322	5.8442	7.58961	4.31479	7.30085	5.57036	5.86568	5.86933	12.4833	2.11439	1.56408	6.29599	4.01299	4.59004	2.10605	2.98844	3.74568	14.012
377	sp|P20292|AL5AP_HUMAN	P20292	ALOX5AP	Arachidonate 5-lipoxygenase-activating protein OS=Homo sapiens OX=9606 GN=ALOX5AP PE=1 SV=2	1	0	0	-						0.40713	0.498748	0.396826	1.26571	0.392992	5.13487	0.375193	0.618704	4.08087	7.66506	0.116073	0.112546	1.24323	0.520957	36.2951	21.3967	0.519269	18.96	NaN	NaN	NaN	NaN	NaN	NaN	NaN	NaN	NaN	NaN	NaN	NaN	NaN	NaN	NaN	NaN	NaN	NaN
378	sp|P10696|PPBN_HUMAN	P10696	ALPG	Alkaline phosphatase, germ cell type OS=Homo sapiens OX=9606 GN=ALPG PE=2 SV=4	0	1	3	-						NaN	NaN	NaN	NaN	NaN	NaN	NaN	NaN	NaN	NaN	NaN	NaN	NaN	NaN	NaN	NaN	NaN	NaN	26.8569	2.3461	0	0.958786	1.59298	21.2142	1.96609	0	14.579	3.72154	1.66315	1.01446	1.62347	0	16.5368	2.33694	1.9661	1.62352
379	sp|Q96QP1|ALPK1_HUMAN	Q96QP1	ALPK1	Alpha-protein kinase 1 OS=Homo sapiens OX=9606 GN=ALPK1 PE=1 SV=3	3	0	3	-						6.64271	6.89493	5.03415	2.75787	5.53059	1.65597	2.64293	4.62942	4.51805	9.79585	11.7446	7.99483	2.74384	4.28545	3.03444	5.03116	6.83253	8.23063	NaN	NaN	NaN	NaN	NaN	NaN	NaN	NaN	NaN	NaN	NaN	NaN	NaN	NaN	NaN	NaN	NaN	NaN
380	sp|Q86TB3|ALPK2_HUMAN	Q86TB3	ALPK2	Alpha-protein kinase 2 OS=Homo sapiens OX=9606 GN=ALPK2 PE=1 SV=3	2	1	2	+						1.09753	6.12148	2.28541	4.26837	1.95384	7.75941	1.32561	3.47866	24.6175	1.09119	5.71524	1.4729	8.01177	1.65156	5.80637	1.53606	4.18644	17.6206	1.40008	21.1842	1.00999	0	1.12039	30.393	1.03602	0	0.350149	0.704362	18.4551	0.458291	0.900503	0.8184	19.6699	1.10789	0.470548	0.921153
381	sp|P05186|PPBT_HUMAN	P05186	ALPL	Alkaline phosphatase, tissue-nonspecific isozyme OS=Homo sapiens OX=9606 GN=ALPL PE=1 SV=4	8	7	6	+						0.387598	0.309236	1.68111	42.145	0.831324	0	0.439181	0.680923	0.638374	0.427046	0.431656	1.58182	48.3359	0.444351	0.248158	0.49067	0.41326	0.514436	0.972448	0.876513	1.96655	42.0781	1.33898	0.155126	1.03349	1.17327	1.14178	0.941825	1.16055	2.13176	39.9848	1.04012	0.88771	1.04198	1.02609	1.04899
382	sp|P05187|PPB1_HUMAN	P05187	ALPP	Alkaline phosphatase, placental type OS=Homo sapiens OX=9606 GN=ALPP PE=1 SV=2	4	4	4	+	Plasma membrane					11.1352	0.878489	0	2.31976	0.851261	20.0775	21.3941	0.0364349	4.27992	1.90578	0.536546	0.745689	2.364	0.544607	14.1231	17.1548	0.771218	0.881519	11.7894	1.96202	2.09422	2.67493	2.31196	12.1843	15.2174	2.02358	7.01357	2.79413	2.47741	2.57628	3.53782	3.3733	9.64162	13.5799	2.39616	2.35198
383	sp|Q96Q42|ALS2_HUMAN	Q96Q42	ALS2	Alsin OS=Homo sapiens OX=9606 GN=ALS2 PE=1 SV=2	11	14	12	+						4.05088	5.09247	4.32726	2.71747	3.31717	15.2259	5.71176	6.57225	4.07776	3.91064	3.47287	4.84251	3.87922	2.51855	15.4383	4.30767	6.86565	3.67165	4.14767	5.32458	5.04247	3.94545	4.019	11.2104	5.46789	6.06508	4.19202	3.83517	4.18021	6.38737	3.9616	3.49288	12.5779	5.42883	6.64327	4.07818
384	sp|Q60I27|AL2CL_HUMAN	Q60I27	ALS2CL	ALS2 C-terminal-like protein OS=Homo sapiens OX=9606 GN=ALS2CL PE=1 SV=1	3	2	3	+						13.9323	6.73504	0.264337	3.52904	2.4629	2.11895	20.3564	1.6079	1.64991	7.07889	12.0422	0.873508	5.32705	2.55882	1.94515	11.4779	3.86294	2.17677	13.7318	8.1825	0.158022	2.86848	2.20377	1.38531	19.7207	1.87042	1.63617	7.37623	12.9513	1.05925	5.10232	2.55609	1.20267	12.5674	3.72571	1.70185
385	sp|Q9H161|ALX4_HUMAN	Q9H161	ALX4	Homeobox protein aristaless-like 4 OS=Homo sapiens OX=9606 GN=ALX4 PE=1 SV=2	0	0	1	-						NaN	NaN	NaN	NaN	NaN	NaN	NaN	NaN	NaN	NaN	NaN	NaN	NaN	NaN	NaN	NaN	NaN	NaN	NaN	NaN	NaN	NaN	NaN	NaN	NaN	NaN	NaN	NaN	NaN	NaN	NaN	NaN	NaN	NaN	NaN	NaN
386	sp|Q86V81|THOC4_HUMAN	Q86V81	ALYREF	THO complex subunit 4 OS=Homo sapiens OX=9606 GN=ALYREF PE=1 SV=3	13	23	13	+	Nuclear					5.13935	9.74157	6.87774	4.43927	5.44228	6.39491	4.76067	3.42842	6.026	4.98396	5.24811	7.4384	4.67579	4.84147	4.14331	3.7744	3.5829	9.06143	4.435	8.2969	7.79843	4.16763	4.83046	5.56691	4.81613	3.60489	5.20451	5.29804	6.1792	7.78875	5.38419	6.51903	4.78938	4.11137	4.03968	7.16951
387	sp|Q9UHK6-5|AMACR_HUMAN	Q9UHK6-5	AMACR	Isoform 4 of Alpha-methylacyl-CoA racemase OS=Homo sapiens OX=9606 GN=AMACR	5	4	2	+		+	Matrix			7.23655	2.03656	2.2793	12.7955	4.60771	4.45757	10.5486	3.87542	4.24936	7.69865	1.9907	2.37848	8.02122	5.94609	3.32033	11.439	3.65468	3.46423	7.2201	2.05186	2.29899	12.0297	4.82525	4.16574	10.146	4.46044	4.22692	7.47889	2.35058	2.15159	8.27815	6.12801	3.49064	11.4872	4.00928	3.20073
388	sp|Q9C0C7-5|AMRA1_HUMAN	Q9C0C7-5	AMBRA1	Isoform 5 of Activating molecule in BECN1-regulated autophagy protein 1 OS=Homo sapiens OX=9606 GN=AMBRA1	13	11	13	+						3.71552	8.66398	10.3299	5.3575	6.25745	3.84495	6.40738	4.41269	8.32575	2.84615	5.45771	7.41648	4.5141	4.4521	3.56155	4.90476	3.84157	5.69044	3.4125	8.91158	11.462	4.98452	5.92172	3.67619	6.25418	4.21788	7.8997	2.75517	5.97893	7.14671	4.4372	4.5197	3.40626	5.73927	3.68437	5.59208
389	sp|P17707|DCAM_HUMAN	P17707	AMD1	S-adenosylmethionine decarboxylase proenzyme OS=Homo sapiens OX=9606 GN=AMD1 PE=1 SV=2	4	1	1	+						5.83719	8.47184	5.9989	3.9539	2.16208	7.70282	3.95911	4.51899	5.07266	10.7291	3.41897	3.47806	3.22768	2.53163	11.5167	3.64178	6.10222	7.6764	5.47934	7.98234	5.45982	3.70194	2.21835	8.52844	3.15507	5.47752	4.75709	9.46586	2.73681	2.96888	3.82017	3.36747	13.8544	3.4432	6.86401	6.7193
390	sp|Q96NU7|HUTI_HUMAN	Q96NU7	AMDHD1	Probable imidazolonepropionase OS=Homo sapiens OX=9606 GN=AMDHD1 PE=1 SV=2	0	3	3	-						NaN	NaN	NaN	NaN	NaN	NaN	NaN	NaN	NaN	NaN	NaN	NaN	NaN	NaN	NaN	NaN	NaN	NaN	29.3318	9.38991	1.58284	3.5917	2.11715	3.94924	3.91469	1.58247	3.10521	16.2658	7.09514	2.71282	2.46943	1.54082	3.02568	3.56887	2.06866	2.68774
391	sp|Q9Y303|NAGA_HUMAN	Q9Y303	AMDHD2	N-acetylglucosamine-6-phosphate deacetylase OS=Homo sapiens OX=9606 GN=AMDHD2 PE=1 SV=2	3	3	7	+						0.136378	5.37395	3.76134	5.58747	6.83381	3.38272	6.7878	8.19633	7.40044	0.0534609	4.70432	3.63741	4.51419	9.9243	4.40553	8.18894	9.23425	7.87734	0.166493	5.87821	3.76895	5.37174	6.18438	3.59054	7.35824	7.80685	6.7786	0.0902305	4.54204	3.43791	4.35051	10.0448	4.42293	8.75882	9.43437	8.01437
392	sp|Q5JTC6|AMER1_HUMAN	Q5JTC6	AMER1	APC membrane recruitment protein 1 OS=Homo sapiens OX=9606 GN=AMER1 PE=1 SV=2	1	0	0	-						2.29456	2.07901	22.5729	10.1727	1.11047	5.41595	5.10824	2.23617	13.1076	2.88715	1.72982	8.17228	6.47179	0.714916	0.949572	2.88234	2.07869	10.0159	NaN	NaN	NaN	NaN	NaN	NaN	NaN	NaN	NaN	NaN	NaN	NaN	NaN	NaN	NaN	NaN	NaN	NaN
393	sp|Q9UKV5|AMFR_HUMAN	Q9UKV5	AMFR	E3 ubiquitin-protein ligase AMFR OS=Homo sapiens OX=9606 GN=AMFR PE=1 SV=2	2	2	1	+	ER-Membrane					11.7257	9.92632	8.32877	2.33263	6.91552	5.70591	5.18394	5.03436	6.2045	2.96272	4.50274	5.29533	3.67061	6.14609	3.29197	3.69386	5.4597	3.61935	10.6673	8.94591	8.36881	2.23413	7.67565	4.92408	5.166	5.52176	6.75737	3.17114	4.05689	5.38695	3.83611	6.55809	4.09634	3.27287	5.66176	3.69886
394	sp|P03971|MIS_HUMAN	P03971	AMH	Muellerian-inhibiting factor OS=Homo sapiens OX=9606 GN=AMH PE=1 SV=3	1	0	0	-						0.924803	19.8517	9.97454	6.24369	24.1893	1.61229	0.687935	0	2.46517	0.624774	2.91216	9.58142	9.18732	5.42691	1.18714	1.15121	0	3.97966	NaN	NaN	NaN	NaN	NaN	NaN	NaN	NaN	NaN	NaN	NaN	NaN	NaN	NaN	NaN	NaN	NaN	NaN
395	sp|Q86WK6|AMGO1_HUMAN	Q86WK6	AMIGO1	Amphoterin-induced protein 1 OS=Homo sapiens OX=9606 GN=AMIGO1 PE=1 SV=1	1	1	2	+						5.83527	0.211125	9.0448	5.31243	14.3071	1.45735	4.44612	0.827028	10.1251	2.4735	0.100119	9.85953	5.4763	15.196	1.34731	3.28383	1.30674	9.39034	6.17753	0	9.08752	4.6263	14.0582	1.58943	5.50586	0	9.10516	1.61433	0	8.40129	5.95129	16.401	1.36318	4.41524	1.29041	10.4132
396	sp|Q86SJ2|AMGO2_HUMAN	Q86SJ2	AMIGO2	Amphoterin-induced protein 2 OS=Homo sapiens OX=9606 GN=AMIGO2 PE=1 SV=1	2	3	9	+						1.28835	0.247544	0.297452	5.08231	8.63422	1.4045	0.700854	7.69892	13.9267	3.29968	0.164641	0.260269	9.94464	5.9005	7.38079	4.12124	12.3937	17.2537	1.7891	0.675754	0.524346	4.9407	8.58624	1.8142	1.22668	7.16119	14.1166	3.5479	0.483241	0.787016	10.5852	5.84826	7.21584	4.19996	10.7859	15.7119
397	sp|Q9Y4X0|AMMR1_HUMAN	Q9Y4X0	AMMECR1	AMME syndrome candidate gene 1 protein OS=Homo sapiens OX=9606 GN=AMMECR1 PE=1 SV=1	2	4	4	+						2.27806	5.35665	11.0432	10.7508	6.74399	4.15954	7.24215	4.46541	3.46683	3.16027	4.13662	4.35124	9.99104	5.87368	4.11395	5.28044	4.55593	3.03018	2.29542	5.24761	10.2824	10.1163	6.4173	4.33391	7.16237	5.14999	3.89897	3.64402	4.22613	4.43436	9.54567	5.43333	3.86282	5.47683	4.68132	3.79127
398	sp|Q6DCA0|AMERL_HUMAN	Q6DCA0	AMMECR1L	AMMECR1-like protein OS=Homo sapiens OX=9606 GN=AMMECR1L PE=1 SV=1	3	0	3	-						2.7263	6.9771	9.24504	5.44616	2.34159	5.88339	5.1423	4.4281	11.9585	2.52927	6.09424	5.89724	5.86862	2.70304	4.81188	3.82539	4.06212	10.0597	NaN	NaN	NaN	NaN	NaN	NaN	NaN	NaN	NaN	NaN	NaN	NaN	NaN	NaN	NaN	NaN	NaN	NaN
399	sp|Q8IY45|AMN1_HUMAN	Q8IY45	AMN1	Protein AMN1 homolog OS=Homo sapiens OX=9606 GN=AMN1 PE=2 SV=4	5	1	2	+						3.58953	9.08793	6.4948	4.01792	3.89428	11.1402	2.32367	4.76786	4.30092	1.58768	18.3245	4.16785	2.99085	5.46165	10.1753	2.27648	3.50579	1.89273	3.46909	8.5816	5.59458	4.05314	3.64094	11.4565	2.18702	4.99582	3.82636	2.54609	16.2729	4.33591	3.51023	5.3477	10.7777	3.07812	4.09906	2.22723
400	sp|Q4VCS5|AMOT_HUMAN	Q4VCS5	AMOT	Angiomotin OS=Homo sapiens OX=9606 GN=AMOT PE=1 SV=1	19	18	11	+						0.42104	0.624288	78.7563	0.476354	0	0.277176	0.51101	0.42752	1.57004	0.337961	0.418363	13.6444	0.400023	0.411918	0.330161	0.210241	0.28086	0.90235	0.399381	0.542471	77.7759	0.711299	0.0217991	0.432924	0.800828	0.506896	1.7413	0.308747	0.630321	12.8438	0.476041	0.545081	0.399101	0.431557	0.436654	0.995957
401	sp|Q8IY63|AMOL1_HUMAN	Q8IY63	AMOTL1	Angiomotin-like protein 1 OS=Homo sapiens OX=9606 GN=AMOTL1 PE=1 SV=1	6	1	4	+						4.42589	5.63931	7.79411	4.05772	2.13481	1.96044	8.01901	10.564	6.14519	4.28221	4.92102	6.13376	3.29083	1.8054	1.87744	8.55595	11.3754	7.01746	3.7255	5.26764	8.75464	2.5796	1.53113	1.29735	6.57819	10.6551	9.10034	3.22007	4.44423	6.121	3.28691	1.9889	1.29462	8.98808	12.361	8.80566
402	sp|Q9Y2J4-4|AMOL2_HUMAN	Q9Y2J4-4	AMOTL2	Isoform 4 of Angiomotin-like protein 2 OS=Homo sapiens OX=9606 GN=AMOTL2	4	3	4	+						6.71752	5.92291	0.812055	4.57163	6.07107	8.28116	3.15168	8.96152	7.67496	4.3569	4.81847	2.55158	5.77318	3.48967	7.76882	3.51318	10.9713	4.59244	6.64438	6.17764	1.12931	4.6523	5.58855	7.43979	3.10009	8.54252	7.32859	4.81915	5.09867	3.03101	6.40286	3.71109	7.76094	3.91551	9.40649	5.2511
403	sp|Q01433|AMPD2_HUMAN	Q01433	AMPD2	AMP deaminase 2 OS=Homo sapiens OX=9606 GN=AMPD2 PE=1 SV=2	13	13	20	+						2.82362	4.80991	4.73563	4.89566	3.3604	2.69881	4.24664	8.13345	16.7664	2.73483	3.97271	4.43247	4.20462	4.99525	2.51885	3.8335	6.92418	13.913	2.77177	4.94941	5.10543	4.85954	2.90282	2.63347	3.77356	9.468	15.6121	2.64372	4.66664	3.95218	4.33452	5.02064	2.35433	3.44861	7.22056	14.2827
404	sp|Q01432-4|AMPD3_HUMAN	Q01432-4	AMPD3	Isoform 2 of AMP deaminase 3 OS=Homo sapiens OX=9606 GN=AMPD3	5	6	6	+						6.48406	8.16888	0.640924	1.46704	1.99912	3.22394	12.6566	5.20223	0.755987	10.4542	12.3396	0.893474	1.43056	2.07989	8.09404	16.002	7.15234	0.955149	6.60715	9.31797	0.219973	0.72156	1.50955	3.04118	12.5001	4.87278	0.165581	11.5893	13.1858	0.676531	0.453095	1.48055	8.06744	18.0916	7.23226	0.267524
405	sp|P49418|AMPH_HUMAN	P49418	AMPH	Amphiphysin OS=Homo sapiens OX=9606 GN=AMPH PE=1 SV=1	3	4	8	+						6.54065	0.563559	9.2369	1.85051	0.122655	0.540753	0.874035	2.30216	30.589	3.04976	0.845668	7.78301	2.22243	0.599221	0.750123	1.13744	7.53738	23.4547	7.39504	0.768217	9.89411	0.787253	0.707433	0.923207	0.714414	1.5088	31.5711	3.45384	0.397427	7.67246	0.935142	1.3263	0.86267	0.810566	7.24843	23.0236
406	sp|Q86W34|AMZ2_HUMAN	Q86W34	AMZ2	Archaemetzincin-2 OS=Homo sapiens OX=9606 GN=AMZ2 PE=1 SV=2	3	5	4	+						3.95805	5.41091	9.62233	3.06884	10.8749	3.55163	6.62331	5.87101	3.67458	2.9846	4.62932	10.9273	4.16229	6.90712	2.9336	6.20944	5.8443	2.74641	4.35876	4.88151	9.11239	3.38365	9.40645	4.10442	6.79528	5.37732	4.25769	3.65892	4.44885	10.3249	4.28135	6.2296	3.02495	5.85925	6.48173	4.01303
407	sp|Q9H1A4|APC1_HUMAN	Q9H1A4	ANAPC1	Anaphase-promoting complex subunit 1 OS=Homo sapiens OX=9606 GN=ANAPC1 PE=1 SV=1	32	22	32	+						4.39278	6.628	7.36439	5.98021	5.261	6.09434	4.86341	4.44715	5.31438	5.70844	6.2214	6.01754	5.95856	5.03489	5.84885	4.93545	4.67472	5.25449	4.65554	6.71295	6.87775	5.9596	5.39042	6.1394	4.83014	4.3406	5.47415	5.89683	5.96279	6.74242	5.54832	4.61916	6.17043	4.77883	4.62947	5.27118
408	sp|Q9UM13|APC10_HUMAN	Q9UM13	ANAPC10	Anaphase-promoting complex subunit 10 OS=Homo sapiens OX=9606 GN=ANAPC10 PE=1 SV=1	5	4	4	+						6.39034	7.43997	10.4157	4.65741	4.18138	5.0055	6.00749	5.04492	5.04421	6.18934	4.81223	7.50867	5.38004	3.32155	4.02005	4.90558	4.64275	5.03281	6.42101	7.27429	10.0968	4.60241	4.35586	5.05358	6.45475	4.75064	5.29389	6.41289	4.25992	7.29583	5.65673	3.24422	4.10637	4.98622	4.78316	4.95148
409	sp|Q96DE5|APC16_HUMAN	Q96DE5	ANAPC16	Anaphase-promoting complex subunit 16 OS=Homo sapiens OX=9606 GN=ANAPC16 PE=1 SV=1	3	3	3	+						4.59174	6.91439	9.64428	6.49939	4.52966	6.0429	5.61659	5.79893	5.98548	4.35934	4.52909	7.12717	6.01591	3.96565	3.91991	4.70299	4.5637	5.19287	4.67998	6.59867	9.7617	6.80404	4.54348	5.47551	5.72151	5.58132	6.23817	4.54032	4.3234	6.56905	6.26284	4.10928	3.80786	4.58438	4.98567	5.41284
410	sp|Q9UJX6|ANC2_HUMAN	Q9UJX6	ANAPC2	Anaphase-promoting complex subunit 2 OS=Homo sapiens OX=9606 GN=ANAPC2 PE=1 SV=1	13	18	15	+						4.71396	7.50329	6.96115	7.18254	6.26086	4.52781	3.65679	4.75947	5.26093	6.58054	6.55081	6.04699	6.7666	5.85495	3.51584	3.58457	4.72857	5.54433	5.14595	7.66002	6.65086	7.23783	6.15297	4.32064	3.63405	4.71828	5.44723	6.92754	6.29107	5.89811	6.64605	5.43	3.94369	3.70734	4.87301	5.31535
411	sp|Q9UJX5-3|APC4_HUMAN	Q9UJX5-3	ANAPC4	Isoform 3 of Anaphase-promoting complex subunit 4 OS=Homo sapiens OX=9606 GN=ANAPC4	15	18	12	+						5.4165	6.56706	5.98973	5.29529	5.69967	5.52579	4.64197	4.46107	4.81544	6.42674	6.11755	5.88192	5.66044	5.17807	6.0866	5.07209	4.72477	6.43932	4.42524	6.27534	6.17663	5.07439	5.24502	5.89888	4.61494	5.12147	4.33058	6.44012	6.60385	5.79961	6.03721	5.78429	6.2305	5.27526	5.19195	5.47472
412	sp|Q9UJX4|APC5_HUMAN	Q9UJX4	ANAPC5	Anaphase-promoting complex subunit 5 OS=Homo sapiens OX=9606 GN=ANAPC5 PE=1 SV=2	17	15	17	+						4.32459	6.73727	7.79898	5.61084	6.05134	5.72023	5.25647	4.29448	4.62339	5.69967	6.25036	6.11816	5.52487	5.49178	5.92754	5.04977	4.50243	5.01782	4.53431	6.71732	7.56919	5.28656	5.68503	5.50007	5.1493	4.67326	4.84932	5.95711	6.01852	6.2847	5.53281	5.30624	5.9037	5.1269	4.69432	5.21136
413	sp|Q9UJX3|APC7_HUMAN	Q9UJX3	ANAPC7	Anaphase-promoting complex subunit 7 OS=Homo sapiens OX=9606 GN=ANAPC7 PE=1 SV=4	17	17	16	+						5.09351	7.54467	9.70149	6.925	4.13329	7.53752	5.45501	5.1809	4.78545	4.61956	4.344	6.29906	6.67001	3.26553	4.37478	4.25427	4.3988	5.41717	4.40536	7.27139	10.6901	6.76789	3.50985	7.81173	5.55692	5.51266	3.92987	4.33778	4.39145	6.11901	7.6991	3.74662	4.21755	4.41185	4.25299	5.36786
414	sp|Q9UNK9|ANGE1_HUMAN	Q9UNK9	ANGEL1	Protein angel homolog 1 OS=Homo sapiens OX=9606 GN=ANGEL1 PE=1 SV=1	2	3	4	+						6.00544	7.489	9.51957	2.48127	6.92614	8.81711	4.60089	1.20938	3.23747	5.98604	8.00279	5.39655	2.98909	6.23747	9.46956	5.56572	2.19664	3.86987	5.70499	7.41691	9.03282	3.63493	6.70919	7.74157	4.66306	2.40208	4.30938	5.55179	6.612	5.17319	3.42834	6.45988	8.4473	5.43016	2.80926	4.47315
415	sp|Q5VTE6|ANGE2_HUMAN	Q5VTE6	ANGEL2	Protein angel homolog 2 OS=Homo sapiens OX=9606 GN=ANGEL2 PE=2 SV=1	1	6	4	+		+	Matrix			3.90421	4.39679	9.65983	2.98913	1.9476	4.26464	5.568	5.0733	4.7614	6.55638	10.2978	12.5194	4.26341	1.87393	6.19238	5.83749	5.56483	4.32945	4.78762	5.42118	8.30039	3.01014	2.20716	4.96758	5.28351	4.65193	4.81649	7.46722	9.33486	13.0377	3.09604	2.04619	5.30597	6.00228	5.34761	4.91615
416	sp|Q9UKU9|ANGL2_HUMAN	Q9UKU9	ANGPTL2	Angiopoietin-related protein 2 OS=Homo sapiens OX=9606 GN=ANGPTL2 PE=1 SV=1	0	0	1	-						NaN	NaN	NaN	NaN	NaN	NaN	NaN	NaN	NaN	NaN	NaN	NaN	NaN	NaN	NaN	NaN	NaN	NaN	NaN	NaN	NaN	NaN	NaN	NaN	NaN	NaN	NaN	NaN	NaN	NaN	NaN	NaN	NaN	NaN	NaN	NaN
417	sp|Q9Y5C1|ANGL3_HUMAN	Q9Y5C1	ANGPTL3	Angiopoietin-related protein 3 OS=Homo sapiens OX=9606 GN=ANGPTL3 PE=1 SV=1	0	0	1	-						NaN	NaN	NaN	NaN	NaN	NaN	NaN	NaN	NaN	NaN	NaN	NaN	NaN	NaN	NaN	NaN	NaN	NaN	NaN	NaN	NaN	NaN	NaN	NaN	NaN	NaN	NaN	NaN	NaN	NaN	NaN	NaN	NaN	NaN	NaN	NaN
418	sp|Q9BY76|ANGL4_HUMAN	Q9BY76	ANGPTL4	Angiopoietin-related protein 4 OS=Homo sapiens OX=9606 GN=ANGPTL4 PE=1 SV=2	1	0	2	-						13.0639	2.84776	1.15863	2.63151	2.66986	15.0723	2.92022	4.63822	1.76327	4.38357	7.29958	1.85825	2.63193	3.30851	12.4961	16.1843	3.17065	1.90138	NaN	NaN	NaN	NaN	NaN	NaN	NaN	NaN	NaN	NaN	NaN	NaN	NaN	NaN	NaN	NaN	NaN	NaN
419	sp|P16157-14|ANK1_HUMAN	P16157-14	ANK1	Isoform Er13 of Ankyrin-1 OS=Homo sapiens OX=9606 GN=ANK1	9	6	7	+						5.32369	1.68535	5.56143	1.7424	5.53252	42.092	0.819055	0.442767	1.0926	3.70787	1.25196	9.03536	1.83096	3.60524	13.5723	0.958678	0.783726	0.962065	5.67119	1.74655	5.40684	1.91077	5.31383	41.7915	1.48004	0.616211	1.00561	3.78717	1.27505	8.89735	1.56241	3.43555	13.6513	0.879539	0.728181	0.840839
420	sp|Q01484|ANK2_HUMAN	Q01484	ANK2	Ankyrin-2 OS=Homo sapiens OX=9606 GN=ANK2 PE=1 SV=4	11	5	8	+						6.88171	0.782732	9.73903	0.330284	0.0396259	4.10735	0.375749	13.0099	4.05604	10.4512	1.67279	10.7781	0.450224	0.155037	5.35766	0.866157	21.7092	9.23727	7.16818	1.01989	9.93677	0.562266	0.0445006	3.79096	0.537823	12.6965	4.22481	11.0488	1.46193	10.7296	0.43729	0.474237	5.5362	1.12713	20.5609	8.64212
421	sp|Q12955|ANK3_HUMAN	Q12955	ANK3	Ankyrin-3 OS=Homo sapiens OX=9606 GN=ANK3 PE=1 SV=3	11	16	15	+						0.553649	5.24769	6.67707	1.10875	20.096	0.445003	9.53601	3.44387	0.239564	0.543068	2.57265	10.0957	1.62216	20.91	0.838202	13.0475	2.28104	0.742002	1.68609	4.24084	7.07423	1.19275	15.9258	1.19248	8.02929	4.81099	0.888543	2.27894	2.47884	10.0286	1.27213	17.9183	1.78002	11.5382	5.41395	2.25006
422	sp|Q12955-4|ANK3_HUMAN	Q12955-4	ANK3	Isoform 2 of Ankyrin-3 OS=Homo sapiens OX=9606 GN=ANK3	1	0	1	-						0	1.00917	6.18244	1.45195	19.3626	0.521096	7.10694	1.08854	0	0	1.56209	13.9857	0.868696	27.5219	0	17.4582	1.88072	0	NaN	NaN	NaN	NaN	NaN	NaN	NaN	NaN	NaN	NaN	NaN	NaN	NaN	NaN	NaN	NaN	NaN	NaN
423	sp|Q9NU02|ANKE1_HUMAN	Q9NU02	ANKEF1	Ankyrin repeat and EF-hand domain-containing protein 1 OS=Homo sapiens OX=9606 GN=ANKEF1 PE=2 SV=2	0	1	2	-						NaN	NaN	NaN	NaN	NaN	NaN	NaN	NaN	NaN	NaN	NaN	NaN	NaN	NaN	NaN	NaN	NaN	NaN	2.63914	15.0979	7.3287	5.71045	10.0985	4.1055	5.44015	2.74878	4.38816	3.19993	6.84621	4.20633	4.39195	8.46248	3.96677	6.54292	2.08284	2.7433
424	sp|Q9P2R3-4|ANFY1_HUMAN	Q9P2R3-4	ANKFY1	Isoform 4 of Rabankyrin-5 OS=Homo sapiens OX=9606 GN=ANKFY1	23	17	18	+	Endosome					7.3864	4.55071	6.38964	7.03184	5.12781	4.41485	4.21069	5.66119	2.95939	9.372	5.21922	6.70552	6.51956	5.11001	5.20441	4.37243	6.23309	3.53123	7.03085	4.02238	6.34094	6.62457	4.95777	4.73859	4.30784	5.70467	2.95592	9.12013	5.43177	6.9525	6.3695	5.64936	5.48582	4.55534	6.27622	3.4758
425	sp|Q9P2R3-2|ANFY1_HUMAN	Q9P2R3-2	ANKFY1	Isoform 2 of Rabankyrin-5 OS=Homo sapiens OX=9606 GN=ANKFY1	2	0	0	-	Endosome					4.54101	6.35228	6.90149	6.68903	7.74087	4.19648	4.04818	5.24133	2.78106	4.42388	3.75469	9.63964	6.93157	9.06075	4.02581	6.24988	4.28865	3.13339	NaN	NaN	NaN	NaN	NaN	NaN	NaN	NaN	NaN	NaN	NaN	NaN	NaN	NaN	NaN	NaN	NaN	NaN
426	sp|Q9HCJ1|ANKH_HUMAN	Q9HCJ1	ANKH	Progressive ankylosis protein homolog OS=Homo sapiens OX=9606 GN=ANKH PE=1 SV=2	3	4	3	+						5.31856	4.61878	2.89168	21.5947	1.65818	2.10741	2.02747	2.39577	5.85452	4.23679	4.90645	2.43254	21.9478	1.14487	4.66778	2.44716	1.50338	8.24615	5.214	4.75121	2.88556	24.3267	1.36146	1.84155	2.04115	2.30478	5.78998	5.19521	4.79394	2.75106	21.6681	0.591891	4.2996	2.30641	1.39029	6.48709
427	sp|Q8IWZ3-6|ANKH1_HUMAN	Q8IWZ3-6	ANKHD1	Isoform 6 of Ankyrin repeat and KH domain-containing protein 1 OS=Homo sapiens OX=9606 GN=ANKHD1	29	24	30	+						5.32817	6.13514	8.25023	6.50386	6.46856	5.93389	5.02742	5.04165	5.08459	4.91145	4.80604	6.21353	5.53258	5.85177	4.91228	4.15015	4.90204	4.94665	4.70701	5.7327	8.40249	6.13273	6.3244	6.29007	4.94325	4.97724	4.13219	4.55759	5.32828	6.32026	6.1582	6.58207	5.01058	4.5058	4.65566	5.23946
428	sp|Q8IWZ3-3|ANKH1_HUMAN	Q8IWZ3-3	ANKHD1	Isoform 3 of Ankyrin repeat and KH domain-containing protein 1 OS=Homo sapiens OX=9606 GN=ANKHD1	1	1	1	+						4.97443	6.35095	8.11556	6.23767	7.56873	6.43286	5.54098	4.34938	5.23878	4.77516	4.61578	5.41359	5.25016	6.08062	4.62226	4.53363	4.36927	5.53017	5.32692	5.91244	7.83366	5.85102	10.2699	7.16369	4.86169	4.55904	4.87336	4.63892	3.6415	4.95889	5.85609	7.00802	4.27516	3.15498	4.72133	5.09338
429	sp|Q9P2G1|AKIB1_HUMAN	Q9P2G1	ANKIB1	Ankyrin repeat and IBR domain-containing protein 1 OS=Homo sapiens OX=9606 GN=ANKIB1 PE=1 SV=3	3	7	6	+						4.90102	3.38295	3.61432	6.52846	6.17405	5.35081	6.81207	7.82452	7.33008	4.2743	3.61883	3.23508	5.56746	6.58411	6.13593	5.24648	6.56221	6.85733	5.48968	3.29887	2.97311	6.2891	7.58352	5.99347	7.73065	8.39069	6.6677	4.39558	3.85259	2.66224	5.16305	7.67797	4.99458	4.91533	5.79614	6.12576
430	sp|Q86XL3|ANKL2_HUMAN	Q86XL3	ANKLE2	Ankyrin repeat and LEM domain-containing protein 2 OS=Homo sapiens OX=9606 GN=ANKLE2 PE=1 SV=4	18	18	23	+	ER-Membrane					1.89714	4.9102	5.2603	7.23766	4.08265	5.42493	6.48479	9.01049	5.31473	2.52586	4.51268	4.13231	6.12112	4.15705	7.94189	7.62864	7.77725	5.58032	1.93885	4.74057	5.51908	7.08583	3.92527	4.96185	6.97701	9.15079	5.33559	2.42425	4.33266	4.39358	6.39554	3.94283	7.33719	7.60667	7.799	6.13345
431	sp|Q8IV38|ANKY2_HUMAN	Q8IV38	ANKMY2	Ankyrin repeat and MYND domain-containing protein 2 OS=Homo sapiens OX=9606 GN=ANKMY2 PE=1 SV=1	12	11	11	+						6.71637	10.7892	6.86295	6.58191	6.23381	7.27024	6.90925	6.85742	3.44649	3.24643	5.33583	4.03825	5.03424	5.96903	3.9994	2.63714	5.45643	2.61564	6.6598	11.1491	6.64163	6.9101	6.04627	7.0843	6.54751	6.90197	3.67609	3.43734	5.31284	4.26763	4.79826	5.42223	4.02444	2.68402	5.86464	2.57182
432	sp|Q9H9E1|ANRA2_HUMAN	Q9H9E1	ANKRA2	Ankyrin repeat family A protein 2 OS=Homo sapiens OX=9606 GN=ANKRA2 PE=1 SV=1	0	1	0	-						NaN	NaN	NaN	NaN	NaN	NaN	NaN	NaN	NaN	NaN	NaN	NaN	NaN	NaN	NaN	NaN	NaN	NaN	5.40594	4.715	8.38406	4.28568	7.18005	3.2729	3.45119	6.27333	5.05315	6.085	5.81867	9.11965	6.06154	8.03816	3.31997	3.04136	7.22614	3.26821
433	sp|Q15327|ANKR1_HUMAN	Q15327	ANKRD1	Ankyrin repeat domain-containing protein 1 OS=Homo sapiens OX=9606 GN=ANKRD1 PE=1 SV=2	5	1	8	+						3.71033	0.362725	0.272313	0.582707	0.337481	0.392247	0.698973	27.1017	12.9941	0.411165	0.125345	1.61827	2.25013	0.374096	1.20478	0.951962	40.8449	5.76678	3.89892	1.71504	1.75537	1.96677	1.51487	1.90977	2.27873	23.205	10.9238	1.84284	1.35126	2.74691	3.11398	1.03109	1.95042	2.32323	30.8268	5.64523
434	sp|Q9NXR5|ANR10_HUMAN	Q9NXR5	ANKRD10	Ankyrin repeat domain-containing protein 10 OS=Homo sapiens OX=9606 GN=ANKRD10 PE=1 SV=2	0	2	0	-						NaN	NaN	NaN	NaN	NaN	NaN	NaN	NaN	NaN	NaN	NaN	NaN	NaN	NaN	NaN	NaN	NaN	NaN	3.06395	16.1753	6.93021	6.4444	1.29866	2.52298	4.65191	4.46216	1.55141	11.7174	7.6209	1.7274	11.5708	2.21111	6.08153	6.22593	4.06096	1.68301
435	sp|Q6UB99|ANR11_HUMAN	Q6UB99	ANKRD11	Ankyrin repeat domain-containing protein 11 OS=Homo sapiens OX=9606 GN=ANKRD11 PE=1 SV=3	14	7	6	+						3.89727	8.59432	6.9902	6.29231	5.95209	4.95327	3.55226	5.00123	8.35539	2.57729	6.09706	7.00644	6.43087	5.00922	3.24375	2.40199	6.22817	7.41687	4.18757	7.05214	5.82301	6.83736	5.38193	5.85361	3.77782	6.66048	8.86322	2.8657	5.38878	6.43554	5.62501	3.9679	4.47156	2.36344	8.4736	5.97133
436	sp|Q6UB98|ANR12_HUMAN	Q6UB98	ANKRD12	Ankyrin repeat domain-containing protein 12 OS=Homo sapiens OX=9606 GN=ANKRD12 PE=1 SV=3	2	2	4	+						7.53262	4.91541	3.51388	4.88429	6.10601	3.97834	10.5413	5.69553	6.69021	6.34425	4.62763	4.85158	3.74183	5.54353	3.39928	7.02847	4.33833	6.2675	8.87922	5.59707	4.58172	5.13679	6.6008	4.14495	10.4974	5.44361	6.95647	5.32365	4.22688	4.56094	4.39408	4.87569	3.37215	5.52482	4.46403	5.41976
437	sp|Q8IZ07|AN13A_HUMAN	Q8IZ07	ANKRD13A	Ankyrin repeat domain-containing protein 13A OS=Homo sapiens OX=9606 GN=ANKRD13A PE=1 SV=3	12	11	8	+						16.1636	2.39981	2.2923	2.26232	2.13516	2.77198	9.17967	10.2722	3.5946	15.5714	2.05328	4.33755	2.56494	2.39318	2.73424	5.06501	10.9968	3.21186	15.9163	2.92185	3.18622	2.52537	2.5665	2.83698	8.84867	8.91348	4.07508	14.1744	2.29471	4.60667	2.61914	2.31583	2.96756	5.03153	10.6171	3.58253
438	sp|Q86YJ7|AN13B_HUMAN	Q86YJ7	ANKRD13B	Ankyrin repeat domain-containing protein 13B OS=Homo sapiens OX=9606 GN=ANKRD13B PE=1 SV=4	4	2	2	+						4.29227	6.57677	5.47302	7.74083	7.8663	4.96867	4.46132	8.98124	4.79017	3.68276	3.36594	5.05634	5.59426	9.14917	3.09289	3.37018	7.62476	3.91311	3.90632	8.04461	7.59729	10.1751	5.1887	6.12638	2.94201	8.37892	6.08621	3.72606	3.04533	4.21046	7.37021	5.9881	3.53108	2.75779	7.03231	3.89317
439	sp|Q8N6S4|AN13C_HUMAN	Q8N6S4	ANKRD13C	Ankyrin repeat domain-containing protein 13C OS=Homo sapiens OX=9606 GN=ANKRD13C PE=1 SV=2	3	2	2	+						2.56779	4.54935	9.55048	6.76562	3.19921	2.90302	13.716	5.9077	4.29249	2.46129	5.64448	7.25585	5.75665	3.08549	5.01784	9.83017	4.5737	2.92283	2.79007	3.58794	9.02175	7.31062	4.51496	2.48481	13.6522	6.47172	4.04313	2.2175	4.48321	7.74451	6.60661	3.70617	6.0517	8.38968	4.10488	2.81856
440	sp|Q6ZTN6-3|AN13D_HUMAN	Q6ZTN6-3	ANKRD13D	Isoform 3 of Ankyrin repeat domain-containing protein 13D OS=Homo sapiens OX=9606 GN=ANKRD13D	4	2	2	+						6.20004	4.51649	2.93361	5.04019	10.8149	2.98174	6.2888	9.83919	3.60777	4.21922	2.97111	5.80017	3.8929	11.212	2.57381	4.20672	9.50007	3.40127	5.5639	4.76222	2.66221	4.8044	11.8212	2.50556	5.44253	10.5562	3.38055	4.43166	1.62465	5.41716	3.71778	13.617	2.29124	3.26301	10.6962	3.44248
441	sp|Q6P6B7|ANR16_HUMAN	Q6P6B7	ANKRD16	Ankyrin repeat domain-containing protein 16 OS=Homo sapiens OX=9606 GN=ANKRD16 PE=1 SV=1	3	1	1	+						5.17742	4.61284	7.11404	3.73008	7.25689	4.74738	4.5452	4.41777	4.11639	9.20548	6.44942	4.54523	4.30037	9.20663	5.37517	3.51427	6.39924	5.28619	6.04575	5.02255	7.52504	3.27285	8.9714	5.16112	3.88033	4.07562	3.79521	9.49205	6.26016	4.68951	4.00184	8.69865	5.32898	3.68697	5.42686	4.66511
442	sp|O75179|ANR17_HUMAN	O75179	ANKRD17	Ankyrin repeat domain-containing protein 17 OS=Homo sapiens OX=9606 GN=ANKRD17 PE=1 SV=3	16	16	19	+						4.68564	6.88799	8.66736	6.39593	3.83191	3.5262	7.69118	6.29614	9.32544	3.80834	5.1281	5.24913	5.25695	3.1787	2.34789	5.63396	5.05463	7.03451	4.38858	6.84765	8.08779	5.7185	3.97826	4.79671	7.15829	5.79064	8.38099	3.92376	5.44256	5.17489	5.035	3.31499	3.71577	6.19188	4.63433	7.41942
443	sp|Q9GZV1|ANKR2_HUMAN	Q9GZV1	ANKRD2	Ankyrin repeat domain-containing protein 2 OS=Homo sapiens OX=9606 GN=ANKRD2 PE=1 SV=3	6	2	5	+						41.1988	1.57227	0	0.876148	4.45691	2.30357	1.28651	0.776692	4.37373	21.9285	5.5752	0.217187	1.52852	2.82066	4.87727	1.1159	1.38999	3.70213	38.9337	1.77314	0	1.21206	4.11659	2.61212	1.89474	1.37672	3.95237	19.6323	5.29516	0.502413	2.46677	3.14001	5.21733	1.7838	1.75301	4.33778
444	sp|Q5TYW2|A20A1_HUMAN	Q5TYW2	ANKRD20A1	Ankyrin repeat domain-containing protein 20A1 OS=Homo sapiens OX=9606 GN=ANKRD20A1 PE=2 SV=1	0	0	1	-						NaN	NaN	NaN	NaN	NaN	NaN	NaN	NaN	NaN	NaN	NaN	NaN	NaN	NaN	NaN	NaN	NaN	NaN	NaN	NaN	NaN	NaN	NaN	NaN	NaN	NaN	NaN	NaN	NaN	NaN	NaN	NaN	NaN	NaN	NaN	NaN
445	sp|Q5VYY1|ANR22_HUMAN	Q5VYY1	ANKRD22	Ankyrin repeat domain-containing protein 22 OS=Homo sapiens OX=9606 GN=ANKRD22 PE=2 SV=1	0	2	1	-						NaN	NaN	NaN	NaN	NaN	NaN	NaN	NaN	NaN	NaN	NaN	NaN	NaN	NaN	NaN	NaN	NaN	NaN	0.549	3.86761	0.323688	0.294684	5.10791	1.74194	19.622	1.08534	0.027799	0.906607	11.0829	0.649328	1.0911	6.48328	1.33551	44.2252	1.26432	0.341772
446	sp|Q8TF21-2|ANR24_HUMAN	Q8TF21-2	ANKRD24	Isoform 2 of Ankyrin repeat domain-containing protein 24 OS=Homo sapiens OX=9606 GN=ANKRD24	0	0	1	-						NaN	NaN	NaN	NaN	NaN	NaN	NaN	NaN	NaN	NaN	NaN	NaN	NaN	NaN	NaN	NaN	NaN	NaN	NaN	NaN	NaN	NaN	NaN	NaN	NaN	NaN	NaN	NaN	NaN	NaN	NaN	NaN	NaN	NaN	NaN	NaN
447	sp|Q9UPS8|ANR26_HUMAN	Q9UPS8	ANKRD26	Ankyrin repeat domain-containing protein 26 OS=Homo sapiens OX=9606 GN=ANKRD26 PE=1 SV=4	6	2	5	+						8.98759	3.21829	9.973	6.55305	4.98181	5.22502	6.42901	8.71462	6.11762	4.093	2.1887	9.45382	4.51207	3.84066	2.65596	2.66334	6.26074	4.13172	8.26912	3.85433	9.43579	6.45132	5.04625	4.32645	7.18688	8.42241	5.80356	3.75694	2.79523	8.57537	4.77281	4.35085	2.17955	3.35677	7.0072	4.40917
448	sp|Q96NW4|ANR27_HUMAN	Q96NW4	ANKRD27	Ankyrin repeat domain-containing protein 27 OS=Homo sapiens OX=9606 GN=ANKRD27 PE=1 SV=2	10	8	5	+	Endosome					4.76208	6.21052	5.84349	3.93651	9.42985	11.9798	3.7197	3.52593	7.27302	3.19393	3.47848	4.86361	4.55402	9.82822	6.34727	2.67292	3.20283	5.1778	5.95909	7.9012	5.59697	3.66144	8.21296	12.1728	3.43964	3.46703	6.55326	4.17058	4.21196	4.46927	3.97568	9.17175	6.23709	2.56222	3.27556	4.96146
449	sp|O15084|ANR28_HUMAN	O15084	ANKRD28	Serine/threonine-protein phosphatase 6 regulatory ankyrin repeat subunit A OS=Homo sapiens OX=9606 GN=ANKRD28 PE=1 SV=5	13	19	10	+						4.59882	4.94052	5.26113	4.81198	6.64833	6.04696	5.04405	4.98292	5.36867	5.13016	5.0783	4.78441	5.78528	5.68837	6.9886	7.13912	5.03267	6.66971	4.4578	4.44706	5.32542	5.54407	5.89269	6.4288	5.30896	5.21134	5.33401	5.28471	4.67211	5.11319	6.15357	5.16448	6.95264	6.81313	5.25557	6.64044
450	sp|A6QL64|AN36A_HUMAN	A6QL64	ANKRD36	Ankyrin repeat domain-containing protein 36A OS=Homo sapiens OX=9606 GN=ANKRD36 PE=2 SV=4	0	2	1	-						NaN	NaN	NaN	NaN	NaN	NaN	NaN	NaN	NaN	NaN	NaN	NaN	NaN	NaN	NaN	NaN	NaN	NaN	6.42451	2.38866	0.136285	7.49654	4.92379	10.3734	6.97344	7.99765	7.41136	4.04457	1.54125	0.666379	8.93174	2.61456	3.98501	4.06397	9.97697	10.0499
451	sp|Q53RE8|ANR39_HUMAN	Q53RE8	ANKRD39	Ankyrin repeat domain-containing protein 39 OS=Homo sapiens OX=9606 GN=ANKRD39 PE=1 SV=1	2	2	1	+						5.87083	7.67254	6.56918	5.18388	15.0317	6.21295	4.70738	5.11132	3.65459	2.60849	5.02299	3.43954	3.52286	11.0229	4.76943	2.35851	4.38568	2.85519	5.37302	8.76334	6.73481	4.61196	14.5449	5.70278	4.12138	4.46436	3.93375	2.39394	5.45382	3.30966	3.47088	12.2753	5.82139	2.5155	4.14636	2.36287
452	sp|Q6AI12|ANR40_HUMAN	Q6AI12	ANKRD40	Ankyrin repeat domain-containing protein 40 OS=Homo sapiens OX=9606 GN=ANKRD40 PE=1 SV=2	3	0	5	-						4.47371	10.0848	6.58492	3.48699	4.23721	7.41802	9.91858	3.87288	6.1596	3.45248	6.57614	5.34064	2.78467	3.25794	6.01538	6.32931	4.88806	5.11871	NaN	NaN	NaN	NaN	NaN	NaN	NaN	NaN	NaN	NaN	NaN	NaN	NaN	NaN	NaN	NaN	NaN	NaN
453	sp|Q8N8A2|ANR44_HUMAN	Q8N8A2	ANKRD44	Serine/threonine-protein phosphatase 6 regulatory ankyrin repeat subunit B OS=Homo sapiens OX=9606 GN=ANKRD44 PE=1 SV=3	6	7	7	+						4.74105	1.83739	2.60216	10.3641	4.68886	7.73644	2.34716	9.63519	6.80815	3.84532	1.17586	3.46957	10.5652	3.34449	11.0255	2.44414	6.89963	6.46983	4.84017	1.87102	2.19127	10.854	4.85878	7.77076	2.1037	10.2381	7.00127	3.77146	0.888498	3.10351	10.7307	3.1015	10.8037	2.05064	7.29988	6.52093
454	sp|Q86W74|ANR46_HUMAN	Q86W74	ANKRD46	Ankyrin repeat domain-containing protein 46 OS=Homo sapiens OX=9606 GN=ANKRD46 PE=1 SV=1	2	1	0	-						4.44727	7.19047	15.4952	2.69979	4.07048	4.04326	7.89471	6.27163	4.54474	2.59763	5.15296	10.0304	2.92097	4.59288	5.12742	6.9126	3.96984	2.03775	4.36957	6.96511	16.5046	3.15894	4.54258	2.81422	8.99179	5.62817	4.99394	2.27829	6.06059	9.86426	2.572	3.72005	4.01794	7.38605	3.61506	2.51685
455	sp|Q8WVL7|ANR49_HUMAN	Q8WVL7	ANKRD49	Ankyrin repeat domain-containing protein 49 OS=Homo sapiens OX=9606 GN=ANKRD49 PE=1 SV=1	5	3	4	+						4.74902	3.60911	8.272	4.02954	3.86533	4.77891	5.23669	2.81062	5.9603	7.57484	4.64385	9.80085	4.77206	4.45621	7.87725	7.48986	2.90703	7.16653	5.02597	3.57635	8.42582	4.18822	3.805	4.83428	5.24362	3.0475	5.59905	7.14938	4.75261	9.94731	4.56908	3.94911	7.6277	7.43209	3.24507	7.58184
456	sp|Q9ULJ7|ANR50_HUMAN	Q9ULJ7	ANKRD50	Ankyrin repeat domain-containing protein 50 OS=Homo sapiens OX=9606 GN=ANKRD50 PE=1 SV=4	15	9	15	+						3.10162	4.19989	4.35816	6.57046	11.3111	4.20689	9.27037	5.27783	5.05729	3.06844	3.2194	3.4189	5.83555	13.0912	3.98145	3.70383	4.78683	5.54074	3.45605	4.60354	4.30254	6.81602	10.9096	4.7215	9.07852	5.25384	5.53194	3.18477	3.1317	4.08053	5.91007	11.1405	4.26903	3.46368	4.72742	5.41873
457	sp|Q8NB46|ANR52_HUMAN	Q8NB46	ANKRD52	Serine/threonine-protein phosphatase 6 regulatory ankyrin repeat subunit C OS=Homo sapiens OX=9606 GN=ANKRD52 PE=1 SV=3	6	8	13	+						3.96413	4.02616	7.66106	6.29246	10.6845	3.96021	4.62525	7.92912	9.41537	3.61958	2.44204	2.51625	4.30415	10.9548	1.69043	5.76042	4.89561	5.25848	4.79492	4.68799	7.22177	7.45896	10.4561	3.95881	5.44078	7.14564	8.52512	4.76062	3.07853	3.57071	5.24405	9.14972	2.18249	2.50787	4.89907	4.91686
458	sp|Q6NXT1|ANR54_HUMAN	Q6NXT1	ANKRD54	Ankyrin repeat domain-containing protein 54 OS=Homo sapiens OX=9606 GN=ANKRD54 PE=1 SV=2	3	2	1	+						3.27248	5.32477	8.25596	6.35573	4.546	4.92334	3.92814	4.60172	8.50132	2.64594	4.10527	11.6786	6.23554	3.61495	4.36752	2.68635	4.44675	10.5097	3.20893	5.49387	6.15833	9.15882	5.00325	3.14881	7.12989	4.14759	6.22794	4.32259	6.72367	7.36017	9.67628	2.86748	3.43785	6.96261	3.06944	5.90247
459	sp|C9JTQ0|ANR63_HUMAN	C9JTQ0	ANKRD63	Ankyrin repeat domain-containing protein 63 OS=Homo sapiens OX=9606 GN=ANKRD63 PE=3 SV=1	0	0	1	-						NaN	NaN	NaN	NaN	NaN	NaN	NaN	NaN	NaN	NaN	NaN	NaN	NaN	NaN	NaN	NaN	NaN	NaN	NaN	NaN	NaN	NaN	NaN	NaN	NaN	NaN	NaN	NaN	NaN	NaN	NaN	NaN	NaN	NaN	NaN	NaN
460	sp|Q96BM1|ANKR9_HUMAN	Q96BM1	ANKRD9	Ankyrin repeat domain-containing protein 9 OS=Homo sapiens OX=9606 GN=ANKRD9 PE=2 SV=1	0	1	1	-						NaN	NaN	NaN	NaN	NaN	NaN	NaN	NaN	NaN	NaN	NaN	NaN	NaN	NaN	NaN	NaN	NaN	NaN	8.79991	6.17328	12.063	8.30926	10.435	4.24398	7.77061	7.32722	4.84502	1.953	2.98572	4.94146	7.18432	4.55903	1.15467	2.80765	3.21609	1.23076
461	sp|Q92625|ANS1A_HUMAN	Q92625	ANKS1A	Ankyrin repeat and SAM domain-containing protein 1A OS=Homo sapiens OX=9606 GN=ANKS1A PE=1 SV=4	16	12	14	+						5.09822	5.79165	6.21327	4.07543	6.15294	3.86656	7.23399	3.08848	5.12804	6.63729	6.84359	5.19282	4.15213	7.56565	5.52586	8.69382	3.50821	5.23206	5.0311	6.01844	5.546	3.98156	6.07788	4.22572	5.77624	3.4381	5.92083	6.90503	7.26858	4.8049	4.56069	7.23207	6.36758	8.17476	3.83182	4.8387
462	sp|Q6ZW76|ANKS3_HUMAN	Q6ZW76	ANKS3	Ankyrin repeat and SAM domain-containing protein 3 OS=Homo sapiens OX=9606 GN=ANKS3 PE=1 SV=1	2	1	1	+						12.323	2.6335	3.54448	6.33596	1.90663	1.84378	3.51062	11.8396	8.11168	14.8992	2.45149	2.15011	7.03597	1.57685	1.55723	3.53153	8.32007	6.42829	14.5029	2.26945	2.99826	6.1891	0.96704	1.40033	3.0887	10.8587	9.69966	16.9331	1.59953	2.71889	5.80748	0.969311	1.11169	3.06465	9.5477	6.27349
463	sp|Q68DC2-4|ANKS6_HUMAN	Q68DC2-4	ANKS6	Isoform 3 of Ankyrin repeat and SAM domain-containing protein 6 OS=Homo sapiens OX=9606 GN=ANKS6	2	5	0	-						7.09342	5.03679	8.2781	5.49173	4.38259	4.02577	4.52551	4.77439	3.45074	8.16634	9.86343	7.82023	5.51803	3.08428	4.81564	4.2076	4.78766	4.67774	8.68593	4.5686	8.54225	5.41715	2.32421	4.18129	4.68174	5.37815	2.74829	9.42884	8.53466	9.22913	5.37831	1.83089	4.46764	5.03034	5.50388	4.0687
464	sp|Q9H8Y5|ANKZ1_HUMAN	Q9H8Y5	ANKZF1	Ankyrin repeat and zinc finger domain-containing protein 1 OS=Homo sapiens OX=9606 GN=ANKZF1 PE=1 SV=1	9	12	10	+						4.23725	5.83716	5.37205	11.2543	6.17027	1.50903	5.0625	3.77536	3.84464	5.85666	7.05755	4.84426	10.3223	5.54463	2.18779	7.58952	4.59203	4.94264	4.13011	5.9639	5.50646	10.2258	5.73759	1.61472	5.25159	4.27631	4.25998	6.19366	6.31167	4.83705	10.958	5.38794	2.74661	7.193	4.73712	4.66857
465	sp|Q9NQW6|ANLN_HUMAN	Q9NQW6	ANLN	Anillin OS=Homo sapiens OX=9606 GN=ANLN PE=1 SV=2	27	31	34	+						8.77547	4.43225	1.82251	4.63668	2.84794	11.0119	6.60184	8.1148	12.347	2.26379	1.48503	4.9538	5.11936	1.48244	9.95024	1.25152	5.75822	7.14526	8.78845	3.73877	1.86551	4.86666	2.83415	11.4005	6.66173	8.17713	11.7676	1.9017	1.5421	5.14202	5.50103	1.51106	10.0283	1.26652	5.33498	7.67179
466	sp|Q5XXA6|ANO1_HUMAN	Q5XXA6	ANO1	Anoctamin-1 OS=Homo sapiens OX=9606 GN=ANO1 PE=1 SV=1	7	6	6	+						1.23591	15.2159	1.13745	0.734396	0.919772	0.988916	51.5284	1.5549	0.0728122	1.14052	10.4635	1.11253	1.10496	1.2484	1.25549	7.68952	1.30643	1.29022	0.335785	17.5924	0.361103	0.129321	0.187907	0.611367	60.2942	0.304042	0.103662	0.171589	10.4521	0.230601	0.160486	0.247504	0.375463	7.77833	0.207852	0.456256
467	sp|Q9NW15|ANO10_HUMAN	Q9NW15	ANO10	Anoctamin-10 OS=Homo sapiens OX=9606 GN=ANO10 PE=1 SV=2	10	8	6	+	ER-Membrane					4.29613	1.49525	2.97763	6.37951	6.5822	3.93555	9.87672	10.3184	4.25875	3.91235	1.35478	2.17099	6.52855	7.6906	4.30796	10.3687	9.90401	3.64194	4.20237	1.52352	3.17321	6.33574	5.99582	3.63069	9.9689	9.72092	4.2031	3.9603	1.37557	2.10129	6.58092	7.59491	4.64641	10.8722	10.1118	4.00237
468	sp|Q4KMQ2-2|ANO6_HUMAN	Q4KMQ2-2	ANO6	Isoform 2 of Anoctamin-6 OS=Homo sapiens OX=9606 GN=ANO6	5	1	8	+	Plasma membrane					2.59634	4.16258	2.30665	4.68301	4.42245	11.9125	2.62377	6.65999	5.66977	1.78909	4.33713	3.2514	7.05613	4.36704	15.7289	3.07172	8.02651	7.33497	2.41806	3.57247	2.71462	4.76911	6.03488	10.9821	2.95354	5.06203	8.54459	2.07505	3.59148	5.75637	5.42294	3.36741	16.8096	2.52015	8.35815	5.04745
469	sp|Q6IWH7|ANO7_HUMAN	Q6IWH7	ANO7	Anoctamin-7 OS=Homo sapiens OX=9606 GN=ANO7 PE=1 SV=2	1	0	0	-						3.42618	3.5492	6.30593	5.87286	4.57939	7.48508	6.43385	6.65952	5.31811	1.99867	3.08889	4.95268	6.2927	4.85538	7.29086	5.90082	7.85633	8.13355	NaN	NaN	NaN	NaN	NaN	NaN	NaN	NaN	NaN	NaN	NaN	NaN	NaN	NaN	NaN	NaN	NaN	NaN
470	sp|Q9HCE9|ANO8_HUMAN	Q9HCE9	ANO8	Anoctamin-8 OS=Homo sapiens OX=9606 GN=ANO8 PE=1 SV=3	0	1	1	-						NaN	NaN	NaN	NaN	NaN	NaN	NaN	NaN	NaN	NaN	NaN	NaN	NaN	NaN	NaN	NaN	NaN	NaN	4.885	4.80514	2.27655	3.81322	5.46977	2.77715	16.7804	4.82143	3.60342	3.62204	7.27849	3.14654	4.97171	6.48965	2.18487	17.1691	2.80905	3.0965
471	sp|A1A5B4|ANO9_HUMAN	A1A5B4	ANO9	Anoctamin-9 OS=Homo sapiens OX=9606 GN=ANO9 PE=1 SV=3	0	1	0	-						NaN	NaN	NaN	NaN	NaN	NaN	NaN	NaN	NaN	NaN	NaN	NaN	NaN	NaN	NaN	NaN	NaN	NaN	15.5216	6.97075	0.701709	4.15803	13.8005	4.74098	9.55115	1.35289	1.76353	7.09515	5.37758	1.48769	4.87345	11.8133	2.46579	5.82375	1.22582	1.27625
472	sp|P23352|KALM_HUMAN	P23352	ANOS1	Anosmin-1 OS=Homo sapiens OX=9606 GN=ANOS1 PE=1 SV=3	0	1	1	-						NaN	NaN	NaN	NaN	NaN	NaN	NaN	NaN	NaN	NaN	NaN	NaN	NaN	NaN	NaN	NaN	NaN	NaN	3.9842	5.63832	2.05946	7.46226	4.21045	2.82214	2.86496	4.18462	10.0135	5.673	7.16099	3.64027	8.73262	5.58579	4.0561	5.8086	5.61833	10.4844
473	sp|P39687|AN32A_HUMAN	P39687	ANP32A	Acidic leucine-rich nuclear phosphoprotein 32 family member A OS=Homo sapiens OX=9606 GN=ANP32A PE=1 SV=1	8	7	9	+						5.89427	5.22906	5.92409	4.98817	4.62274	7.68085	2.45865	2.66902	6.94977	6.28016	6.74144	8.19486	5.97301	5.12273	8.26295	3.08864	2.86487	7.05471	5.3993	5.04481	6.13147	5.01143	4.67901	8.17144	2.42336	3.06665	6.4804	5.44256	6.24299	7.82408	6.61287	5.73695	7.92184	3.08885	2.86817	7.85383
474	sp|Q92688|AN32B_HUMAN	Q92688	ANP32B	Acidic leucine-rich nuclear phosphoprotein 32 family member B OS=Homo sapiens OX=9606 GN=ANP32B PE=1 SV=1	16	22	11	+						5.59517	5.54916	6.07012	4.44753	5.68062	4.33486	2.52226	3.24322	6.28634	7.25463	6.66228	8.24622	6.24013	6.91714	6.28266	3.19926	4.53445	6.93395	5.07153	5.19841	6.46147	4.7113	5.83765	5.6209	2.48839	3.47164	5.81457	6.01066	6.87182	7.23261	6.17846	8.19366	5.89296	3.05325	3.71366	8.17705
475	sp|Q9BTT0|AN32E_HUMAN	Q9BTT0	ANP32E	Acidic leucine-rich nuclear phosphoprotein 32 family member E OS=Homo sapiens OX=9606 GN=ANP32E PE=1 SV=1	15	18	14	+						11.1563	5.20981	6.74958	4.63169	4.21765	5.86203	4.36545	3.30914	5.94411	6.70456	4.25372	10.7407	4.82078	2.84088	3.99275	3.03834	3.63033	8.53224	8.93677	5.02748	6.9476	5.05239	4.1273	6.00067	4.69063	3.6459	5.81566	6.76022	4.4731	11.3141	5.28427	3.03966	4.18841	3.48049	4.0026	7.21275
476	sp|P15144|AMPN_HUMAN	P15144	ANPEP	Aminopeptidase N OS=Homo sapiens OX=9606 GN=ANPEP PE=1 SV=4	29	19	26	+						0.469295	0.264595	0.232923	1.11053	1.0323	33.7557	17.1	0.292091	0.272602	0.555487	0.317438	0.247422	4.71688	0.261647	20.8766	17.6611	0.591063	0.242274	0.563461	0.332992	0.535784	1.08584	0.859617	36.1668	17.0332	0.387965	0.310822	0.736555	0.450786	0.54085	4.01426	0.184331	18.1196	17.344	0.817193	0.516049
477	sp|Q9BQD7|ANKMT_HUMAN	Q9BQD7	ANTKMT	Adenine nucleotide translocase lysine N-methyltransferase OS=Homo sapiens OX=9606 GN=ANTKMT PE=1 SV=1	1	1	1	+		+	MIM			8.53999	7.04186	6.55147	10.3584	10.6591	7.23265	8.38867	9.56488	3.97752	1.76668	1.74132	1.5591	5.11364	5.63858	1.73468	2.02107	6.80547	1.30495	8.76347	6.72411	6.19225	9.26443	10.9029	6.47377	8.41027	9.01175	4.43325	1.91637	2.60516	1.77232	4.06502	4.83533	2.24397	3.22036	7.53567	1.62955
478	sp|Q9H6X2|ANTR1_HUMAN	Q9H6X2	ANTXR1	Anthrax toxin receptor 1 OS=Homo sapiens OX=9606 GN=ANTXR1 PE=1 SV=2	6	5	7	+	Plasma membrane					9.07221	2.98213	1.80028	14.1966	1.17446	4.02843	5.15383	8.0509	5.09907	4.81517	3.23807	2.50102	18.9848	0.951806	2.72115	4.28802	7.79655	3.14553	8.71601	3.30666	2.51094	14.8178	0.936273	2.87249	4.45554	7.95341	4.8359	4.56398	3.19095	2.75185	20.2805	0.831253	2.0932	4.38221	8.42796	3.07306
479	sp|Q9H6X2-3|ANTR1_HUMAN	Q9H6X2-3	ANTXR1	Isoform 3 of Anthrax toxin receptor 1 OS=Homo sapiens OX=9606 GN=ANTXR1	2	0	0	-	Plasma membrane					8.41794	2.75045	3.88053	21.2309	1.50092	0	7.18584	4.6743	13.4218	2.49669	2.7629	4.41786	13.6958	1.4491	1.11076	2.61544	5.1371	3.25168	NaN	NaN	NaN	NaN	NaN	NaN	NaN	NaN	NaN	NaN	NaN	NaN	NaN	NaN	NaN	NaN	NaN	NaN
480	sp|P58335|ANTR2_HUMAN	P58335	ANTXR2	Anthrax toxin receptor 2 OS=Homo sapiens OX=9606 GN=ANTXR2 PE=1 SV=5	5	2	4	+						3.70004	1.1287	1.38375	1.06421	0.559112	8.59767	11.9062	24.2662	5.42198	2.75018	1.18675	2.03508	2.51954	0.501705	6.95082	7.71341	12.4473	5.86744	3.32045	1.36438	1.34578	0.836403	0.488718	8.71962	13.007	20.8064	6.4389	2.92552	1.46109	2.34234	2.87974	0.512356	8.03483	7.77892	12.6696	5.06801
481	sp|P04083|ANXA1_HUMAN	P04083	ANXA1	Annexin A1 OS=Homo sapiens OX=9606 GN=ANXA1 PE=1 SV=2	23	34	23	+						6.43119	7.97301	0.259476	6.15807	0.911439	3.11012	3.64084	11.3697	5.69285	8.44674	9.02369	0.885707	9.83959	0.769877	3.7332	6.09126	8.61599	7.04729	6.33239	7.42656	0.440446	5.78415	0.903801	3.18764	3.73171	10.7182	5.68237	7.65215	9.91249	1.08211	10.1592	0.832099	3.53766	6.12485	8.6851	7.80707
482	sp|Q9UJ72|ANX10_HUMAN	Q9UJ72	ANXA10	Annexin A10 OS=Homo sapiens OX=9606 GN=ANXA10 PE=1 SV=3	0	2	0	-						NaN	NaN	NaN	NaN	NaN	NaN	NaN	NaN	NaN	NaN	NaN	NaN	NaN	NaN	NaN	NaN	NaN	NaN	4.6913	4.53914	3.39747	15.0298	3.80935	3.02243	4.90781	4.81562	3.71254	5.89024	5.06459	3.84127	14.0616	4.5074	3.63585	6.58118	4.26067	4.23182
483	sp|P50995|ANX11_HUMAN	P50995	ANXA11	Annexin A11 OS=Homo sapiens OX=9606 GN=ANXA11 PE=1 SV=1	23	21	17	+						6.06781	6.23321	2.38273	3.56997	3.94062	5.12353	13.2361	6.09908	4.01204	4.63556	6.90441	3.30964	3.59012	3.88041	4.70192	11.3891	6.61149	4.3122	6.57496	6.45337	2.44265	3.40229	3.82879	5.05559	13.5608	6.19427	4.32008	4.72053	6.31325	3.42983	3.30458	3.28998	4.62895	11.3472	6.88006	4.25279
484	sp|P07355-2|ANXA2_HUMAN	P07355-2	ANXA2	Isoform 2 of Annexin A2 OS=Homo sapiens OX=9606 GN=ANXA2	54	41	51	+	Plasma membrane					6.84098	4.55499	0.708982	6.65414	2.71008	5.62642	6.66728	8.56016	9.2467	5.52916	4.73095	1.0357	7.82327	2.32703	4.35065	6.37905	8.08928	8.16518	7.39627	4.65238	0.25033	6.5411	2.68734	5.54105	7.34737	8.04325	7.91242	5.72908	4.90954	0.582006	8.86912	2.44276	4.37527	6.62304	8.31429	7.78339
485	sp|P12429|ANXA3_HUMAN	P12429	ANXA3	Annexin A3 OS=Homo sapiens OX=9606 GN=ANXA3 PE=1 SV=3	24	19	27	+						9.85572	8.18169	0.067086	7.94194	2.60551	0.0986991	7.41691	1.1693	1.43175	13.4823	16.9534	0.290467	10.423	3.39848	0.463157	13.3077	1.50585	1.40692	8.28222	8.24121	0.509428	6.68885	2.44704	0.405933	6.57287	1.49542	1.33895	12.4892	18.0242	0.801235	11.467	4.2057	0.624969	12.8845	1.68053	1.84067
486	sp|P09525|ANXA4_HUMAN	P09525	ANXA4	Annexin A4 OS=Homo sapiens OX=9606 GN=ANXA4 PE=1 SV=4	23	22	20	+						9.30583	3.44769	0.2382	2.3102	7.14672	8.35057	3.67088	4.65832	2.37846	10.0339	8.81585	2.33227	3.55152	9.71298	10.8369	5.82084	4.93234	2.45648	11.6113	3.26078	0.213332	2.54933	8.51568	8.80706	3.56428	4.14922	2.8726	10.9017	7.69169	2.69642	2.69774	7.33746	10.0394	5.70945	5.07844	2.30417
487	sp|P08758|ANXA5_HUMAN	P08758	ANXA5	Annexin A5 OS=Homo sapiens OX=9606 GN=ANXA5 PE=1 SV=2	35	28	40	+						6.48896	3.20586	1.77266	5.74166	3.24441	4.92171	4.47155	11.3746	6.4018	6.14486	3.73923	3.68275	6.38114	3.22865	7.09924	4.90078	9.9474	7.2527	6.39997	3.16448	2.10506	5.78787	2.68732	4.42983	4.62019	12.5755	6.21535	5.66893	3.30991	3.61584	6.82701	2.62135	6.62874	4.68165	10.6962	7.96482
488	sp|P08133|ANXA6_HUMAN	P08133	ANXA6	Annexin A6 OS=Homo sapiens OX=9606 GN=ANXA6 PE=1 SV=3	33	30	34	+						5.79967	3.66114	3.74099	5.87408	3.2241	2.84329	6.20098	16.3179	7.9536	3.06878	1.66875	4.08642	3.29261	2.9564	2.83831	5.50503	14.9136	6.05428	6.11861	3.65315	4.00344	5.8014	3.17261	2.83595	6.20238	15.8525	7.84148	3.16793	1.87274	3.91408	3.40242	3.03477	2.65079	5.23465	15.0845	6.15664
489	sp|P20073|ANXA7_HUMAN	P20073	ANXA7	Annexin A7 OS=Homo sapiens OX=9606 GN=ANXA7 PE=1 SV=3	21	24	19	+						6.45533	3.0261	1.93044	2.8627	4.51635	4.38264	19.5398	4.79679	3.42754	5.9176	2.78249	2.69114	3.09581	4.38799	5.00383	16.7428	4.5456	3.89504	6.05168	3.21461	2.00867	2.75827	4.52394	4.95344	19.0001	4.6992	3.06535	6.13726	3.04717	2.61327	3.16279	4.52927	4.67055	16.7235	4.84046	4.00042
490	sp|P13928|ANXA8_HUMAN	P13928	ANXA8	Annexin A8 OS=Homo sapiens OX=9606 GN=ANXA8 PE=1 SV=3	7	11	8	+						1.09839	0.351466	0.245982	29.7582	4.53948	0.0929114	0.149304	0.384116	8.25548	1.54055	0.687222	0.151254	38.4668	3.08786	0.36484	0.402764	0.286266	10.1371	1.03405	0.948918	0.947194	25.8305	2.1455	0.504926	0.696327	0.846904	10.5486	1.23584	0.561955	0.781979	37.0876	1.55028	0.685796	0.85913	0.785204	12.9493
491	sp|Q5VT79|AXA81_HUMAN	Q5VT79	ANXA8L1	Annexin A8-like protein 1 OS=Homo sapiens OX=9606 GN=ANXA8L1 PE=2 SV=2	1	2	2	+						0.453959	0.264543	0.224458	32.2976	1.10934	0	0.206105	0.108183	11.6814	0.553373	0.288187	0	38.7824	0.236511	0.00553482	0.212691	0.432562	13.1432	0.302281	0.312995	0.230698	30.2199	0.702821	0	0.101213	0.299084	12.7125	0.546939	0.089647	0	38.6965	0.633232	0.0366563	0.343319	0.336023	14.4362
492	sp|O76027|ANXA9_HUMAN	O76027	ANXA9	Annexin A9 OS=Homo sapiens OX=9606 GN=ANXA9 PE=1 SV=3	9	5	6	+						0.502326	1.07051	0.133984	0.300121	32.5204	0.776607	0.00379201	0.402395	0.439632	0.36959	2.35699	0.260248	0.908759	57.7155	1.57017	0	0.376341	0.292727	0.432572	1.01973	0.131866	0.0772657	37.8161	0.761294	0.0240948	0.299711	0.340915	0.297274	2.34082	0.523658	0.859809	53.7166	0.701873	0.0394936	0.392807	0.224166
493	sp|P19801-2|AOC1_HUMAN	P19801-2	AOC1	Isoform 2 of Amiloride-sensitive amine oxidase [copper-containing] OS=Homo sapiens OX=9606 GN=AOC1	0	0	1	-						NaN	NaN	NaN	NaN	NaN	NaN	NaN	NaN	NaN	NaN	NaN	NaN	NaN	NaN	NaN	NaN	NaN	NaN	NaN	NaN	NaN	NaN	NaN	NaN	NaN	NaN	NaN	NaN	NaN	NaN	NaN	NaN	NaN	NaN	NaN	NaN
494	sp|Q06278|AOXA_HUMAN	Q06278	AOX1	Aldehyde oxidase OS=Homo sapiens OX=9606 GN=AOX1 PE=1 SV=2	2	2	1	+						5.14282	1.38552	0.937494	2.47228	2.45687	9.90574	3.83505	5.00491	4.89412	6.5731	2.24422	1.22603	2.45375	3.05699	25.6095	5.88343	11.4937	5.42445	7.11799	1.17183	0.947153	2.41767	2.36692	9.74834	4.01894	4.52882	4.95673	6.56753	1.3995	1.2022	2.03597	1.86387	28.8074	4.88405	10.6011	5.36394
495	sp|Q63HQ0|AP1AR_HUMAN	Q63HQ0	AP1AR	AP-1 complex-associated regulatory protein OS=Homo sapiens OX=9606 GN=AP1AR PE=1 SV=1	1	1	0	-	Endosome					4.06435	7.66983	6.88777	2.35187	5.43293	5.13834	3.03601	2.54071	6.32686	5.91215	9.67225	5.78683	4.42042	5.17856	7.34066	6.07248	4.93544	7.23254	5.27884	8.13943	4.96779	3.67438	6.28248	6.01899	3.05808	1.86736	8.89609	6.73316	6.87572	6.85944	2.81511	3.28192	7.78759	6.65856	5.06252	5.74254
496	sp|Q10567|AP1B1_HUMAN	Q10567	AP1B1	AP-1 complex subunit beta-1 OS=Homo sapiens OX=9606 GN=AP1B1 PE=1 SV=2	22	29	28	+						4.70992	4.90791	6.11194	3.93546	12.0538	3.55716	5.3119	5.17076	5.50208	4.23377	4.53603	5.68734	4.09327	10.7937	4.1448	5.05011	4.79464	5.40543	4.51061	4.79583	6.14498	4.07406	11.0795	3.58271	5.18786	5.20951	5.29987	3.84948	4.44469	6.18244	4.34495	10.319	4.59005	5.4209	5.23465	5.72887
497	sp|Q10567-3|AP1B1_HUMAN	Q10567-3	AP1B1	Isoform C of AP-1 complex subunit beta-1 OS=Homo sapiens OX=9606 GN=AP1B1	1	3	1	+						3.83375	5.3944	6.28867	3.55921	12.8427	2.6618	3.9229	5.44247	4.82321	4.4039	6.48247	5.01355	4.1799	13.2821	3.38873	3.98355	4.56912	5.92764	2.35039	3.1671	6.36292	2.96005	10.2833	3.36472	5.28255	5.00465	2.77922	2.69153	5.82188	4.97166	5.12826	19.8919	3.46942	6.4476	3.56772	6.45512
498	sp|O43747-2|AP1G1_HUMAN	O43747-2	AP1G1	Isoform 2 of AP-1 complex subunit gamma-1 OS=Homo sapiens OX=9606 GN=AP1G1	22	20	14	+						5.91483	5.3482	4.65904	2.98233	11.7386	5.13019	3.89914	5.53852	6.66845	5.76273	4.43646	4.53408	3.94384	10.247	3.95546	4.38646	4.93311	5.92151	5.8757	5.12768	4.45162	4.15346	10.8622	4.88437	3.95544	5.17625	7.15927	5.38605	4.23959	4.71808	3.95348	9.17932	5.23323	4.56761	5.17861	5.89807
499	sp|O75843|AP1G2_HUMAN	O75843	AP1G2	AP-1 complex subunit gamma-like 2 OS=Homo sapiens OX=9606 GN=AP1G2 PE=1 SV=1	11	8	11	+						5.73159	6.72565	3.57775	4.22342	14.8061	4.44189	7.96411	1.83209	5.25355	3.98488	4.28624	4.79509	2.68749	18.0435	1.72737	3.41604	2.38276	4.12045	5.05171	6.52764	3.20131	4.51429	15.4391	4.48379	8.14247	1.77402	5.85182	4.27332	4.57294	4.87358	2.5364	17.4372	1.51883	3.44499	2.52104	3.83565
500	sp|Q9BXS5|AP1M1_HUMAN	Q9BXS5	AP1M1	AP-1 complex subunit mu-1 OS=Homo sapiens OX=9606 GN=AP1M1 PE=1 SV=3	13	16	15	+						5.95561	3.50934	6.01996	5.22689	5.06949	5.88379	4.88448	6.7965	6.9872	5.44853	2.91819	6.06878	4.89033	5.40318	5.83912	5.79667	6.52625	6.77569	6.24622	3.93814	6.06254	5.32608	5.41444	5.77656	4.62101	6.55077	7.35155	5.81549	2.98404	6.16336	4.52565	4.9683	6.14789	5.0137	6.79934	6.29493
501	sp|Q9Y6Q5-2|AP1M2_HUMAN	Q9Y6Q5-2	AP1M2	Isoform 2 of AP-1 complex subunit mu-2 OS=Homo sapiens OX=9606 GN=AP1M2	17	21	11	+						2.91907	9.98529	2.13912	1.41545	21.7715	2.16273	3.95696	2.50562	2.34848	3.64972	9.36044	2.11862	1.86994	23.7071	2.3946	3.50083	2.24245	1.95208	2.60706	10.564	1.44582	1.10346	24.0891	1.6846	4.18234	1.88188	1.90366	3.79311	9.98435	1.49855	1.54611	23.8606	1.9123	3.54578	1.85786	2.53934
502	sp|P61966|AP1S1_HUMAN	P61966	AP1S1	AP-1 complex subunit sigma-1A OS=Homo sapiens OX=9606 GN=AP1S1 PE=1 SV=1	9	8	9	+						5.80854	3.23469	3.66488	3.19886	15.9709	4.75032	3.20983	5.22559	7.74117	5.28435	2.35598	3.48318	3.17876	14.9649	4.80711	2.74354	4.70908	5.66832	6.21212	3.11929	3.75643	2.82217	15.5498	4.98878	3.1103	5.1172	7.82075	5.6329	1.84217	3.25445	2.94318	15.6999	4.35231	2.53776	4.65872	6.58179
503	sp|P56377|AP1S2_HUMAN	P56377	AP1S2	AP-1 complex subunit sigma-2 OS=Homo sapiens OX=9606 GN=AP1S2 PE=1 SV=1	5	3	5	+						5.84637	2.0515	10.9577	4.52435	2.61963	4.0244	2.82966	6.91497	8.01668	7.29529	2.09648	10.9902	5.0682	2.28732	5.60939	3.81496	5.80877	9.24416	6.21324	1.89236	10.5962	4.29082	2.82257	4.09618	2.64682	6.42803	8.39626	8.09679	1.86053	12.1787	4.43105	1.87343	5.38398	3.40102	6.10667	9.28536
504	sp|Q96PC3-4|AP1S3_HUMAN	Q96PC3-4	AP1S3	Isoform 4 of AP-1 complex subunit sigma-3 OS=Homo sapiens OX=9606 GN=AP1S3	5	4	5	+						2.86912	8.79263	3.55981	3.32	3.93562	3.33276	8.99575	2.27106	0.738937	4.01878	11.8269	2.68131	9.74663	4.88098	8.59518	10.7145	7.89231	1.82774	3.75909	16.1084	2.16942	8.02506	5.28552	5.71139	8.53945	3.09661	1.76941	3.81632	11.95	2.90875	4.10495	2.71421	5.71067	8.27277	4.64564	1.41233
505	sp|O95782|AP2A1_HUMAN	O95782	AP2A1	AP-2 complex subunit alpha-1 OS=Homo sapiens OX=9606 GN=AP2A1 PE=1 SV=3	32	28	35	+	Plasma membrane					5.5656	4.22391	3.13692	4.46188	7.27365	3.81994	7.99289	7.63753	6.9032	4.14853	4.64939	2.60762	4.76499	7.17086	3.45591	6.82652	7.58568	7.77498	5.84197	4.20138	3.34605	4.52807	7.25689	4.02928	7.95027	7.52739	6.69795	4.46447	4.68589	2.68557	4.61721	7.08412	3.42574	6.71388	7.79514	7.14873
506	sp|O94973|AP2A2_HUMAN	O94973	AP2A2	AP-2 complex subunit alpha-2 OS=Homo sapiens OX=9606 GN=AP2A2 PE=1 SV=2	24	26	20	+	Plasma membrane					6.35026	4.69729	5.8394	2.93145	3.51736	11.1236	5.37684	8.04861	3.41694	5.76844	3.70625	5.61417	3.63179	3.9914	9.0454	5.25283	8.5253	3.16268	6.10492	4.26196	5.87522	2.89225	3.36029	11.3252	5.96881	8.14534	3.13542	5.15982	3.75006	5.29412	3.97884	4.3973	9.36506	5.46664	8.23597	3.2828
507	sp|P63010-2|AP2B1_HUMAN	P63010-2	AP2B1	Isoform 2 of AP-2 complex subunit beta OS=Homo sapiens OX=9606 GN=AP2B1	29	39	35	+	Plasma membrane					6.51063	4.53585	3.7895	4.62217	6.33719	6.78336	5.8322	7.28245	6.23911	5.08735	4.49371	2.94501	4.58518	6.50158	5.90102	5.24672	7.62105	5.68592	6.17039	4.51534	3.6111	4.56675	5.82483	7.04377	5.90055	7.46172	5.65754	5.27611	4.48551	3.12119	4.85334	6.71941	5.83122	5.5189	7.52212	5.92022
508	sp|Q96CW1|AP2M1_HUMAN	Q96CW1	AP2M1	AP-2 complex subunit mu OS=Homo sapiens OX=9606 GN=AP2M1 PE=1 SV=2	17	17	19	+	Plasma membrane					5.76639	4.43231	3.53819	4.13754	6.47996	5.83043	7.4874	8.11621	6.01121	4.76278	4.40833	3.32492	4.54958	6.12791	5.2183	6.21234	8.15742	5.43877	5.53265	4.60038	3.60126	4.39998	6.55647	6.09167	7.32422	7.08357	6.80938	4.51127	4.35627	3.64191	4.36221	5.98141	5.15439	5.98251	7.74633	6.26412
509	sp|P53680|AP2S1_HUMAN	P53680	AP2S1	AP-2 complex subunit sigma OS=Homo sapiens OX=9606 GN=AP2S1 PE=1 SV=2	14	9	17	+	Plasma membrane					5.5149	4.92503	4.80558	4.09864	6.75791	5.46698	6.89371	7.58393	6.37085	4.74599	4.41651	3.58627	4.25922	6.75097	4.87358	5.98455	7.50988	5.45549	5.85847	5.00595	4.71077	3.99874	6.88638	5.27797	6.6133	7.16859	6.35158	4.82693	4.46588	3.60785	4.24734	6.58759	4.77815	5.85842	7.59265	6.16345
510	sp|O00203|AP3B1_HUMAN	O00203	AP3B1	AP-3 complex subunit beta-1 OS=Homo sapiens OX=9606 GN=AP3B1 PE=1 SV=3	23	17	22	+	Endosome					8.16186	6.51218	5.08536	4.42394	5.31945	6.26796	4.80271	7.7545	3.85699	7.76698	5.59047	4.40282	4.20178	5.26608	4.42595	5.02447	7.72988	3.40661	8.17492	6.4511	5.21548	4.46374	5.47106	5.9656	4.72441	7.48842	3.88485	7.53443	5.70887	4.51282	4.18963	5.4473	4.64368	4.989	7.57812	3.55654
511	sp|Q13367-4|AP3B2_HUMAN	Q13367-4	AP3B2	Isoform 4 of AP-3 complex subunit beta-2 OS=Homo sapiens OX=9606 GN=AP3B2	9	7	11	+						7.49337	5.65308	7.37928	4.10961	6.06205	5.20481	4.25243	6.33833	4.07809	6.88622	5.05071	9.30985	3.89164	6.3109	4.13473	4.46047	6.26575	3.11871	8.37098	6.36681	5.78424	4.42321	6.32853	5.5902	4.22371	6.3998	3.90042	7.76104	5.2606	7.47079	3.44271	5.36816	4.50234	4.45268	7.23749	3.11629
512	sp|O14617-5|AP3D1_HUMAN	O14617-5	AP3D1	Isoform 5 of AP-3 complex subunit delta-1 OS=Homo sapiens OX=9606 GN=AP3D1	30	27	27	+	Endosome					7.82934	6.31696	5.42032	4.00653	5.68672	5.79531	4.7165	7.82039	3.30919	7.45226	5.78984	5.3204	3.90964	5.69979	4.6395	4.97947	7.99446	3.3134	7.57656	6.65747	5.37031	4.18967	6.39264	5.91693	4.93581	6.64555	3.64677	8.11949	5.55246	5.80795	3.73794	5.74807	4.41798	4.98476	7.16319	3.13646
513	sp|Q9Y2T2|AP3M1_HUMAN	Q9Y2T2	AP3M1	AP-3 complex subunit mu-1 OS=Homo sapiens OX=9606 GN=AP3M1 PE=1 SV=1	18	23	11	+	Endosome					7.76246	6.00313	5.00719	4.91802	4.92542	5.92732	6.16716	6.88923	3.92515	7.73689	5.39987	4.8422	4.53573	5.37135	4.59747	5.74267	6.86098	3.38775	7.10527	6.0109	5.07003	4.87295	5.29352	6.0031	6.19024	6.42808	4.40503	7.52023	5.34669	5.01647	4.22816	5.35764	4.665	5.8668	6.73986	3.88003
514	sp|P53677|AP3M2_HUMAN	P53677	AP3M2	AP-3 complex subunit mu-2 OS=Homo sapiens OX=9606 GN=AP3M2 PE=1 SV=1	4	8	4	+						8.20172	10.0234	8.05482	2.66578	5.73623	5.66515	1.7027	13.6918	4.48957	5.11084	5.70655	8.31178	2.23216	3.82209	2.39762	1.16139	8.13888	2.88742	7.90495	9.61429	8.33492	2.6155	5.75575	5.15438	2.18378	12.4159	4.69094	4.96316	5.99613	8.19524	2.70763	3.64099	2.42675	1.63717	8.55569	3.20682
515	sp|Q92572|AP3S1_HUMAN	Q92572	AP3S1	AP-3 complex subunit sigma-1 OS=Homo sapiens OX=9606 GN=AP3S1 PE=1 SV=1	8	8	6	+	Endosome					6.08393	10.5448	4.69299	3.80352	4.64188	5.73199	4.89529	6.50658	4.66275	6.161	8.52719	4.55737	4.19008	4.34226	4.94804	5.35049	6.36901	3.9908	6.64875	11.6386	4.42848	3.6501	4.39243	5.41115	4.50252	5.90687	4.59735	6.19145	9.40657	4.42326	3.97976	4.59823	4.76373	5.40571	6.1481	3.90692
516	sp|P59780|AP3S2_HUMAN	P59780	AP3S2	AP-3 complex subunit sigma-2 OS=Homo sapiens OX=9606 GN=AP3S2 PE=2 SV=1	1	0	1	-						10.699	1.0796	9.99484	4.35261	8.92502	2.54277	2.45312	9.74815	1.85758	11.0297	0.579747	5.79576	3.11979	11.8501	2.0393	3.25074	8.92008	1.76213	NaN	NaN	NaN	NaN	NaN	NaN	NaN	NaN	NaN	NaN	NaN	NaN	NaN	NaN	NaN	NaN	NaN	NaN
517	sp|Q9Y6B7|AP4B1_HUMAN	Q9Y6B7	AP4B1	AP-4 complex subunit beta-1 OS=Homo sapiens OX=9606 GN=AP4B1 PE=1 SV=2	9	11	9	+						4.78573	3.65225	4.62209	6.84575	11.8542	3.87771	4.25785	5.31973	3.96868	5.218	4.10132	4.20597	6.38348	11.1617	5.24511	5.07244	5.39441	4.03355	5.14456	3.91742	4.13241	7.15999	12.6971	3.70799	4.09423	5.40689	4.51018	5.6666	4.08842	4.28905	6.03095	9.46164	4.81484	4.46293	6.10246	4.31237
518	sp|Q9UPM8|AP4E1_HUMAN	Q9UPM8	AP4E1	AP-4 complex subunit epsilon-1 OS=Homo sapiens OX=9606 GN=AP4E1 PE=1 SV=2	14	12	18	+						5.28095	3.83517	4.09627	6.5651	11.2371	3.49771	4.24406	5.65539	3.59136	6.20409	4.79259	4.2311	6.0489	10.1479	4.63839	4.83257	6.62123	4.48016	5.27938	3.69383	4.09917	6.13777	12.1739	3.56669	4.26753	5.14284	3.74355	6.20076	4.44531	4.20084	6.44509	10.6422	4.85652	4.6392	6.34925	4.11608
519	sp|O00189|AP4M1_HUMAN	O00189	AP4M1	AP-4 complex subunit mu-1 OS=Homo sapiens OX=9606 GN=AP4M1 PE=1 SV=2	3	2	3	+						5.70783	4.11736	4.00702	6.27222	9.68753	5.99184	4.58037	5.89399	3.71871	5.46635	4.013	4.24946	6.36229	10.1685	5.41209	4.86331	5.63183	3.85635	4.87979	4.30563	4.07973	6.61128	12.4773	5.62986	4.32238	5.24218	3.70596	5.40874	4.0889	4.22502	6.23182	10.0099	5.34488	4.43288	5.34702	3.65673
520	sp|Q9Y587-2|AP4S1_HUMAN	Q9Y587-2	AP4S1	Isoform 2 of AP-4 complex subunit sigma-1 OS=Homo sapiens OX=9606 GN=AP4S1	3	0	3	-						9.32622	4.11487	3.83745	3.69713	9.5191	4.79981	4.87232	4.16026	2.69414	11.4999	4.45409	4.21201	3.8681	10.0982	6.10671	5.32947	4.77553	2.63473	NaN	NaN	NaN	NaN	NaN	NaN	NaN	NaN	NaN	NaN	NaN	NaN	NaN	NaN	NaN	NaN	NaN	NaN
521	sp|Q9Y587|AP4S1_HUMAN	Q9Y587	AP4S1	AP-4 complex subunit sigma-1 OS=Homo sapiens OX=9606 GN=AP4S1 PE=1 SV=1	1	1	1	+						11.6462	4.34181	3.94162	3.11388	10.0207	5.28917	4.90234	3.49838	2.84389	10.7657	4.4575	3.97366	3.86421	9.52852	5.65243	4.57554	4.81616	2.76822	10.1361	4.88844	4.01606	3.93669	9.39701	5.48539	5.0997	4.20427	2.91789	9.45856	4.32912	3.82146	4.44796	9.11507	5.60638	4.75583	4.94254	3.44154
522	sp|Q2VPB7|AP5B1_HUMAN	Q2VPB7	AP5B1	AP-5 complex subunit beta-1 OS=Homo sapiens OX=9606 GN=AP5B1 PE=1 SV=4	7	9	11	+						5.48515	5.69437	6.53039	5.06866	4.97113	6.02271	6.8872	5.65991	5.72512	4.76102	4.26631	6.60807	4.52005	6.18061	4.39196	7.84886	3.89364	5.48484	6.17022	5.57989	6.60809	5.21122	5.17236	5.60396	6.74117	5.38668	6.02573	5.05839	4.1293	6.34168	4.39431	5.59803	4.35778	7.66771	4.2787	5.6748
523	sp|Q9H0R1|AP5M1_HUMAN	Q9H0R1	AP5M1	AP-5 complex subunit mu-1 OS=Homo sapiens OX=9606 GN=AP5M1 PE=1 SV=2	4	1	4	+						6.73519	5.23829	7.0404	6.06184	4.86737	5.10345	9.63232	4.83239	8.48107	4.49946	3.71193	5.79927	4.23653	4.34289	3.08943	6.79922	3.66678	5.86216	6.92495	5.38309	5.94078	5.93019	5.4514	4.77735	8.32314	5.34255	7.09835	5.12053	4.16319	5.40934	4.85154	5.20298	3.5299	6.24173	4.52717	5.7818
524	sp|Q9NUS5|AP5S1_HUMAN	Q9NUS5	AP5S1	AP-5 complex subunit sigma-1 OS=Homo sapiens OX=9606 GN=AP5S1 PE=1 SV=1	2	3	5	+						4.61021	3.21891	5.91	5.41406	8.66957	5.41933	7.08113	6.20617	6.32314	3.54145	3.01652	5.50326	4.50658	7.79494	4.87715	7.77938	4.87959	5.24861	4.30232	2.87828	5.94703	5.1834	7.5735	5.7884	6.88278	6.07958	4.15029	3.00421	3.39526	5.87116	5.85545	9.036	5.052	8.29198	4.95553	5.75283
525	sp|O43299|AP5Z1_HUMAN	O43299	AP5Z1	AP-5 complex subunit zeta-1 OS=Homo sapiens OX=9606 GN=AP5Z1 PE=1 SV=2	8	3	4	+						4.87462	3.13506	4.45506	5.73027	8.05094	5.56702	7.37411	5.03023	6.58395	3.81658	3.39148	4.96954	5.08523	7.3356	5.71158	8.24094	5.03429	5.61351	5.4852	3.44564	4.76556	5.36535	7.83017	5.4181	7.50975	5.29679	6.03479	3.88817	3.26043	4.76994	4.88972	7.24289	5.66483	8.08907	4.7735	6.27011
526	sp|O14727|APAF_HUMAN	O14727	APAF1	Apoptotic protease-activating factor 1 OS=Homo sapiens OX=9606 GN=APAF1 PE=1 SV=2	14	10	16	+						4.42955	4.13351	7.15035	5.59906	2.65296	4.94433	5.30599	8.94217	5.26245	3.68079	3.15356	13.6229	6.0592	3.04533	5.36941	3.93614	8.68656	4.0258	4.4295	4.75179	6.67265	5.76758	3.20111	5.1788	5.04891	7.76588	6.02802	3.8069	3.28696	14.8256	5.18629	2.92299	5.05777	4.02832	7.89401	4.14697
527	sp|Q02410|APBA1_HUMAN	Q02410	APBA1	Amyloid-beta A4 precursor protein-binding family A member 1 OS=Homo sapiens OX=9606 GN=APBA1 PE=1 SV=3	0	1	0	-						NaN	NaN	NaN	NaN	NaN	NaN	NaN	NaN	NaN	NaN	NaN	NaN	NaN	NaN	NaN	NaN	NaN	NaN	15.3101	0.000242479	10.1491	0	1.13836	1.65025	14.0784	12.8723	6.0224	7.82867	0	5.98708	0	0.930879	0.731306	6.23493	12.2831	4.7827
528	sp|Q99767|APBA2_HUMAN	Q99767	APBA2	Amyloid-beta A4 precursor protein-binding family A member 2 OS=Homo sapiens OX=9606 GN=APBA2 PE=1 SV=3	1	0	2	-						7.16094	2.86699	7.90794	4.48654	4.35819	3.0542	9.18269	9.15693	7.15259	5.96555	2.32123	5.23863	4.15828	4.1324	3.07114	5.93435	8.65482	5.19658	NaN	NaN	NaN	NaN	NaN	NaN	NaN	NaN	NaN	NaN	NaN	NaN	NaN	NaN	NaN	NaN	NaN	NaN
529	sp|O96018|APBA3_HUMAN	O96018	APBA3	Amyloid-beta A4 precursor protein-binding family A member 3 OS=Homo sapiens OX=9606 GN=APBA3 PE=1 SV=1	2	1	1	+						6.49888	7.16897	4.69054	4.75774	3.26483	8.89579	9.71029	5.14597	5.36092	4.7699	5.35221	4.42985	4.51547	2.99465	7.78784	7.21115	4.26288	3.18214	7.5399	7.46474	4.24597	4.5829	3.14694	6.91314	9.74579	5.25022	4.81327	6.06262	3.76672	4.58992	5.88123	2.97356	7.55364	7.50437	3.83245	4.13261
530	sp|O00213|APBB1_HUMAN	O00213	APBB1	Amyloid-beta A4 precursor protein-binding family B member 1 OS=Homo sapiens OX=9606 GN=APBB1 PE=1 SV=2	6	3	8	+						5.55048	2.34511	14.3434	5.28797	0.500242	3.51671	8.78744	5.7428	9.45515	2.72339	1.29453	14.1326	3.53117	0.556995	3.78747	7.23653	6.51914	4.68878	6.10819	2.68995	13.725	5.62031	0.387496	3.16528	8.39717	6.01698	11.4457	2.68729	0.986092	14.3454	2.9461	0.532785	3.77674	6.12388	6.15584	4.88974
531	sp|Q7Z5R6|AB1IP_HUMAN	Q7Z5R6	APBB1IP	Amyloid beta A4 precursor protein-binding family B member 1-interacting protein OS=Homo sapiens OX=9606 GN=APBB1IP PE=1 SV=1	3	2	1	+						1.64352	0	0.0318827	2.35436	0.194576	0.519943	0.372612	44.3121	1.08068	3.25264	0.214795	0.226063	2.33141	0.163297	2.30332	0	40.5485	0.450291	2.42362	1.39354	1.40617	2.56243	1.55025	2.0375	1.64265	35.761	2.327	3.3627	2.0479	1.15053	3.30699	1.39986	3.14553	1.08428	32.2296	1.16843
532	sp|Q92870-4|APBB2_HUMAN	Q92870-4	APBB2	Isoform 4 of Amyloid-beta A4 precursor protein-binding family B member 2 OS=Homo sapiens OX=9606 GN=APBB2	7	4	8	+						8.91241	6.26474	1.3834	3.76269	8.07043	2.26089	4.1277	7.02624	6.66777	8.19363	8.65359	1.70253	5.19809	7.44614	5.45472	3.39419	6.90731	4.57352	8.09344	5.35153	1.76932	3.4003	6.09767	2.54523	3.71671	8.20328	5.61977	7.70991	9.61919	1.83761	6.04002	7.02359	5.42583	3.1002	8.35863	6.08776
533	sp|P25054|APC_HUMAN	P25054	APC	Adenomatous polyposis coli protein OS=Homo sapiens OX=9606 GN=APC PE=1 SV=2	15	6	9	+						8.66871	6.41026	8.9127	6.14279	5.31757	7.32187	5.02799	2.43977	7.49491	5.88953	4.52589	5.98782	4.74488	4.21262	4.16583	3.70477	2.59474	6.43736	9.03737	6.51582	9.1538	6.22803	5.31684	7.42661	4.67498	2.48334	7.80645	6.11702	4.11732	6.04551	4.68674	4.55724	4.11676	3.19299	2.31247	6.21072
534	sp|P13798|ACPH_HUMAN	P13798	APEH	Acylamino-acid-releasing enzyme OS=Homo sapiens OX=9606 GN=APEH PE=1 SV=4	19	23	24	+						4.7955	6.18537	3.26314	6.91971	7.17694	4.164	9.74393	4.42786	6.05791	5.15393	5.12541	3.12248	4.66329	8.10787	3.23241	6.75059	4.54047	6.56921	4.71315	6.12575	3.43742	6.42437	6.89717	4.08605	9.73001	4.53942	5.73429	5.11179	5.38614	2.90222	4.57936	8.98259	3.11339	7.18262	4.38005	6.6742
535	sp|P27695|APEX1_HUMAN	P27695	APEX1	DNA-(apurinic or apyrimidinic site) endonuclease OS=Homo sapiens OX=9606 GN=APEX1 PE=1 SV=2	22	25	18	+		+	Matrix			4.11434	4.6273	3.90011	4.01924	4.40904	3.65421	3.01545	3.3431	5.69907	7.51021	12.6491	5.88748	4.47383	7.78158	6.33145	6.1784	4.10845	8.29761	3.57749	4.25217	4.2787	3.60339	3.62914	3.93218	3.07509	3.75568	3.99603	6.80114	13.0012	5.41439	5.86377	9.96264	5.94941	6.60746	3.94434	8.35581
536	sp|Q9UBZ4|APEX2_HUMAN	Q9UBZ4	APEX2	DNA-(apurinic or apyrimidinic site) endonuclease 2 OS=Homo sapiens OX=9606 GN=APEX2 PE=1 SV=1	2	0	2	-						4.03404	5.46319	6.94594	7.99519	5.43488	6.5025	5.67869	6.50639	6.31003	4.4328	4.72262	5.32271	6.61952	4.34998	4.71888	3.72173	4.50501	6.73589	NaN	NaN	NaN	NaN	NaN	NaN	NaN	NaN	NaN	NaN	NaN	NaN	NaN	NaN	NaN	NaN	NaN	NaN
537	sp|Q96BI3|APH1A_HUMAN	Q96BI3	APH1A	Gamma-secretase subunit APH-1A OS=Homo sapiens OX=9606 GN=APH1A PE=1 SV=1	0	1	1	-						NaN	NaN	NaN	NaN	NaN	NaN	NaN	NaN	NaN	NaN	NaN	NaN	NaN	NaN	NaN	NaN	NaN	NaN	8.21068	2.77857	4.73197	4.51626	8.48979	3.84264	7.23953	4.31676	5.04367	6.48935	3.736	7.81231	4.91971	6.45133	4.21104	8.52898	4.04687	4.63455
538	sp|Q9BZZ5|API5_HUMAN	Q9BZZ5	API5	Apoptosis inhibitor 5 OS=Homo sapiens OX=9606 GN=API5 PE=1 SV=3	22	25	28	+						4.66583	6.58342	7.70437	4.35948	4.29687	5.65903	5.03187	4.36625	5.60533	5.30918	5.94295	9.77534	4.92766	4.69137	5.25858	5.17179	4.72401	5.92668	4.77249	6.67591	7.89033	4.14852	4.34028	5.56412	5.31392	4.4243	5.8482	5.09922	5.98703	9.69656	4.7606	4.70306	4.967	5.07552	4.66128	6.07167
539	sp|Q9BZZ5-2|API5_HUMAN	Q9BZZ5-2	API5	Isoform 2 of Apoptosis inhibitor 5 OS=Homo sapiens OX=9606 GN=API5	1	2	2	+						5.32051	6.86615	8.40747	3.98659	4.74594	5.03718	5.65129	3.58851	5.8615	3.90148	5.92285	11.2254	5.22131	3.76987	4.63101	4.16505	5.39344	6.30443	4.12102	6.5038	8.63671	4.27096	4.29427	5.47169	5.61362	4.21056	6.31936	4.46057	5.38492	10.0937	5.11538	4.9089	4.49755	4.78636	4.58299	6.72767
540	sp|Q96GX9|MTNB_HUMAN	Q96GX9	APIP	Methylthioribulose-1-phosphate dehydratase OS=Homo sapiens OX=9606 GN=APIP PE=1 SV=1	9	9	6	+						2.24633	6.08658	7.57198	6.64331	5.62256	6.41376	7.72586	3.47407	6.09465	1.55902	7.46789	7.293	6.88318	5.07387	4.80693	5.86681	3.52821	5.642	2.18337	7.17593	8.56695	7.11345	5.18561	6.65755	7.98018	3.70338	6.07048	1.37826	6.99597	7.0149	6.72002	4.9022	4.34953	5.0889	3.3335	5.57982
541	sp|Q8IW19|APLF_HUMAN	Q8IW19	APLF	Aprataxin and PNK-like factor OS=Homo sapiens OX=9606 GN=APLF PE=1 SV=1	3	4	1	+						3.55065	2.61583	5.16824	0.978912	0.298587	8.78579	4.55616	4.60217	8.67073	4.59285	7.28877	9.56055	1.76213	0.370243	11.6874	12.3912	6.54248	6.57721	3.26179	2.41315	4.26102	1.45938	0.826405	7.62746	4.67744	4.36289	8.58853	5.51588	5.85707	8.66015	5.50156	0.838866	9.4864	10.6378	9.72895	6.29529
542	sp|P51693-2|APLP1_HUMAN	P51693-2	APLP1	Isoform 2 of Amyloid-like protein 1 OS=Homo sapiens OX=9606 GN=APLP1	1	0	0	-						4.91694	5.63029	3.29053	5.4105	1.88166	15.9791	7.61911	5.45456	6.90344	1.3409	3.76877	7.26088	6.05165	2.20717	7.63016	7.03567	4.0481	3.57062	NaN	NaN	NaN	NaN	NaN	NaN	NaN	NaN	NaN	NaN	NaN	NaN	NaN	NaN	NaN	NaN	NaN	NaN
543	sp|Q06481|APLP2_HUMAN	Q06481	APLP2	Amyloid-like protein 2 OS=Homo sapiens OX=9606 GN=APLP2 PE=1 SV=2	19	17	17	+	Endosome					15.7215	3.35062	3.085	2.47199	4.02895	9.70191	14.9457	6.64187	2.43808	4.34851	2.17691	3.6968	2.61306	2.52197	7.19263	7.07061	6.70859	1.28531	15.3927	3.71937	2.74199	2.36194	3.67294	9.51892	13.9312	7.32804	2.40595	4.9726	2.1588	3.72679	2.52984	2.49424	7.92324	7.15163	6.74429	1.22557
544	sp|Q9HDC9|APMAP_HUMAN	Q9HDC9	APMAP	Adipocyte plasma membrane-associated protein OS=Homo sapiens OX=9606 GN=APMAP PE=1 SV=2	22	22	23	+	ER-Membrane					3.5115	4.3447	2.48626	3.17681	6.99339	6.93258	4.55281	5.21062	6.64017	4.43531	6.01987	4.28559	3.64811	10.4908	7.84127	6.05809	5.58533	7.78675	3.77729	4.26988	2.58731	3.49594	6.8274	6.38629	4.52786	5.00393	7.20799	4.50707	5.84239	4.91955	3.81979	9.12841	8.3806	5.93927	6.09113	7.28789
545	sp|P02647|APOA1_HUMAN	P02647	APOA1	Apolipoprotein A-I OS=Homo sapiens OX=9606 GN=APOA1 PE=1 SV=1	1	2	4	+						3.989	3.41101	2.83983	9.30614	2.29106	3.34226	6.57303	6.77983	7.54332	7.03657	3.84224	5.5876	7.88138	4.44141	5.34268	3.83447	8.40989	7.5483	4.48489	3.99669	2.34082	7.71079	4.10346	4.43573	11.2551	6.4103	7.55641	6.67618	4.08715	5.10741	6.4473	2.12655	5.09535	3.91776	7.39046	6.85759
546	sp|P04114|APOB_HUMAN	P04114	APOB	Apolipoprotein B-100 OS=Homo sapiens OX=9606 GN=APOB PE=1 SV=2	7	8	9	+						7.15266	2.95352	2.58279	8.7336	1.72755	3.63744	10.2683	13.1407	6.42123	2.19567	3.47908	2.7086	10.5258	1.82105	3.02038	3.7595	10.0851	5.78701	7.63099	4.06086	2.58952	9.03228	3.55773	5.05606	12.6194	9.85573	9.29255	3.97525	2.36089	3.43678	6.33984	1.11179	3.05553	3.41813	7.46031	5.14632
547	sp|Q9UH17|ABC3B_HUMAN	Q9UH17	APOBEC3B	DNA dC->dU-editing enzyme APOBEC-3B OS=Homo sapiens OX=9606 GN=APOBEC3B PE=1 SV=1	8	3	5	+						4.66094	7.58731	1.19304	1.92435	2.74499	3.99755	6.0889	5.35235	28.3697	3.10855	2.66748	2.88915	1.55376	2.01	1.98904	3.04581	5.74954	15.0675	2.45636	5.69312	1.1647	2.71648	2.57757	3.71911	5.83901	4.65608	35.5964	2.73739	1.65514	3.32244	1.15116	1.38366	1.74536	2.40135	5.50814	15.6766
548	sp|Q9NRW3|ABC3C_HUMAN	Q9NRW3	APOBEC3C	DNA dC->dU-editing enzyme APOBEC-3C OS=Homo sapiens OX=9606 GN=APOBEC3C PE=1 SV=2	7	6	6	+						6.68704	7.84494	5.10099	0.233474	0.0889108	2.03337	33.073	1.56875	6.16535	3.8214	8.28691	7.01515	0.438882	0.190592	2.36939	7.45345	1.14576	6.48262	5.82437	7.53973	4.85475	0.2673	0.0692608	1.92352	33.1466	1.39072	7.53199	3.7919	7.92202	8.1004	0.518202	0.238414	2.38056	7.1138	1.34454	6.04194
549	sp|Q96AK3|ABC3D_HUMAN	Q96AK3	APOBEC3D	DNA dC->dU-editing enzyme APOBEC-3D OS=Homo sapiens OX=9606 GN=APOBEC3D PE=1 SV=1	4	4	3	+						11.0177	6.85053	2.6965	0.446253	0.748033	3.11998	21.1606	2.54904	12.4026	5.96972	5.4794	6.23755	0.511288	0.444918	3.50526	4.64544	2.55508	9.66008	4.57485	6.97166	3.43453	0.906466	1.3516	3.12979	20.7776	2.59876	18.0528	4.37943	5.75087	6.07173	0.604943	0.699354	2.41532	5.09148	3.08449	10.1043
550	sp|Q8IUX4|ABC3F_HUMAN	Q8IUX4	APOBEC3F	DNA dC->dU-editing enzyme APOBEC-3F OS=Homo sapiens OX=9606 GN=APOBEC3F PE=1 SV=3	3	2	2	+						12.8182	18.2648	2.05085	0	0.229038	2.89324	0.18806	1.52717	12.0085	10.3917	12.8786	8.14794	0.148099	0.276559	4.11707	0.132655	0.976843	12.9507	13.3458	16.2107	1.88866	0.0416924	1.1289	2.86224	0.409783	1.87054	12.446	10.4955	11.7296	8.22227	0.207985	1.15906	3.83526	0.561124	1.05565	12.5293
551	sp|Q9HC16|ABC3G_HUMAN	Q9HC16	APOBEC3G	DNA dC->dU-editing enzyme APOBEC-3G OS=Homo sapiens OX=9606 GN=APOBEC3G PE=1 SV=1	4	2	1	+						6.52711	4.10826	0.248864	0.24045	0.524223	3.64388	34.9201	0.447906	0.0729182	6.95595	1.27492	2.94828	0.510864	0.455207	13.1184	22.2771	0.673127	1.05246	6.28352	4.11263	0.118113	0.0542046	0.119491	4.59698	34.7668	0.273436	0.120881	7.09339	1.04992	3.08031	0.12449	0	13.8562	23.1333	0.497659	0.718683
552	sp|Q0VD83|APOBR_HUMAN	Q0VD83	APOBR	Apolipoprotein B receptor OS=Homo sapiens OX=9606 GN=APOBR PE=1 SV=3	0	0	1	-						NaN	NaN	NaN	NaN	NaN	NaN	NaN	NaN	NaN	NaN	NaN	NaN	NaN	NaN	NaN	NaN	NaN	NaN	NaN	NaN	NaN	NaN	NaN	NaN	NaN	NaN	NaN	NaN	NaN	NaN	NaN	NaN	NaN	NaN	NaN	NaN
553	sp|P02654|APOC1_HUMAN	P02654	APOC1	Apolipoprotein C-I OS=Homo sapiens OX=9606 GN=APOC1 PE=1 SV=1	1	0	0	-						16.7284	0.85265	9.16797	2.36875	2.9506	11.4307	2.89383	0.906498	1.27509	10.3631	2.04663	10.192	2.30676	1.88891	17.6352	3.08963	1.99941	1.90388	NaN	NaN	NaN	NaN	NaN	NaN	NaN	NaN	NaN	NaN	NaN	NaN	NaN	NaN	NaN	NaN	NaN	NaN
554	sp|P05090|APOD_HUMAN	P05090	APOD	Apolipoprotein D OS=Homo sapiens OX=9606 GN=APOD PE=1 SV=1	1	0	2	-						0.0031582	7.75509e-05	0	0	19.6482	0.464915	0	0	10.5781	0	0	1.30557	1.72714	64.9071	1.34557	0	0	0.020138	NaN	NaN	NaN	NaN	NaN	NaN	NaN	NaN	NaN	NaN	NaN	NaN	NaN	NaN	NaN	NaN	NaN	NaN
555	sp|P02649|APOE_HUMAN	P02649	APOE	Apolipoprotein E OS=Homo sapiens OX=9606 GN=APOE PE=1 SV=1	7	2	5	+						7.19445	1.78886	1.78481	4.6461	2.7228	20.1288	4.8148	4.39202	3.68987	3.17044	2.60453	5.28431	2.04128	1.95076	22.1145	7.79981	1.48672	2.38519	9.10346	0.345339	0.86578	1.16116	0.93849	28.1112	3.35235	1.5746	1.43237	2.06855	0.60844	4.72126	0.31597	0.531449	35.6831	8.34202	0.252627	0.591842
556	sp|Q9BQE5|APOL2_HUMAN	Q9BQE5	APOL2	Apolipoprotein L2 OS=Homo sapiens OX=9606 GN=APOL2 PE=1 SV=1	9	9	8	+	ER-Membrane					11.2614	1.25029	1.70363	10.1439	1.99109	6.87357	1.71508	9.32345	9.85006	6.29195	1.12762	3.08309	5.53057	3.32927	9.26107	2.28506	7.28522	7.69365	10.3913	1.28958	1.80077	10.1316	2.12146	7.19709	1.81286	9.52802	9.94954	6.64043	1.25208	3.17978	5.62927	3.39008	8.74142	2.22327	7.0016	7.71995
557	sp|Q9BUR5|MIC26_HUMAN	Q9BUR5	APOO	MICOS complex subunit MIC26 OS=Homo sapiens OX=9606 GN=APOO PE=1 SV=1	8	7	7	+	Mitochondrion-Mtx	+	MIM			2.44873	3.69319	5.53982	5.93722	3.27147	6.8526	4.07227	3.69266	1.55682	4.0214	10.4012	8.45131	6.34668	5.3655	12.6372	9.32571	4.23682	2.14936	3.27287	4.03887	4.8371	6.0989	3.11696	6.16416	4.27241	3.57322	2.00417	4.8034	9.40461	8.58265	5.74599	3.88322	12.7712	9.91318	5.24042	2.27664
558	sp|Q6UXV4|MIC27_HUMAN	Q6UXV4	APOOL	MICOS complex subunit MIC27 OS=Homo sapiens OX=9606 GN=APOOL PE=1 SV=1	11	13	19	+		+	MIM			3.86165	2.40946	3.34803	5.39573	3.13834	7.36077	6.94203	2.7571	4.66825	4.79199	5.87914	5.84745	6.09082	3.71872	12.9653	11.2638	4.08449	5.47701	4.09377	2.29466	3.50807	5.25384	3.57701	7.2305	6.87226	2.99336	4.50305	4.77437	5.65442	5.72549	5.74552	4.34555	12.4299	11.318	3.86484	5.81534
559	sp|P05067|A4_HUMAN	P05067	APP	Amyloid-beta precursor protein OS=Homo sapiens OX=9606 GN=APP PE=1 SV=3	12	14	11	+	Endosome					15.2175	4.14565	1.99432	4.6109	3.11593	5.65355	11.4625	4.1243	3.94432	7.40483	3.55184	2.55765	5.05703	2.15087	7.00271	10.7008	4.99157	2.31376	12.0813	3.87822	2.54731	4.35551	2.77581	5.93475	12.1913	4.78365	3.64773	6.67745	3.9958	2.61818	5.62293	2.36783	7.13524	11.5174	5.15617	2.71337
560	sp|Q92624|APBP2_HUMAN	Q92624	APPBP2	Amyloid protein-binding protein 2 OS=Homo sapiens OX=9606 GN=APPBP2 PE=1 SV=2	3	5	3	+						3.59915	4.53375	5.22839	3.03247	20.9548	2.4791	3.87524	3.78261	6.17104	2.48736	3.88887	4.19323	3.50623	16.3683	3.61141	4.00616	3.30343	4.97851	4.18963	5.84232	4.93343	3.02802	21.4963	2.69075	4.58155	3.67006	5.75983	3.31528	4.66202	3.3271	2.07718	16.7947	1.90558	3.66783	3.84902	4.20935
561	sp|Q9UKG1|DP13A_HUMAN	Q9UKG1	APPL1	DCC-interacting protein 13-alpha OS=Homo sapiens OX=9606 GN=APPL1 PE=1 SV=1	14	14	17	+						5.11484	3.45581	8.29769	7.34158	3.90453	5.68184	4.28706	6.5803	6.13246	5.03086	2.61944	7.7077	6.26909	3.52695	4.928	4.52434	7.00752	7.58999	5.21991	3.65097	7.77999	7.76453	4.2515	5.66977	4.84462	7.06734	6.17003	5.40971	2.78281	8.31669	5.8787	3.59458	4.68833	4.66706	7.04601	5.19746
562	sp|Q8NEU8|DP13B_HUMAN	Q8NEU8	APPL2	DCC-interacting protein 13-beta OS=Homo sapiens OX=9606 GN=APPL2 PE=1 SV=3	13	13	15	+						3.20418	2.8871	2.8829	3.25118	6.17868	4.03066	10.3196	14.9844	4.39722	2.01307	2.46402	3.93318	3.84493	6.04179	3.28502	7.87852	13.6847	4.71877	3.39864	2.71015	3.23153	3.39894	5.97168	3.79312	10.8089	16.4687	4.40608	1.3903	1.85371	3.93076	3.75261	5.77252	2.81081	7.76141	14.6177	3.92242
563	sp|P07741|APT_HUMAN	P07741	APRT	Adenine phosphoribosyltransferase OS=Homo sapiens OX=9606 GN=APRT PE=1 SV=2	15	12	12	+						7.54803	3.92664	5.51138	2.71012	9.18676	4.88552	4.10504	2.20078	3.4269	7.49404	9.08465	4.57522	2.39323	12.9031	6.30317	6.04277	3.22209	4.48057	7.36429	4.12087	5.12761	2.50816	8.69614	4.76755	4.04683	2.11492	2.83538	7.90611	9.00691	4.45742	2.74355	14.5625	5.85755	7.09589	3.00298	3.78532
564	sp|Q7Z2E3|APTX_HUMAN	Q7Z2E3	APTX	Aprataxin OS=Homo sapiens OX=9606 GN=APTX PE=1 SV=2	6	8	8	+						3.69691	5.92423	6.01371	9.15885	3.65448	5.46801	3.19025	3.815	6.70682	4.41157	7.36993	6.4813	9.60185	4.17798	6.08296	2.97898	4.73379	6.53339	3.85627	6.4956	5.61825	9.64441	3.85363	5.57555	2.91845	3.56415	7.58564	4.58601	6.98863	6.80113	8.75108	3.75897	6.10274	2.91375	4.26732	6.71843
565	sp|Q7Z2E3-4|APTX_HUMAN	Q7Z2E3-4	APTX	Isoform 4 of Aprataxin OS=Homo sapiens OX=9606 GN=APTX	4	2	1	+						3.50368	5.46627	6.06913	8.11115	3.31172	5.74249	2.48414	3.46669	7.53491	3.50002	7.36901	5.9864	9.14048	4.41269	6.53184	2.69388	4.37175	10.3038	4.26152	6.3263	5.38154	10.0274	4.64517	5.8427	3.45067	3.39715	8.37915	4.94346	6.58167	7.30958	6.5941	2.85177	6.51128	2.86794	4.8422	5.78637
566	sp|O60306|AQR_HUMAN	O60306	AQR	RNA helicase aquarius OS=Homo sapiens OX=9606 GN=AQR PE=1 SV=4	30	24	28	+						5.57827	6.66583	6.26543	7.75973	4.69545	6.57362	4.70652	3.76452	5.56108	6.82932	4.935	6.40521	6.09608	4.04887	6.11302	4.13391	3.70268	6.16546	5.95889	6.23368	5.77663	8.07809	5.34542	6.33043	4.9116	3.61747	6.87441	6.74226	4.58325	7.08341	5.479	3.4395	6.47395	3.916	3.71646	5.43956
567	sp|P10398|ARAF_HUMAN	P10398	ARAF	Serine/threonine-protein kinase A-Raf OS=Homo sapiens OX=9606 GN=ARAF PE=1 SV=2	8	6	11	+						3.33365	2.97871	5.4468	6.50692	6.3152	7.32528	6.64567	4.35763	5.36889	3.30012	3.64914	4.9597	6.34767	8.00166	7.64227	6.81731	4.75284	6.25051	3.83573	3.30916	5.72953	6.47267	7.07182	7.25359	6.43076	4.24046	5.50386	3.44748	3.83395	4.93436	6.24089	7.53591	7.05308	6.50153	4.92742	5.6778
568	sp|Q96P48|ARAP1_HUMAN	Q96P48	ARAP1	Arf-GAP with Rho-GAP domain, ANK repeat and PH domain-containing protein 1 OS=Homo sapiens OX=9606 GN=ARAP1 PE=1 SV=3	24	19	23	+						8.01501	3.44735	3.49261	5.32465	6.78557	2.98568	9.75864	6.02893	7.36189	5.40116	2.71597	3.83916	5.23038	6.49846	3.53629	5.53297	7.12544	6.91986	7.4025	3.75273	3.61219	5.3038	6.16727	3.31104	9.65864	5.80147	7.11424	5.48537	2.97072	4.09963	5.37417	6.23458	3.67339	5.91919	6.81061	7.30846
569	sp|Q8WZ64|ARAP2_HUMAN	Q8WZ64	ARAP2	Arf-GAP with Rho-GAP domain, ANK repeat and PH domain-containing protein 2 OS=Homo sapiens OX=9606 GN=ARAP2 PE=1 SV=3	9	3	7	+						6.88478	3.92382	2.17819	2.98282	3.7711	2.3867	5.96969	5.92	15.5235	5.42487	4.64106	3.61899	2.88138	2.30257	2.85891	5.96388	6.89606	15.8717	7.10373	3.83963	2.12205	3.15998	3.85626	2.52701	5.78483	5.35064	17.1516	5.41837	4.33824	4.13503	2.94175	2.26134	2.91612	5.89574	6.77723	14.4205
570	sp|Q8WWN8|ARAP3_HUMAN	Q8WWN8	ARAP3	Arf-GAP with Rho-GAP domain, ANK repeat and PH domain-containing protein 3 OS=Homo sapiens OX=9606 GN=ARAP3 PE=1 SV=1	8	4	12	+						2.5071	5.89496	0.535504	6.40749	0.438678	1.64305	8.44707	11.6189	12.678	1.70412	4.966	1.42771	4.24129	0.286496	1.27226	7.26003	13.5375	15.1338	2.40616	5.37176	0.41518	6.58823	0.369421	1.46466	8.55909	11.8624	13.8518	1.65199	4.52935	1.16505	3.91679	0.263911	1.26654	7.33828	13.8539	15.1256
571	sp|P48444|COPD_HUMAN	P48444	ARCN1	Coatomer subunit delta OS=Homo sapiens OX=9606 GN=ARCN1 PE=1 SV=1	24	32	28	+						4.4267	4.41808	5.05828	4.1502	6.04756	7.0749	7.49335	7.18276	4.26189	4.99438	4.93244	4.15323	4.66596	6.62906	7.83677	6.62586	5.85336	4.19522	4.03569	4.54153	5.79729	4.06232	5.4565	6.58701	7.0286	7.94066	4.04287	4.80116	5.17392	3.85287	5.06333	8.09041	6.58384	6.45821	5.44983	5.03395
572	sp|P15514|AREG_HUMAN	P15514	AREG	Amphiregulin OS=Homo sapiens OX=9606 GN=AREG PE=1 SV=2	0	0	2	-						NaN	NaN	NaN	NaN	NaN	NaN	NaN	NaN	NaN	NaN	NaN	NaN	NaN	NaN	NaN	NaN	NaN	NaN	NaN	NaN	NaN	NaN	NaN	NaN	NaN	NaN	NaN	NaN	NaN	NaN	NaN	NaN	NaN	NaN	NaN	NaN
573	sp|O15033|AREL1_HUMAN	O15033	AREL1	Apoptosis-resistant E3 ubiquitin protein ligase 1 OS=Homo sapiens OX=9606 GN=AREL1 PE=1 SV=3	8	2	7	+						7.67411	7.17118	3.38373	3.08123	6.19288	6.7998	5.65335	6.01118	7.09458	4.30983	7.83755	3.6982	3.87953	7.08513	4.08847	5.83795	5.5371	4.6642	7.8678	7.39507	3.28474	3.32589	7.08716	7.3621	5.37845	5.54784	7.44703	4.62744	7.18274	3.89321	3.55495	6.16418	3.53798	5.6962	5.75932	4.88788
574	sp|P84077|ARF1_HUMAN	P84077	ARF1	ADP-ribosylation factor 1 OS=Homo sapiens OX=9606 GN=ARF1 PE=1 SV=2	3	3	5	+	Golgi					1.92146	7.53168	11.5733	15.5687	3.49607	0.037914	4.72528	5.41392	8.92669	2.39386	1.22146	3.91609	11.8646	2.46648	1.37499	4.97753	7.79927	4.79072	1.7878	6.63544	10.3501	13.7228	4.04515	1.53077	5.25649	5.35679	8.36972	2.88242	1.66393	4.39801	11.6191	2.83637	2.31863	5.46268	6.72192	5.04194
575	sp|P61204|ARF3_HUMAN	P61204	ARF3	ADP-ribosylation factor 3 OS=Homo sapiens OX=9606 GN=ARF3 PE=1 SV=2	28	19	25	+						4.55236	4.83768	4.99486	7.37806	6.59473	4.21533	6.84394	6.72973	6.57954	4.47099	3.98324	3.9382	6.16783	6.57494	5.03392	5.94136	6.09104	5.07227	3.90783	4.37064	5.91791	5.83394	5.79369	3.98107	6.52446	6.87936	5.50486	4.10336	4.51875	3.60209	6.81951	11.4271	4.37803	5.60493	5.09923	5.7333
576	sp|P18085|ARF4_HUMAN	P18085	ARF4	ADP-ribosylation factor 4 OS=Homo sapiens OX=9606 GN=ARF4 PE=1 SV=3	17	20	19	+						4.77697	3.79845	3.45114	7.14998	4.37249	3.62289	8.16592	9.74738	6.44543	4.4826	3.72886	2.78047	7.30768	4.01965	4.71754	9.01212	7.42944	4.991	4.73956	4.69853	3.92094	7.7547	3.97431	3.69437	7.12604	8.27679	7.1731	4.59444	4.03992	3.99431	6.40601	3.62877	4.85925	8.34768	7.06439	5.70687
577	sp|P84085|ARF5_HUMAN	P84085	ARF5	ADP-ribosylation factor 5 OS=Homo sapiens OX=9606 GN=ARF5 PE=1 SV=2	7	15	8	+		+	unknown			4.71228	6.82574	5.3325	4.34223	9.64699	6.42539	5.23607	4.49517	4.09357	5.09751	6.64144	4.24494	5.3289	7.79888	7.09397	4.29268	4.31123	4.0805	2.55972	4.44075	6.32676	3.23445	5.60906	5.04868	3.93258	5.90866	2.50911	2.9039	8.26789	2.94107	8.26126	21.4452	4.49781	3.51857	3.03429	5.56019
578	sp|P62330|ARF6_HUMAN	P62330	ARF6	ADP-ribosylation factor 6 OS=Homo sapiens OX=9606 GN=ARF6 PE=1 SV=2	16	11	9	+	Plasma membrane					9.88573	4.64485	2.34259	3.20057	7.29423	5.32835	5.67615	5.64034	5.08203	9.12259	5.3136	3.12069	4.44013	7.62289	4.36156	5.30927	6.33187	5.28256	9.57083	4.69131	2.5944	3.6938	7.64217	5.62815	5.69212	5.48247	5.29566	9.21079	4.95237	3.4816	3.93719	6.79969	4.2078	5.32852	6.19855	5.59258
579	sp|Q8N6T3|ARFG1_HUMAN	Q8N6T3	ARFGAP1	ADP-ribosylation factor GTPase-activating protein 1 OS=Homo sapiens OX=9606 GN=ARFGAP1 PE=1 SV=2	20	15	19	+						3.83168	3.29111	3.42313	4.27936	7.95671	4.12473	4.89953	4.93255	11.8942	4.43068	2.049	3.58105	5.48111	9.33546	5.28532	6.07641	4.01682	11.1111	4.50179	3.6771	3.46412	4.26461	7.14295	4.37321	5.24881	5.05654	10.6612	5.25939	3.02336	3.17571	5.13249	8.15125	5.4412	6.06464	4.56398	10.7976
580	sp|Q8N6H7|ARFG2_HUMAN	Q8N6H7	ARFGAP2	ADP-ribosylation factor GTPase-activating protein 2 OS=Homo sapiens OX=9606 GN=ARFGAP2 PE=1 SV=1	18	12	14	+						3.70769	5.5741	4.08741	6.03166	11.545	2.92965	6.80639	5.9425	6.37383	3.82404	5.60061	3.50333	4.88445	10.5584	2.49812	4.38928	5.66119	6.08234	4.0313	5.71956	4.04955	5.79758	11.1154	3.07734	7.26617	5.89427	6.17234	4.06168	5.1632	3.4375	4.67223	10.3749	2.48589	4.40175	6.18032	6.09908
581	sp|Q9NP61|ARFG3_HUMAN	Q9NP61	ARFGAP3	ADP-ribosylation factor GTPase-activating protein 3 OS=Homo sapiens OX=9606 GN=ARFGAP3 PE=1 SV=1	14	13	12	+						4.80269	2.47769	4.25932	5.81041	2.52982	7.33926	4.62372	11.0976	9.81626	3.55241	3.38351	5.50028	5.4685	3.63103	6.52605	5.06313	7.15669	6.96163	5.78465	2.58002	3.73745	6.28558	2.72501	7.67662	4.57669	9.45963	10.9433	4.16357	3.25861	5.59748	4.97114	2.97906	7.04528	4.88082	7.05619	6.27891
582	sp|Q9Y6D6|BIG1_HUMAN	Q9Y6D6	ARFGEF1	Brefeldin A-inhibited guanine nucleotide-exchange protein 1 OS=Homo sapiens OX=9606 GN=ARFGEF1 PE=1 SV=2	28	34	38	+						6.36283	2.51686	3.28846	3.62701	5.72655	4.55353	16.0979	5.39557	4.38915	5.74396	2.76449	3.32445	3.73091	6.03391	5.73837	10.7565	5.46666	4.48292	6.29765	2.53645	3.4499	3.92572	6.57965	5.94743	14.6779	4.89079	4.80757	5.88977	2.7861	3.7036	3.83459	6.03317	5.28746	9.53257	5.24682	4.57288
583	sp|Q9Y6D5|BIG2_HUMAN	Q9Y6D5	ARFGEF2	Brefeldin A-inhibited guanine nucleotide-exchange protein 2 OS=Homo sapiens OX=9606 GN=ARFGEF2 PE=1 SV=3	21	16	21	+						8.669	3.30923	3.11215	5.54556	7.15771	4.81808	6.56321	4.37011	5.54035	8.7783	3.54791	3.43516	5.61427	8.00531	4.43324	6.50459	4.52424	6.07158	9.68989	3.38205	2.51842	5.53255	7.87288	4.81678	6.79496	4.29857	6.60596	8.63864	3.11945	3.70109	4.97957	5.97566	5.21808	6.51618	5.08881	5.25048
584	sp|Q5TH69|BIG3_HUMAN	Q5TH69	ARFGEF3	Brefeldin A-inhibited guanine nucleotide-exchange protein 3 OS=Homo sapiens OX=9606 GN=ARFGEF3 PE=1 SV=3	8	11	10	+						3.86002	2.27055	3.7881	3.16038	21.2407	2.67794	5.49323	6.11489	3.83566	1.61199	4.14933	3.86317	2.32287	19.877	1.65795	3.25717	6.9755	3.84355	3.5631	2.63361	3.66398	3.65967	21.7393	2.72868	5.20731	6.22269	4.00496	1.79386	4.26335	3.75277	2.48556	19.2804	1.76008	3.28457	6.54628	3.40978
585	sp|P53367|ARFP1_HUMAN	P53367	ARFIP1	Arfaptin-1 OS=Homo sapiens OX=9606 GN=ARFIP1 PE=1 SV=2	16	19	22	+						2.83993	6.31392	5.37085	4.38554	7.24596	4.78366	5.82816	5.67062	3.23087	3.54445	8.04645	5.38736	5.04515	8.48686	7.0904	7.36812	6.54894	2.81276	3.00926	6.98398	5.43325	4.74639	7.90533	5.31667	6.28551	6.28375	2.86935	3.37896	7.28657	5.4074	4.35033	7.96874	6.12873	7.61726	6.40372	2.62481
586	sp|P53367-2|ARFP1_HUMAN	P53367-2	ARFIP1	Isoform A of Arfaptin-1 OS=Homo sapiens OX=9606 GN=ARFIP1	1	0	0	-						2.6694	9.14555	8.36613	7.96981	7.67572	4.55611	4.63574	6.07556	3.47255	2.86812	7.91732	6.05602	4.98772	6.17142	4.08371	4.39324	6.03238	2.92351	NaN	NaN	NaN	NaN	NaN	NaN	NaN	NaN	NaN	NaN	NaN	NaN	NaN	NaN	NaN	NaN	NaN	NaN
587	sp|P53365|ARFP2_HUMAN	P53365	ARFIP2	Arfaptin-2 OS=Homo sapiens OX=9606 GN=ARFIP2 PE=1 SV=1	11	11	12	+						3.8012	7.95361	8.69969	6.7557	4.83644	6.94829	6.1007	4.74649	4.25997	3.00498	8.3404	5.12449	4.42331	4.70312	7.28827	5.65305	3.58702	3.7733	3.99795	7.72721	8.61959	6.57859	4.94513	6.88597	6.19122	5.25717	3.98616	2.89706	8.41342	4.70814	4.67333	4.85446	7.06292	5.4843	3.63518	4.08219
588	sp|Q13795|ARFRP_HUMAN	Q13795	ARFRP1	ADP-ribosylation factor-related protein 1 OS=Homo sapiens OX=9606 GN=ARFRP1 PE=1 SV=1	6	4	3	+	Golgi					5.47948	3.78769	2.25609	3.36754	7.66554	4.13835	6.34255	5.24036	3.71765	9.99667	6.00321	2.5513	4.41245	13.8684	4.43652	8.97132	4.07932	3.68557	5.67073	3.59649	2.15089	3.46253	8.20974	4.243	6.76222	4.96491	3.76423	11.4853	5.59037	2.45013	3.94514	12.3173	4.27658	8.97457	4.66114	3.47478
589	sp|P78540|ARGI2_HUMAN	P78540	ARG2	Arginase-2, mitochondrial OS=Homo sapiens OX=9606 GN=ARG2 PE=1 SV=1	2	3	3	+		+	Matrix			1.88361	4.93439	36.0275	1.06176	0	0.874639	1.29013	1.23593	28.5688	0.655312	0.770294	13.3779	1.2093	0.629309	0.574832	1.49035	1.7804	3.63542	3.85151	5.05053	32.9563	2.16173	0.557961	1.33518	1.45471	1.99692	25.4448	0.780907	1.38794	12.3822	1.20317	1.34137	1.00992	1.59308	1.6898	3.80195
590	sp|Q9NWB6|ARGL1_HUMAN	Q9NWB6	ARGLU1	Arginine and glutamate-rich protein 1 OS=Homo sapiens OX=9606 GN=ARGLU1 PE=1 SV=1	4	7	5	+						5.46614	6.90839	4.95222	5.48143	4.41046	2.96126	4.72614	5.03516	4.83094	7.39533	7.58431	7.59963	6.41543	3.97331	4.36631	5.80997	6.07979	6.00378	5.41503	7.97824	4.50857	5.53521	4.62494	3.44587	4.33063	5.26126	5.11887	7.02969	7.11455	7.59415	5.8156	4.52201	4.64443	5.25327	5.31395	6.49373
591	sp|Q07960|RHG01_HUMAN	Q07960	ARHGAP1	Rho GTPase-activating protein 1 OS=Homo sapiens OX=9606 GN=ARHGAP1 PE=1 SV=1	20	20	18	+						4.49107	3.13782	1.81024	4.77729	11.3684	3.93365	4.67831	9.47849	4.63936	5.16502	3.39008	2.67017	5.1494	11.0522	5.38261	5.09132	8.76492	5.01961	4.69609	3.07284	1.96776	4.3685	10.903	3.82156	4.92752	9.98846	4.66632	4.97462	3.48026	2.40151	5.40097	10.6654	5.45449	4.96365	9.15779	5.08924
592	sp|A1A4S6|RHG10_HUMAN	A1A4S6	ARHGAP10	Rho GTPase-activating protein 10 OS=Homo sapiens OX=9606 GN=ARHGAP10 PE=1 SV=1	10	8	10	+						3.19159	8.88155	3.57229	3.02945	6.98332	4.49491	2.81617	10.9975	4.63219	3.42465	8.45092	3.99374	3.89453	5.28728	5.23328	3.55597	11.3761	6.18458	4.39499	8.58063	3.54978	4.19458	6.80816	4.04495	3.61645	10.465	5.06917	4.02817	8.01894	3.78037	4.40925	4.96219	4.70891	3.59218	10.0965	5.6798
593	sp|Q6P4F7|RHGBA_HUMAN	Q6P4F7	ARHGAP11A	Rho GTPase-activating protein 11A OS=Homo sapiens OX=9606 GN=ARHGAP11A PE=1 SV=2	4	6	9	+	Nuclear					6.5861	8.1158	5.24122	8.37658	2.58553	4.95714	6.69992	8.95273	10.7579	2.3227	1.34027	6.13861	7.36744	1.69728	2.3501	1.01178	5.68607	9.81286	6.44258	8.83626	5.31077	9.04206	3.43845	4.25175	6.66943	8.07771	10.4674	2.43965	1.67055	6.02266	7.90096	1.67822	2.49753	1.08786	5.87422	8.29192
594	sp|Q8IWW6|RHG12_HUMAN	Q8IWW6	ARHGAP12	Rho GTPase-activating protein 12 OS=Homo sapiens OX=9606 GN=ARHGAP12 PE=1 SV=1	16	11	14	+						4.32251	15.8983	2.73331	1.41873	9.77797	5.0151	3.9448	4.99757	6.44312	2.90175	9.83052	2.31083	3.49931	10.0078	3.7396	4.25659	3.7321	5.17009	4.66884	16.6013	2.66012	1.70368	9.74118	4.9334	3.91968	4.94466	6.79569	3.10087	9.46703	2.15965	3.23414	8.94221	3.90079	4.40512	3.87693	4.94471
595	sp|Q8IWW6-3|RHG12_HUMAN	Q8IWW6-3	ARHGAP12	Isoform 3 of Rho GTPase-activating protein 12 OS=Homo sapiens OX=9606 GN=ARHGAP12	2	2	3	+						3.7798	17.5751	2.52735	1.1676	13.0456	3.35621	3.8979	2.4816	6.08371	2.92285	11.1168	1.49815	3.89826	12.6199	2.76512	4.17674	2.72901	4.35825	3.45802	18.2726	2.60623	2.47338	10.8588	3.53263	3.14828	3.18428	5.41109	3.64361	12.0094	1.52488	4.14393	11.3483	2.20054	3.81553	2.44482	5.92366
596	sp|Q68EM7|RHG17_HUMAN	Q68EM7	ARHGAP17	Rho GTPase-activating protein 17 OS=Homo sapiens OX=9606 GN=ARHGAP17 PE=1 SV=1	14	20	17	+						3.71387	3.8221	6.09956	13.1054	4.06547	6.42406	2.39046	6.44161	3.72012	2.88517	3.5166	6.47011	12.3325	3.90807	6.78188	2.44199	7.91805	3.96292	3.86363	4.15628	5.70894	12.0668	4.14447	6.09371	2.64152	6.51112	3.85107	3.22796	3.65945	6.66427	11.2932	4.0986	7.33313	3.01434	7.91335	3.7581
597	sp|Q8N392|RHG18_HUMAN	Q8N392	ARHGAP18	Rho GTPase-activating protein 18 OS=Homo sapiens OX=9606 GN=ARHGAP18 PE=1 SV=3	18	22	28	+						2.70423	21.4693	1.6094	4.06861	2.07395	0.701125	2.70907	18.3659	1.95291	1.88491	9.83668	1.67104	7.27627	2.79221	0.87647	2.39365	15.3758	2.23851	2.72954	20.6928	2.1522	4.74784	2.50684	1.24247	2.85445	16.5197	2.60518	2.2071	9.41159	2.07993	6.37816	2.67553	1.35618	2.54923	14.8629	2.42838
598	sp|Q14CB8-2|RHG19_HUMAN	Q14CB8-2	ARHGAP19	Isoform 2 of Rho GTPase-activating protein 19 OS=Homo sapiens OX=9606 GN=ARHGAP19	8	9	4	+						6.48062	7.68001	11.1141	1.79695	2.56328	9.75465	3.58099	6.44945	3.47776	4.46256	3.14813	15.9899	2.01847	1.80478	12.1831	1.41335	3.10791	2.97396	8.07299	7.81682	11.1887	1.78068	2.58183	9.74111	3.63062	5.66329	3.51961	4.62853	3.08113	16.2307	1.90731	1.70526	11.1383	1.15582	3.08803	3.06937
599	sp|Q5T5U3|RHG21_HUMAN	Q5T5U3	ARHGAP21	Rho GTPase-activating protein 21 OS=Homo sapiens OX=9606 GN=ARHGAP21 PE=1 SV=2	18	12	13	+						3.63107	4.36652	5.61316	9.97034	3.77351	3.29943	4.20719	7.85473	7.76338	2.75933	4.03707	6.5383	8.56133	2.85784	3.5112	4.96177	8.89601	7.39783	3.62958	4.55091	5.5489	9.88681	4.03654	2.99549	4.48648	8.02702	7.85976	2.73435	4.19137	6.12385	8.22521	2.70937	3.67504	4.84097	9.03762	7.44073
600	sp|Q7Z5H3-5|RHG22_HUMAN	Q7Z5H3-5	ARHGAP22	Isoform 5 of Rho GTPase-activating protein 22 OS=Homo sapiens OX=9606 GN=ARHGAP22	4	5	4	+						4.45768	2.70779	5.14413	1.47564	1.06002	1.63846	4.36452	24.8657	1.22462	3.47698	3.21915	2.45249	1.31057	1.32628	2.57008	4.7145	32.7817	1.20967	4.34836	2.5607	5.36927	0.981521	0.562733	0.864522	4.34515	27.8449	0.859876	3.07707	2.96516	2.20831	0.902561	0.621886	2.10998	4.5219	35.1476	0.708527
601	sp|Q9P227|RHG23_HUMAN	Q9P227	ARHGAP23	Rho GTPase-activating protein 23 OS=Homo sapiens OX=9606 GN=ARHGAP23 PE=1 SV=2	6	7	7	+						3.54626	5.52497	0.0347037	10.8581	0.134631	0.840407	3.58592	11.8512	8.33097	2.67114	7.34495	0.287708	9.9894	0.061181	2.61189	1.99229	19.0215	11.3128	3.46319	5.3402	0.144299	10.3602	0.383469	0.901709	3.75655	12.1631	8.08743	2.70737	7.55985	0.448795	10.7952	0.357355	2.84214	2.37017	18.4414	9.87751
602	sp|Q8N264|RHG24_HUMAN	Q8N264	ARHGAP24	Rho GTPase-activating protein 24 OS=Homo sapiens OX=9606 GN=ARHGAP24 PE=1 SV=2	3	2	7	+						2.76063	0.967036	2.45952	1.52681	4.28586	11.1011	5.09814	13.2562	1.9613	2.39281	2.61439	2.86838	1.86675	3.86941	18.3453	7.51475	15.3395	1.77207	2.69417	1.00768	2.97735	1.39774	4.01346	10.7891	5.12338	12.0665	1.70571	2.67821	2.51371	3.14552	0.883439	4.72442	17.6014	8.0945	17.3745	1.2093
603	sp|Q9UNA1|RHG26_HUMAN	Q9UNA1	ARHGAP26	Rho GTPase-activating protein 26 OS=Homo sapiens OX=9606 GN=ARHGAP26 PE=1 SV=1	10	4	7	+						6.36836	10.8457	4.04361	1.73678	3.20902	9.21347	5.32485	5.10219	2.93064	8.50107	7.3836	3.70554	4.80979	3.64598	6.90412	6.73486	5.97329	3.56714	6.94425	10.8364	3.84222	2.13876	2.34045	9.4982	4.86924	5.80468	3.67707	8.30557	6.86608	4.04099	4.49316	1.85021	6.85424	6.9166	6.19422	4.52764
604	sp|Q6ZUM4|RHG27_HUMAN	Q6ZUM4	ARHGAP27	Rho GTPase-activating protein 27 OS=Homo sapiens OX=9606 GN=ARHGAP27 PE=1 SV=3	6	6	8	+						6.34761	9.1128	1.22468	0.973474	4.40929	3.97612	20.4636	0.931599	0	6.48097	12.2706	2.7542	0.816917	5.81989	3.85015	18.9513	1.59265	0.0240775	6.85936	9.48836	1.62092	1.07666	4.77386	4.00517	20.1218	1.20734	0.00803852	6.64216	11.4395	2.65386	1.21405	5.25673	4.12492	17.4995	1.77521	0.232542
605	sp|Q9P2N2|RHG28_HUMAN	Q9P2N2	ARHGAP28	Rho GTPase-activating protein 28 OS=Homo sapiens OX=9606 GN=ARHGAP28 PE=1 SV=3	2	1	1	+						9.43255	0.932352	5.72467	6.01541	0.554924	1.36301	18.1476	1.38445	13.3049	5.55715	0.590479	5.82889	2.96843	0.92261	1.30033	10.8921	0.87106	14.209	11.4313	0.363034	6.01984	5.49023	0.176029	0.146667	19.3924	0.337899	16.4292	5.76618	0	6.00283	2.46139	0.0356047	0.501903	12.7916	0.442037	12.2119
606	sp|Q52LW3|RHG29_HUMAN	Q52LW3	ARHGAP29	Rho GTPase-activating protein 29 OS=Homo sapiens OX=9606 GN=ARHGAP29 PE=1 SV=2	21	16	28	+						7.15443	7.35771	0.765327	1.604	1.47097	9.48621	14.0635	8.00078	4.18134	3.72694	5.8818	0.887756	2.042	1.14454	9.44038	8.31151	11.504	2.97675	7.85006	7.51137	0.315506	1.27022	0.734061	9.79914	13.2915	8.98405	4.4751	3.61109	5.60272	0.569367	1.61107	0.334023	9.72731	8.02603	13.2861	3.00128
607	sp|Q2M1Z3|RHG31_HUMAN	Q2M1Z3	ARHGAP31	Rho GTPase-activating protein 31 OS=Homo sapiens OX=9606 GN=ARHGAP31 PE=1 SV=2	5	2	3	+						1.37254	0.893152	2.34029	2.2597	0.553664	6.90249	14.6408	9.2916	19.6482	1.11309	0.767154	2.0229	2.63451	0.542059	5.95105	8.55238	6.39166	14.1227	1.57921	0.368942	1.75368	2.14929	0.239206	7.73427	15.3361	9.5626	16.1665	0.637273	0.662388	3.17983	2.96507	0.303858	6.73132	8.11171	6.55449	15.9642
608	sp|A7KAX9|RHG32_HUMAN	A7KAX9	ARHGAP32	Rho GTPase-activating protein 32 OS=Homo sapiens OX=9606 GN=ARHGAP32 PE=1 SV=1	8	6	9	+						4.45536	7.94935	3.80205	2.00867	4.83764	15.792	4.44921	3.25587	3.22639	4.74042	5.7649	4.18297	2.12587	5.29823	15.2467	4.34301	4.20388	4.31746	4.50855	7.06515	3.55374	2.87066	5.24611	12.4018	5.29826	4.24959	3.80548	4.73229	6.03049	4.04854	3.19233	6.17301	12.7417	4.91752	4.79768	4.36709
609	sp|O14559|RHG33_HUMAN	O14559	ARHGAP33	Rho GTPase-activating protein 33 OS=Homo sapiens OX=9606 GN=ARHGAP33 PE=1 SV=2	1	1	0	-						3.79836	3.15124	8.8729	5.17156	14.4038	5.31332	1.49817	4.62813	5.03087	2.78031	4.80743	11.3198	3.64411	10.0292	3.45561	1.96399	4.85264	5.27856	3.79996	2.89941	11.8223	4.33294	16.6007	6.04351	0.726643	3.43318	2.99777	1.74099	2.65962	14.3477	4.59494	13.4442	1.99774	0.066423	3.68667	4.8054
610	sp|Q9NRY4|RHG35_HUMAN	Q9NRY4	ARHGAP35	Rho GTPase-activating protein 35 OS=Homo sapiens OX=9606 GN=ARHGAP35 PE=1 SV=3	21	22	24	+						4.30232	3.96959	4.91619	5.93293	9.1562	5.41813	4.72369	9.29761	4.30187	2.92983	3.1077	6.05115	5.97396	6.64751	4.14711	3.5653	11.1806	4.37834	4.22648	3.70164	5.07477	5.92142	9.12774	5.1641	4.65568	10.284	3.90305	2.6884	2.96574	5.86066	5.97613	6.99187	3.9138	3.44823	12.0725	4.02385
611	sp|Q6ZRI8|RHG36_HUMAN	Q6ZRI8	ARHGAP36	Rho GTPase-activating protein 36 OS=Homo sapiens OX=9606 GN=ARHGAP36 PE=2 SV=1	3	1	2	+						0.253277	0.685846	0.217328	0.198773	14.2803	0.19965	0.368614	0.290009	0.379743	1.69004	3.59867	0.742919	20.2955	15.003	3.47078	3.70183	9.94909	24.6746	0.159769	0.0903971	0.207969	0	87.4029	0.480593	0	0.130953	0.660409	0.220792	0.240662	0.360669	0.270254	9.03774	0.361217	0	0.121722	0.253929
612	sp|Q9C0H5-2|RHG39_HUMAN	Q9C0H5-2	ARHGAP39	Isoform 2 of Rho GTPase-activating protein 39 OS=Homo sapiens OX=9606 GN=ARHGAP39	6	2	7	+						2.40235	13.355	6.91468	5.28577	9.03985	5.14302	10.3085	5.7474	0.0410807	1.18212	6.68045	5.4315	6.06033	7.72488	2.75462	6.86362	4.72752	0.337233	2.51753	12.6948	7.09786	4.99635	8.66399	4.80901	11.0924	5.4469	0.0659448	1.10937	6.72874	5.06323	6.5006	9.2272	2.5943	6.66655	4.50562	0.219648
613	sp|P98171-2|RHG04_HUMAN	P98171-2	ARHGAP4	Isoform 2 of Rho GTPase-activating protein 4 OS=Homo sapiens OX=9606 GN=ARHGAP4	6	10	10	+						1.43462	14.6007	0.421296	0.103556	0.628858	30.5986	0.684867	0.0566896	0.241794	1.97465	25.4649	0.249361	0.292486	0.289897	21.9755	0.195667	0.386104	0.400418	1.80012	14.0777	0.91347	0.418469	1.18291	27.7044	1.45801	0.375957	0.778169	2.37717	23.3286	0.877687	0.464151	0.940911	20.7115	1.02074	0.762489	0.807521
614	sp|A6NI28|RHG42_HUMAN	A6NI28	ARHGAP42	Rho GTPase-activating protein 42 OS=Homo sapiens OX=9606 GN=ARHGAP42 PE=1 SV=3	8	4	4	+						9.9309	7.0042	2.5292	8.68437	2.27403	4.07834	10.6386	3.36926	7.25341	6.37425	3.85701	3.96544	6.1129	1.95801	5.08562	8.58402	3.38143	4.91904	9.75477	7.39203	3.04288	8.04323	2.50976	4.17356	10.5483	3.86314	6.72342	6.25989	4.15349	3.93602	5.73658	2.54307	5.23717	7.83039	3.59886	4.65339
615	sp|Q17R89|RHG44_HUMAN	Q17R89	ARHGAP44	Rho GTPase-activating protein 44 OS=Homo sapiens OX=9606 GN=ARHGAP44 PE=1 SV=1	1	2	2	+						7.00686	4.8696	10.5303	9.89082	18.803	0.656243	0.0663642	1.26036	4.21391	5.46253	1.86023	12.2833	5.54049	11.6005	0.880575	0.916512	1.24456	2.9139	6.85323	4.78079	13.1285	8.51105	15.9327	1.24737	0.681678	0.957009	3.50314	4.85344	2.66544	11.1191	5.58638	12.9666	1.57263	1.12672	1.08491	3.42936
616	sp|Q92619-2|HMHA1_HUMAN	Q92619-2	ARHGAP45	Isoform 2 of Rho GTPase-activating protein 45 OS=Homo sapiens OX=9606 GN=ARHGAP45	11	6	5	+						17.8507	5.18311	0.348279	11.7817	0.932171	7.07054	10.499	0.532609	0.388379	10.6941	3.56635	1.93217	12.4462	0.70864	7.13986	7.37595	0.866798	0.683571	19.0255	5.21544	0.350734	11.0104	0.734646	6.87231	10.8881	0.277771	0.293466	11.5627	3.4957	1.59829	12.7401	0.617419	6.62171	7.45426	0.67648	0.564932
617	sp|Q13017|RHG05_HUMAN	Q13017	ARHGAP5	Rho GTPase-activating protein 5 OS=Homo sapiens OX=9606 GN=ARHGAP5 PE=1 SV=2	22	19	26	+						22.9302	2.7251	2.87554	3.77781	2.61519	5.04836	6.47435	3.82664	6.72356	14.7565	1.79234	3.5121	3.22024	1.43762	3.50819	5.09254	3.91675	5.76697	24.5972	2.87377	3.13888	3.67514	2.65142	4.73634	6.61592	3.6001	6.63391	14.393	1.65766	3.5026	3.06638	1.34375	3.41922	4.97684	3.68712	5.43078
618	sp|O43182|RHG06_HUMAN	O43182	ARHGAP6	Rho GTPase-activating protein 6 OS=Homo sapiens OX=9606 GN=ARHGAP6 PE=1 SV=3	1	0	0	-						0.678348	0.807011	0.644806	1.38361	1.66662	0.563248	16.788	20.8776	6.30604	0	0.528961	1.59489	2.20411	1.48912	1.11645	25.9112	9.30913	8.13088	NaN	NaN	NaN	NaN	NaN	NaN	NaN	NaN	NaN	NaN	NaN	NaN	NaN	NaN	NaN	NaN	NaN	NaN
619	sp|P85298|RHG08_HUMAN	P85298	ARHGAP8	Rho GTPase-activating protein 8 OS=Homo sapiens OX=9606 GN=ARHGAP8 PE=1 SV=1	2	1	3	+						5.53352	20.0596	11.7188	0.144679	9.0879	2.93812	4.16936	0.3887	0.529916	5.86661	11.1474	5.68904	0.263971	12.641	6.00023	2.8255	0.339188	0.656455	5.35079	20.2269	11.4633	0	9.27457	3.22969	4.49667	0.22306	0.486786	5.55406	10.5163	5.16366	0.273668	12.9062	6.94719	2.47315	0.580446	0.833463
620	sp|P52565|GDIR1_HUMAN	P52565	ARHGDIA	Rho GDP-dissociation inhibitor 1 OS=Homo sapiens OX=9606 GN=ARHGDIA PE=1 SV=3	20	17	17	+						2.53997	5.35614	3.00376	4.74327	5.43378	3.49997	4.14613	5.63522	7.37448	5.18948	6.51413	3.50333	5.65994	7.39333	7.81144	6.30986	7.60066	8.28512	2.60481	5.46762	3.3964	4.77508	5.44394	3.54369	4.53523	5.66648	7.23685	5.21088	6.40084	3.7805	5.73035	7.13947	7.36339	6.3485	7.6186	7.73734
621	sp|P52566|GDIR2_HUMAN	P52566	ARHGDIB	Rho GDP-dissociation inhibitor 2 OS=Homo sapiens OX=9606 GN=ARHGDIB PE=1 SV=3	4	5	5	+						0.781061	1.4844	0.294301	3.34496	2.34283	0.401639	21.9829	0.662418	1.354	1.03075	1.80552	0.671183	8.61328	5.69822	14.5112	29.64	2.21508	3.1662	1.05877	1.55879	0.639028	3.34624	2.57443	0.697221	22.1379	0.833806	1.61716	1.11114	1.79435	0.974642	9.14088	5.21865	13.0893	28.5221	2.22922	3.45636
622	sp|Q92888-3|ARHG1_HUMAN	Q92888-3	ARHGEF1	Isoform 3 of Rho guanine nucleotide exchange factor 1 OS=Homo sapiens OX=9606 GN=ARHGEF1	35	32	40	+						9.24756	5.18343	2.33394	4.03505	4.93435	4.8012	6.63343	6.60437	4.84317	10.8023	7.44251	2.50145	4.63035	4.9481	4.32565	5.64045	6.28357	4.80917	9.08212	5.47009	2.40717	4.03132	4.83375	4.8963	6.39652	6.51753	4.70149	10.9724	7.38634	2.59245	4.72134	5.02923	4.22218	5.77172	6.20542	4.76261
623	sp|O15013|ARHGA_HUMAN	O15013	ARHGEF10	Rho guanine nucleotide exchange factor 10 OS=Homo sapiens OX=9606 GN=ARHGEF10 PE=1 SV=4	22	17	24	+						10.658	7.42696	1.79608	7.80725	3.08125	5.3296	3.19471	9.46756	4.20666	9.28624	6.6516	1.70268	8.02566	2.69862	3.98471	2.22495	7.67853	4.77896	11.7481	7.93871	1.3303	7.70931	2.85094	5.29235	2.97465	9.29292	4.12057	10.3614	6.4839	1.58599	7.58144	2.26823	3.82459	1.91555	8.0029	4.71822
624	sp|Q9HCE6|ARGAL_HUMAN	Q9HCE6	ARHGEF10L	Rho guanine nucleotide exchange factor 10-like protein OS=Homo sapiens OX=9606 GN=ARHGEF10L PE=1 SV=4	4	5	2	+						2.63873	5.52888	1.22938	4.32518	14.1479	1.33589	3.75324	7.95165	4.13504	2.27435	6.41887	2.85428	3.83971	18.056	1.48396	2.90529	10.1016	7.02013	2.64022	5.52382	1.13352	4.22864	14.4553	1.14262	4.12723	8.90643	3.80034	2.07828	6.14564	2.63572	3.38348	19.8208	1.16933	3.08515	10.4087	5.31488
625	sp|O15085-2|ARHGB_HUMAN	O15085-2	ARHGEF11	Isoform 2 of Rho guanine nucleotide exchange factor 11 OS=Homo sapiens OX=9606 GN=ARHGEF11	25	15	18	+						6.06744	4.89588	3.89835	3.72957	4.62853	7.13143	6.57366	6.27527	5.4933	5.10042	5.10872	6.01059	4.18568	4.67419	5.91877	8.24556	6.1222	5.94044	6.17201	4.9569	3.71594	3.71456	4.95034	6.58533	6.88444	6.119	5.60025	5.03929	5.13427	5.29289	4.14895	5.09789	5.90486	8.06453	6.634	5.98454
626	sp|Q9NZN5|ARHGC_HUMAN	Q9NZN5	ARHGEF12	Rho guanine nucleotide exchange factor 12 OS=Homo sapiens OX=9606 GN=ARHGEF12 PE=1 SV=1	26	22	14	+						7.14609	6.02116	4.98747	2.93583	4.56637	11.3175	5.6604	6.71017	3.56977	3.90846	6.84212	7.10684	2.60577	3.78432	6.19246	5.38166	7.43767	3.826	8.0425	5.91816	5.52322	2.66492	3.93619	10.9459	5.78505	7.37735	3.25753	3.97097	6.6913	6.9515	2.53889	3.59752	6.16398	5.22303	7.65957	3.75245
627	sp|Q5VV41|ARHGG_HUMAN	Q5VV41	ARHGEF16	Rho guanine nucleotide exchange factor 16 OS=Homo sapiens OX=9606 GN=ARHGEF16 PE=1 SV=1	11	10	12	+						5.30879	8.3297	1.54801	2.9912	14.3589	2.63193	11.9062	0.85718	0.540862	4.59364	8.23283	2.09812	3.53138	15.4895	3.97976	11.2061	1.37859	1.01729	5.16463	8.23553	1.5804	2.92414	13.8357	2.87143	11.844	0.663552	0.512802	4.80949	8.51526	2.28043	3.39487	15.9038	3.87148	11.361	1.23675	0.994751
628	sp|Q96PE2|ARHGH_HUMAN	Q96PE2	ARHGEF17	Rho guanine nucleotide exchange factor 17 OS=Homo sapiens OX=9606 GN=ARHGEF17 PE=1 SV=1	10	6	14	+						6.81338	2.76299	0.547814	6.64556	4.54497	5.44218	1.57862	6.71129	10.8596	6.71117	4.40702	1.53844	6.78824	4.87591	6.74524	1.78641	7.8428	13.3984	7.73462	2.86687	1.25698	6.25234	5.56709	5.23364	1.54885	6.1834	9.80003	7.47151	4.66592	2.11136	6.33638	5.09345	6.19047	1.54641	7.24233	12.8983
629	sp|Q6ZSZ5|ARHGI_HUMAN	Q6ZSZ5	ARHGEF18	Rho guanine nucleotide exchange factor 18 OS=Homo sapiens OX=9606 GN=ARHGEF18 PE=1 SV=4	12	13	19	+						7.42226	4.30165	3.93759	3.55342	1.87957	5.14793	11.1665	5.40405	6.26245	6.65655	3.31618	3.08506	4.33365	1.88527	7.19046	11.8754	7.02823	5.55373	7.39288	4.57304	4.16753	3.83754	1.90987	5.35823	10.2227	5.45035	6.31255	6.92411	3.29496	3.2768	4.51977	1.97143	7.05243	10.5695	7.29795	5.86831
630	sp|Q8IW93|ARHGJ_HUMAN	Q8IW93	ARHGEF19	Rho guanine nucleotide exchange factor 19 OS=Homo sapiens OX=9606 GN=ARHGEF19 PE=1 SV=1	0	1	0	-						NaN	NaN	NaN	NaN	NaN	NaN	NaN	NaN	NaN	NaN	NaN	NaN	NaN	NaN	NaN	NaN	NaN	NaN	2.88716	11.4116	3.31224	2.33398	17.1398	4.29183	2.4019	2.54768	2.62009	4.53139	10.8478	1.86595	2.93335	19.7641	3.27342	2.6639	2.36569	2.80809
631	sp|Q92974|ARHG2_HUMAN	Q92974	ARHGEF2	Rho guanine nucleotide exchange factor 2 OS=Homo sapiens OX=9606 GN=ARHGEF2 PE=1 SV=4	34	24	25	+						6.98143	2.42103	2.7864	3.58286	1.26563	4.86883	2.66336	4.41614	4.97224	18.1637	4.94375	3.38676	4.37855	0.910973	9.39878	4.17687	8.74654	11.9361	6.59324	2.46331	2.97985	3.42543	1.17473	4.62599	2.5081	4.74662	4.60962	18.652	4.92378	3.21282	5.40422	1.00085	9.14759	4.1023	8.22832	12.2012
632	sp|Q96DR7|ARHGQ_HUMAN	Q96DR7	ARHGEF26	Rho guanine nucleotide exchange factor 26 OS=Homo sapiens OX=9606 GN=ARHGEF26 PE=1 SV=4	6	2	4	+						28.045	3.60025	6.52127	2.68044	5.48525	2.66339	3.37844	2.60926	5.76391	17.4298	1.48563	4.15945	2.03992	4.00491	1.65225	1.73494	2.77097	3.97498	26.5191	3.5576	7.23735	2.37637	5.27006	3.04981	3.72674	3.10145	5.04004	15.8193	1.89493	4.53736	2.5208	3.6414	1.7626	2.14132	3.60378	4.20003
633	sp|Q8N1W1-6|ARG28_HUMAN	Q8N1W1-6	ARHGEF28	Isoform 6 of Rho guanine nucleotide exchange factor 28 OS=Homo sapiens OX=9606 GN=ARHGEF28	6	10	13	+						5.23018	1.1029	0.100638	2.40538	2.59468	8.84589	4.80731	13.3256	3.81707	4.1814	1.22648	0.862437	4.20271	0.889012	17.533	6.28596	18.5979	3.99145	4.78509	2.1022	1.17602	2.96268	3.39685	7.76459	4.69796	12.3017	4.21421	4.39729	2.27044	2.01722	4.67733	2.29306	13.9872	5.82715	16.5728	4.55622
634	sp|Q9NR81-2|ARHG3_HUMAN	Q9NR81-2	ARHGEF3	Isoform 2 of Rho guanine nucleotide exchange factor 3 OS=Homo sapiens OX=9606 GN=ARHGEF3	4	1	2	+						4.63863	10.559	6.04766	4.65514	3.86945	8.4037	7.56367	3.86316	3.44701	4.8288	11.9606	6.26473	3.393	3.39531	5.26962	5.64027	3.53169	2.66856	5.1027	12.2492	6.79856	4.58512	3.54466	8.38518	7.53368	2.66541	3.74828	4.3236	13.6896	6.00659	2.27381	3.20261	5.21039	5.68866	2.60121	2.39077
635	sp|A1IGU5|ARH37_HUMAN	A1IGU5	ARHGEF37	Rho guanine nucleotide exchange factor 37 OS=Homo sapiens OX=9606 GN=ARHGEF37 PE=2 SV=2	5	5	8	+						5.14819	2.46027	1.77863	2.83903	5.91065	1.17446	14.8919	2.53629	0.826036	7.81641	5.04499	4.33617	3.04932	10.4414	2.07511	25.8401	2.65585	1.17516	6.24675	3.19546	2.11005	2.64009	6.18192	1.4678	14.2585	2.13437	1.08066	7.91422	4.79633	5.09714	3.02106	8.44538	2.07012	25.9924	2.13945	1.20833
636	sp|Q8N4T4|ARG39_HUMAN	Q8N4T4	ARHGEF39	Rho guanine nucleotide exchange factor 39 OS=Homo sapiens OX=9606 GN=ARHGEF39 PE=1 SV=1	1	1	1	+						8.14217	12.0754	16.9063	8.76292	2.36241	7.82309	1.87609	1.68143	8.3242	1.50015	0.979645	7.33401	11.7519	2.33357	2.12073	0.472769	1.41539	4.13782	6.06069	11.7232	19.2587	9.65501	2.92733	8.31226	1.17915	1.30912	7.76068	2.78942	1.41831	7.21628	10.2988	1.83147	1.3091	0	1.8107	5.13979
637	sp|Q9NR80|ARHG4_HUMAN	Q9NR80	ARHGEF4	Rho guanine nucleotide exchange factor 4 OS=Homo sapiens OX=9606 GN=ARHGEF4 PE=1 SV=3	2	0	0	-						3.62249	5.01193	9.6618	3.85498	4.85773	3.08593	6.35298	4.92261	3.63069	3.72821	7.57646	11.9299	5.74967	5.39693	5.39151	6.38715	4.5662	4.27282	NaN	NaN	NaN	NaN	NaN	NaN	NaN	NaN	NaN	NaN	NaN	NaN	NaN	NaN	NaN	NaN	NaN	NaN
638	sp|Q8TER5|ARH40_HUMAN	Q8TER5	ARHGEF40	Rho guanine nucleotide exchange factor 40 OS=Homo sapiens OX=9606 GN=ARHGEF40 PE=1 SV=3	8	14	14	+						1.8846	1.24695	2.09742	4.79765	1.03905	4.61919	0.860986	11.7825	28.2186	1.55749	0.663915	4.97585	3.87179	0.868723	2.45812	1.47226	8.13167	19.4533	2.16061	1.41037	2.15093	4.98647	0.908302	4.53889	0.422753	11.695	28.09	1.95963	0.535597	4.6366	3.76107	0.859736	2.23605	0.947332	9.0248	19.6759
639	sp|Q12774|ARHG5_HUMAN	Q12774	ARHGEF5	Rho guanine nucleotide exchange factor 5 OS=Homo sapiens OX=9606 GN=ARHGEF5 PE=1 SV=3	4	14	8	+						9.73195	5.54498	0.0572488	3.29072	10.4544	6.76741	9.84154	2.78633	0.0534378	9.7793	5.2381	0.0646946	2.24632	10.2177	9.71653	10.2738	3.73786	0.197757	9.5571	6.37894	0.306496	3.51869	8.8676	6.5363	9.06752	3.18747	0.656482	9.04488	5.93363	0.499379	2.87389	9.59557	9.69815	9.02598	4.57552	0.676407
640	sp|Q15052|ARHG6_HUMAN	Q15052	ARHGEF6	Rho guanine nucleotide exchange factor 6 OS=Homo sapiens OX=9606 GN=ARHGEF6 PE=1 SV=2	3	3	5	+						5.85391	8.49055	4.46279	4.3964	4.04093	7.18964	6.51657	7.51812	2.66647	5.61835	7.20792	6.04927	4.8807	3.23087	7.04136	6.6606	5.7219	2.45365	4.78734	5.70374	4.05707	3.35137	4.39533	12.1177	5.78733	4.09012	3.21234	4.15987	6.25158	8.54083	3.8731	3.36304	9.23417	9.37881	4.91594	2.78027
641	sp|Q14155-5|ARHG7_HUMAN	Q14155-5	ARHGEF7	Isoform 5 of Rho guanine nucleotide exchange factor 7 OS=Homo sapiens OX=9606 GN=ARHGEF7	12	10	12	+						6.4824	8.09571	3.73742	4.80063	4.11487	5.72134	6.39414	6.74121	3.69769	6.10484	7.46705	4.47828	5.37425	3.5417	6.91433	6.41158	5.91398	4.00857	6.4815	7.91931	3.76854	5.09779	4.30408	5.58016	6.0028	6.50617	3.75325	6.23124	7.50425	4.70426	5.19049	3.52262	6.56911	6.61323	6.12666	4.12453
642	sp|O14497|ARI1A_HUMAN	O14497	ARID1A	AT-rich interactive domain-containing protein 1A OS=Homo sapiens OX=9606 GN=ARID1A PE=1 SV=3	27	23	26	+	Nuclear					4.14706	6.74292	6.46106	3.93903	6.41558	6.63559	6.4911	4.06539	6.24721	3.45968	5.7459	7.53049	4.70368	4.9677	6.41511	4.02673	5.05353	6.95227	4.29482	6.79816	6.53476	4.47544	6.66052	6.78201	6.61427	4.29175	6.32423	3.18176	5.46671	7.93867	4.67661	5.08944	5.72842	3.84264	4.7652	6.5346
643	sp|Q8NFD5-3|ARI1B_HUMAN	Q8NFD5-3	ARID1B	Isoform 3 of AT-rich interactive domain-containing protein 1B OS=Homo sapiens OX=9606 GN=ARID1B	14	13	22	+						4.48828	4.87332	5.42218	7.00603	3.63737	7.62955	3.98533	5.14955	9.56399	4.04506	4.48699	7.49727	6.51481	3.17951	4.89135	2.79934	4.98149	9.84857	4.74728	5.07408	5.86661	6.90628	3.9999	7.1506	4.08096	5.45642	9.34324	4.01313	4.49083	7.0077	6.22246	3.57332	4.77909	2.82143	4.97018	9.4965
644	sp|Q68CP9|ARID2_HUMAN	Q68CP9	ARID2	AT-rich interactive domain-containing protein 2 OS=Homo sapiens OX=9606 GN=ARID2 PE=1 SV=2	8	9	9	+	Nuclear					5.19333	7.59652	6.42755	6.69332	9.9076	6.50602	3.29143	3.03403	7.05898	3.48042	5.26571	6.15723	5.64248	6.65424	3.36972	2.41086	4.03894	7.2716	4.50347	6.01674	6.30642	6.82484	8.54003	6.33643	4.13317	3.7853	6.81209	3.45029	4.94253	5.60713	7.35955	7.74735	3.75526	3.02279	4.25743	6.59919
645	sp|Q99856|ARI3A_HUMAN	Q99856	ARID3A	AT-rich interactive domain-containing protein 3A OS=Homo sapiens OX=9606 GN=ARID3A PE=1 SV=2	5	2	6	+	Nuclear					1.96369	3.22554	15.7467	1.81997	10.3923	3.50794	0.217127	0.821724	4.11359	1.85125	1.89591	32.4258	4.73698	9.78972	3.69594	0.287422	0.796903	2.71144	2.08738	4.21493	16.4569	2.08944	10.3072	3.57676	0.358087	1.11531	4.65121	1.64408	2.05325	29.7829	4.14266	9.60667	3.89306	0.565919	1.05238	2.40184
646	sp|Q8IVW6|ARI3B_HUMAN	Q8IVW6	ARID3B	AT-rich interactive domain-containing protein 3B OS=Homo sapiens OX=9606 GN=ARID3B PE=1 SV=2	7	4	3	+	Nuclear					3.33032	2.13125	31.3641	1.75022	0.575751	4.93683	3.03782	1.61307	2.49157	2.61222	1.57079	31.2235	2.64787	1.65316	3.65696	1.72758	1.50967	2.16734	3.33347	1.80257	34.6657	1.74235	0.41768	4.15812	3.05617	1.20405	2.23836	2.2339	1.33858	31.8811	1.62138	1.77214	3.3624	1.72743	1.08427	2.36029
647	sp|P29374|ARI4A_HUMAN	P29374	ARID4A	AT-rich interactive domain-containing protein 4A OS=Homo sapiens OX=9606 GN=ARID4A PE=1 SV=3	8	8	14	+						5.57342	3.12617	4.62841	3.50368	13.2951	3.9587	7.37757	2.7331	5.85061	5.13296	4.76179	6.12973	3.97638	9.88714	4.24541	6.34314	3.4243	6.05242	5.98004	3.56201	4.84623	3.51615	12.4654	4.29886	7.36281	2.94971	6.20788	5.49651	4.64259	6.42493	3.81964	8.86297	4.15068	5.87451	3.23223	6.3069
648	sp|Q4LE39|ARI4B_HUMAN	Q4LE39	ARID4B	AT-rich interactive domain-containing protein 4B OS=Homo sapiens OX=9606 GN=ARID4B PE=1 SV=2	18	16	11	+						4.36662	7.14084	10.2127	5.56277	5.31226	6.23022	3.6294	3.59128	6.97186	4.01704	4.94046	10.4151	5.281	4.9412	4.48979	2.53435	4.20025	6.16291	4.28204	6.82862	9.36509	5.84916	5.61515	5.9323	3.49097	4.13984	6.88318	3.96833	4.63199	10.2139	5.53181	4.82531	4.61646	2.80211	4.62545	6.39834
649	sp|Q03989|ARI5A_HUMAN	Q03989	ARID5A	AT-rich interactive domain-containing protein 5A OS=Homo sapiens OX=9606 GN=ARID5A PE=1 SV=2	1	0	0	-						1.04882	3.10715	2.86646	3.78799	1.21095	3.35583	3.24991	5.8838	6.87872	1.83752	6.39217	9.65274	5.71388	3.05807	5.63011	2.97902	32.3175	1.02937	NaN	NaN	NaN	NaN	NaN	NaN	NaN	NaN	NaN	NaN	NaN	NaN	NaN	NaN	NaN	NaN	NaN	NaN
650	sp|Q14865|ARI5B_HUMAN	Q14865	ARID5B	AT-rich interactive domain-containing protein 5B OS=Homo sapiens OX=9606 GN=ARID5B PE=1 SV=3	2	2	4	+						0.675639	4.56878	4.575	4.71758	7.40776	6.22757	9.72736	7.9496	8.31062	0.224841	0.839587	9.15149	4.91884	4.63027	5.36554	7.03028	9.0943	4.58494	2.139	3.99051	3.83959	3.93132	5.30613	4.30838	10.2652	9.1014	9.04066	1.22252	1.41993	6.07134	4.07878	4.24972	4.212	9.8412	10.4607	6.52164
651	sp|Q9Y4X5|ARI1_HUMAN	Q9Y4X5	ARIH1	E3 ubiquitin-protein ligase ARIH1 OS=Homo sapiens OX=9606 GN=ARIH1 PE=1 SV=2	12	12	12	+						4.79616	5.99626	5.4326	5.70399	5.78858	4.68951	3.67516	4.75361	3.86182	7.28857	8.14187	7.50891	6.68387	7.01934	5.53329	4.48906	4.71604	3.92137	4.77232	6.01164	5.70597	5.69277	5.70828	4.64832	3.79373	4.77521	3.72333	6.75634	8.33671	7.16829	6.88871	7.07322	5.47744	4.60725	4.59637	4.26409
652	sp|O95376|ARI2_HUMAN	O95376	ARIH2	E3 ubiquitin-protein ligase ARIH2 OS=Homo sapiens OX=9606 GN=ARIH2 PE=1 SV=1	7	6	9	+						3.58523	4.84468	8.88634	7.44522	3.38023	4.67628	7.21525	3.75542	5.73022	3.51558	4.65545	10.3641	6.96736	3.99938	4.3438	6.0229	4.24172	6.3708	2.89221	4.62937	10.5849	6.13833	2.62177	4.52986	6.87301	4.75138	4.77345	2.87437	5.6425	7.20358	9.27766	5.69862	4.34359	5.8982	3.43918	7.82806
653	sp|P40616|ARL1_HUMAN	P40616	ARL1	ADP-ribosylation factor-like protein 1 OS=Homo sapiens OX=9606 GN=ARL1 PE=1 SV=1	13	13	15	+	Golgi					5.11141	5.1319	5.034	4.12445	7.29336	5.52165	7.69663	6.78545	3.73363	5.65347	5.55133	4.70073	3.6284	7.05247	6.09775	8.09258	5.94383	2.84696	5.15389	5.47193	5.14858	4.33908	7.49747	5.96345	7.75868	6.42051	3.96337	5.65806	5.2925	4.9726	3.60235	6.56765	5.77853	7.56898	5.7645	3.07786
654	sp|Q8N8L6|ARL10_HUMAN	Q8N8L6	ARL10	ADP-ribosylation factor-like protein 10 OS=Homo sapiens OX=9606 GN=ARL10 PE=2 SV=1	7	3	6	+						4.40952	0	16.4852	7.28304	0	1.22522	0.610076	2.43269	8.90317	6.5455	0.315269	31.1973	6.41375	0.104604	2.67372	1.27756	1.43661	8.68682	5.47015	0.477831	16.072	7.22438	0	1.52014	1.44565	2.8365	8.47803	7.15805	0.780309	27.6213	5.63013	0.446364	2.94501	1.60235	2.3795	7.91235
655	sp|Q3SXY8|AR13B_HUMAN	Q3SXY8	ARL13B	ADP-ribosylation factor-like protein 13B OS=Homo sapiens OX=9606 GN=ARL13B PE=1 SV=1	1	1	1	+	Plasma membrane					4.63588	4.74157	8.36439	5.29081	5.07071	10.5847	4.70816	3.30312	7.98924	4.71865	2.08621	9.38358	6.25076	3.98778	5.00017	4.78881	3.13452	5.9609	4.42603	2.70433	13.5895	4.7008	5.75214	9.16012	7.14004	4.53755	6.70226	5.11325	1.01099	9.45251	5.40874	3.39443	5.33265	2.88492	4.07478	4.61496
656	sp|Q8N8R7|AL14E_HUMAN	Q8N8R7	ARL14EP	ARL14 effector protein OS=Homo sapiens OX=9606 GN=ARL14EP PE=1 SV=1	0	0	1	-						NaN	NaN	NaN	NaN	NaN	NaN	NaN	NaN	NaN	NaN	NaN	NaN	NaN	NaN	NaN	NaN	NaN	NaN	NaN	NaN	NaN	NaN	NaN	NaN	NaN	NaN	NaN	NaN	NaN	NaN	NaN	NaN	NaN	NaN	NaN	NaN
657	sp|Q9NXU5|ARL15_HUMAN	Q9NXU5	ARL15	ADP-ribosylation factor-like protein 15 OS=Homo sapiens OX=9606 GN=ARL15 PE=1 SV=1	4	2	1	+						7.44217	3.90691	7.75646	7.54171	6.87408	2.58894	2.84114	3.9926	8.61877	5.01402	3.83984	6.16069	7.93267	6.60356	2.63856	3.78186	3.63546	8.83056	7.6142	4.78138	6.82118	8.25122	7.60948	2.85256	3.37055	4.15165	9.6934	5.15708	3.66042	6.54455	6.10578	4.6402	2.79298	4.29933	3.9374	7.71664
658	sp|Q0P5N6|ARL16_HUMAN	Q0P5N6	ARL16	ADP-ribosylation factor-like protein 16 OS=Homo sapiens OX=9606 GN=ARL16 PE=1 SV=1	0	0	1	-						NaN	NaN	NaN	NaN	NaN	NaN	NaN	NaN	NaN	NaN	NaN	NaN	NaN	NaN	NaN	NaN	NaN	NaN	NaN	NaN	NaN	NaN	NaN	NaN	NaN	NaN	NaN	NaN	NaN	NaN	NaN	NaN	NaN	NaN	NaN	NaN
659	sp|P36404|ARL2_HUMAN	P36404	ARL2	ADP-ribosylation factor-like protein 2 OS=Homo sapiens OX=9606 GN=ARL2 PE=1 SV=4	16	17	16	+		+	IMS			4.02133	4.59759	7.12121	6.09118	4.46584	8.93812	3.59797	6.16263	4.78015	4.3524	6.51801	4.24844	6.35749	4.96584	8.62817	3.1575	7.17341	4.82272	4.52489	4.19696	6.11316	6.0606	4.39769	8.48563	4.73485	6.22194	5.19203	5.22441	5.70316	4.15518	6.26872	4.45953	7.47714	3.30667	7.3853	6.09216
660	sp|Q9Y2Y0|AR2BP_HUMAN	Q9Y2Y0	ARL2BP	ADP-ribosylation factor-like protein 2-binding protein OS=Homo sapiens OX=9606 GN=ARL2BP PE=1 SV=1	3	2	5	+						8.03899	6.79251	8.97972	5.50768	2.90333	3.58368	2.24141	5.85401	4.55854	8.3677	7.16987	10.3375	5.48097	3.78649	3.27853	2.96008	5.50699	4.65204	4.24324	5.25298	9.73591	4.74171	2.8628	4.95975	2.30693	6.57983	3.7339	5.49087	7.34992	9.73073	7.51148	5.63453	4.38493	3.82707	5.11648	6.53693
661	sp|P36405|ARL3_HUMAN	P36405	ARL3	ADP-ribosylation factor-like protein 3 OS=Homo sapiens OX=9606 GN=ARL3 PE=1 SV=2	14	9	9	+						2.54101	4.78381	4.23716	5.3433	11.5612	8.06582	1.24047	9.44626	5.61991	1.80897	3.63287	4.64186	4.42599	8.78468	7.1485	2.00928	9.28038	5.42858	2.73785	4.91177	4.25984	4.85542	10.6016	7.51352	1.54194	9.56462	5.09607	1.85742	3.95853	4.41958	4.97021	9.77015	7.87119	2.08142	9.24563	4.74327
662	sp|P40617|ARL4A_HUMAN	P40617	ARL4A	ADP-ribosylation factor-like protein 4A OS=Homo sapiens OX=9606 GN=ARL4A PE=1 SV=2	1	1	0	-						4.84559	10.4556	2.01177	14.1391	6.78924	5.09363	1.95456	6.16741	5.8127	1.65485	3.25552	1.61124	11.8939	5.27308	2.34788	5.34674	5.3366	6.01065	3.73606	7.10662	7.8985	6.31801	5.09084	12.8075	6.13641	3.50408	6.90894	0.898247	4.21349	3.65501	7.57222	3.58531	8.05675	3.87557	1.78011	6.85637
663	sp|P56559-2|ARL4C_HUMAN	P56559-2	ARL4C	Isoform 2 of ADP-ribosylation factor-like protein 4C OS=Homo sapiens OX=9606 GN=ARL4C	2	1	1	+						0.907805	1.41145	1.99003	0.131168	0.986561	15.3633	2.36899	39.0316	4.65793	0	0.219142	2.43665	0.627341	0.897169	4.16345	1.1803	22.5628	1.06438	1.29548	1.58606	2.32409	0.608551	1.45912	14.2641	2.17002	37.9446	4.68491	0	1.13301	3.05509	0.555396	0.859568	3.27642	1.33499	21.4858	1.96292
664	sp|P49703|ARL4D_HUMAN	P49703	ARL4D	ADP-ribosylation factor-like protein 4D OS=Homo sapiens OX=9606 GN=ARL4D PE=1 SV=2	1	1	2	+						4.86501	5.80609	3.68587	6.64062	0.405845	0.478818	3.1443	15.8846	3.64841	5.47596	9.53066	6.14234	11.5821	0	2.5304	3.06155	12.0248	5.09255	4.227	6.70423	6.05097	7.23835	0.243483	0.204718	2.71375	13.6625	3.93594	5.12016	11.9937	6.5793	10.0506	0	1.43683	2.82658	11.2787	5.73317
665	sp|Q9Y689|ARL5A_HUMAN	Q9Y689	ARL5A	ADP-ribosylation factor-like protein 5A OS=Homo sapiens OX=9606 GN=ARL5A PE=1 SV=1	1	0	0	-						3.54242	5.86458	4.56093	3.54593	3.69508	5.17537	4.35758	4.99146	7.13708	5.25112	7.16555	6.2896	5.48006	4.83564	6.93415	6.47092	6.78703	7.91549	NaN	NaN	NaN	NaN	NaN	NaN	NaN	NaN	NaN	NaN	NaN	NaN	NaN	NaN	NaN	NaN	NaN	NaN
666	sp|Q96KC2|ARL5B_HUMAN	Q96KC2	ARL5B	ADP-ribosylation factor-like protein 5B OS=Homo sapiens OX=9606 GN=ARL5B PE=1 SV=1	2	3	4	+						3.84353	7.07556	9.23579	3.93987	5.1439	3.8175	3.87113	4.96161	9.5247	5.47919	6.60348	7.14676	5.04788	4.99396	5.94447	3.63167	4.10085	5.63815	3.79688	7.55763	8.14047	4.75333	5.83465	3.88203	3.56875	4.37684	11.0605	5.7837	6.09906	8.27999	3.87316	3.6138	6.0201	3.76046	3.86473	5.73394
667	sp|Q9H0F7|ARL6_HUMAN	Q9H0F7	ARL6	ADP-ribosylation factor-like protein 6 OS=Homo sapiens OX=9606 GN=ARL6 PE=1 SV=1	6	4	8	+						3.24131	2.73265	13.58	6.34731	1.74448	8.33158	8.92887	3.9971	6.6295	2.47054	1.3737	10.8316	5.92538	1.89091	5.74001	7.18344	3.68215	5.36954	3.06498	2.72114	15.4422	5.49846	1.56994	7.33287	8.75696	4.42776	5.92468	2.28778	1.61484	10.045	6.1514	1.82586	5.47516	7.59248	5.08266	5.1859
668	sp|Q15041|AR6P1_HUMAN	Q15041	ARL6IP1	ADP-ribosylation factor-like protein 6-interacting protein 1 OS=Homo sapiens OX=9606 GN=ARL6IP1 PE=1 SV=2	4	5	3	+	ER_high_curvature					4.8093	4.94199	4.41232	5.57578	6.63486	8.41511	5.05321	6.22769	4.4998	5.41424	2.54297	5.57879	5.72001	5.32097	10.1248	2.77248	7.93446	4.02123	4.87446	5.36469	4.42189	5.90749	6.64545	7.50234	5.01036	6.16988	4.85516	5.8143	2.74696	5.42676	5.5809	5.32251	9.54352	2.89745	7.25596	4.65991
669	sp|Q66PJ3-2|AR6P4_HUMAN	Q66PJ3-2	ARL6IP4	Isoform 2 of ADP-ribosylation factor-like protein 6-interacting protein 4 OS=Homo sapiens OX=9606 GN=ARL6IP4	5	4	5	+						3.97966	5.26306	6.13986	5.93879	5.62682	4.83439	5.67169	5.35926	3.37558	5.50736	7.30448	5.9647	6.00253	5.84865	6.02508	7.79315	5.87108	3.49386	3.70516	4.9107	6.23315	5.09324	5.30971	4.97884	5.43313	5.67052	3.73993	4.96875	7.67822	5.70556	5.10269	6.85636	6.41163	8.56822	5.22032	4.41387
670	sp|O75915|PRAF3_HUMAN	O75915	ARL6IP5	PRA1 family protein 3 OS=Homo sapiens OX=9606 GN=ARL6IP5 PE=1 SV=1	6	6	7	+	ER-Membrane					10.423	2.46859	4.25749	6.99118	4.44514	2.80398	4.57522	7.98506	3.53973	8.80969	3.32276	4.44257	8.61876	5.5452	4.35198	6.27271	7.9324	3.21453	12.1367	1.98781	4.02044	7.32466	4.14415	2.84909	4.44827	9.33263	3.72235	8.86206	3.43988	4.39046	6.93665	6.13981	3.65733	6.61988	7.03742	2.95045
671	sp|Q8N6S5|AR6P6_HUMAN	Q8N6S5	ARL6IP6	ADP-ribosylation factor-like protein 6-interacting protein 6 OS=Homo sapiens OX=9606 GN=ARL6IP6 PE=1 SV=1	2	2	3	+						7.10841	2.82854	4.48121	5.00473	4.30515	6.38504	6.03123	6.14438	6.48166	5.38921	2.07918	9.29739	7.39252	3.32413	3.4249	4.82614	7.94784	7.54834	6.76031	2.50522	3.24769	5.48343	5.20763	4.06271	7.09594	6.75321	8.72822	7.05791	2.00946	9.29025	5.75073	2.31731	3.85813	5.48006	7.3317	7.0601
672	sp|Q96BM9|ARL8A_HUMAN	Q96BM9	ARL8A	ADP-ribosylation factor-like protein 8A OS=Homo sapiens OX=9606 GN=ARL8A PE=1 SV=1	10	8	11	+	Endosome					4.67372	4.30696	4.08651	4.21683	7.20955	4.60663	5.22531	6.11657	4.78838	3.54946	5.7334	7.59446	4.96124	10.0193	5.53324	7.89079	4.86707	4.6206	4.49691	4.2901	4.48838	4.15401	7.13613	4.71067	5.19046	5.74988	4.79212	3.28287	6.32689	7.51597	4.95601	9.87601	5.76844	7.79552	4.99682	4.47282
673	sp|Q9NVJ2|ARL8B_HUMAN	Q9NVJ2	ARL8B	ADP-ribosylation factor-like protein 8B OS=Homo sapiens OX=9606 GN=ARL8B PE=1 SV=1	5	5	3	+	Endosome					2.99584	3.73046	3.46636	4.88262	6.52895	4.06851	7.52837	5.41695	6.3161	2.53712	4.15015	5.20809	4.96382	8.47905	5.20087	14.3245	3.78355	6.41871	1.71818	2.05074	6.14771	2.13065	2.69168	2.7768	5.68463	6.27729	2.20135	1.29756	6.97066	2.64541	8.92275	21.7732	3.69965	10.6235	2.56329	9.825
674	sp|Q9NVT9|ARMC1_HUMAN	Q9NVT9	ARMC1	Armadillo repeat-containing protein 1 OS=Homo sapiens OX=9606 GN=ARMC1 PE=1 SV=1	12	10	5	+	Mitochondrion-Mtx					5.07879	5.6494	5.21258	4.3337	5.24772	6.13847	6.78963	4.53088	4.15454	6.63544	6.12253	6.29959	4.82823	4.37096	7.99257	6.82612	5.27291	4.51594	5.62777	6.23251	5.12138	4.90311	5.37252	5.89249	6.77315	4.37059	4.25066	6.80712	5.70162	6.26877	4.82846	3.82631	8.13096	6.4183	5.25249	4.22178
675	sp|Q8N2F6|ARM10_HUMAN	Q8N2F6	ARMC10	Armadillo repeat-containing protein 10 OS=Homo sapiens OX=9606 GN=ARMC10 PE=1 SV=1	8	9	6	+		+	MOM			3.28056	4.87039	1.97538	2.24401	8.49814	5.51867	3.82625	4.21731	4.34472	5.06623	10.2518	3.07049	2.53631	13.2527	8.75269	8.66479	4.59052	5.03897	3.42583	5.02151	2.78867	2.51268	7.35501	5.25498	3.94937	4.78822	4.47388	5.12499	9.79007	3.14706	2.97879	11.5981	8.59604	8.4025	5.4242	5.36812
676	sp|Q8N2F6-2|ARM10_HUMAN	Q8N2F6-2	ARMC10	Isoform 2 of Armadillo repeat-containing protein 10 OS=Homo sapiens OX=9606 GN=ARMC10	0	0	1	-		+	MOM			NaN	NaN	NaN	NaN	NaN	NaN	NaN	NaN	NaN	NaN	NaN	NaN	NaN	NaN	NaN	NaN	NaN	NaN	NaN	NaN	NaN	NaN	NaN	NaN	NaN	NaN	NaN	NaN	NaN	NaN	NaN	NaN	NaN	NaN	NaN	NaN
677	sp|Q5T2S8|ARMC4_HUMAN	Q5T2S8	ARMC4	Armadillo repeat-containing protein 4 OS=Homo sapiens OX=9606 GN=ARMC4 PE=1 SV=1	0	1	2	-						NaN	NaN	NaN	NaN	NaN	NaN	NaN	NaN	NaN	NaN	NaN	NaN	NaN	NaN	NaN	NaN	NaN	NaN	3.77637	3.43868	2.5292	7.4181	3.88099	4.69356	10.3294	5.61223	6.27428	7.38001	3.65468	6.35291	8.76994	2.4047	4.05825	3.75364	6.89456	8.77846
678	sp|Q96C12|ARMC5_HUMAN	Q96C12	ARMC5	Armadillo repeat-containing protein 5 OS=Homo sapiens OX=9606 GN=ARMC5 PE=1 SV=2	6	5	5	+						4.34463	8.97844	8.08409	9.61195	6.60874	6.7409	3.6489	4.93679	4.87021	3.5451	5.6439	5.05379	7.07667	4.26297	5.09552	2.15654	4.67929	4.66157	4.29633	8.80314	8.00342	9.14525	6.20595	5.99889	3.67955	5.25152	5.50316	3.67347	5.75376	4.97574	6.871	4.57744	4.95358	2.48906	5.01028	4.80846
679	sp|Q6NXE6|ARMC6_HUMAN	Q6NXE6	ARMC6	Armadillo repeat-containing protein 6 OS=Homo sapiens OX=9606 GN=ARMC6 PE=1 SV=2	15	13	10	+						4.36008	4.6127	9.24529	6.16946	5.85079	6.97012	5.7258	4.74722	4.01579	4.98719	4.66574	6.31917	5.37948	5.98788	8.11367	4.04502	4.60438	4.2002	4.35195	4.72194	9.09497	6.07512	5.29119	6.79014	6.14674	4.94897	4.18679	5.20941	4.56937	5.84394	5.97894	5.5882	7.65732	4.08227	4.81422	4.64851
680	sp|Q9H6L4|ARMC7_HUMAN	Q9H6L4	ARMC7	Armadillo repeat-containing protein 7 OS=Homo sapiens OX=9606 GN=ARMC7 PE=1 SV=1	2	1	1	+						7.26502	10.1875	10.3211	4.98491	4.3143	4.43585	7.70367	2.44425	4.00618	4.9376	5.60569	8.15302	4.56246	3.43888	6.26404	5.84336	2.62043	2.9117	7.01671	9.91591	9.83698	5.0924	4.22099	4.49655	8.13222	2.75	3.75173	5.02869	5.1419	8.33422	4.0822	3.56749	6.32008	6.30567	3.12936	2.8769
681	sp|Q8IUR7|ARMC8_HUMAN	Q8IUR7	ARMC8	Armadillo repeat-containing protein 8 OS=Homo sapiens OX=9606 GN=ARMC8 PE=1 SV=2	18	15	21	+						7.02567	4.35315	5.54364	3.14532	8.22873	9.03286	5.19758	4.91655	4.77288	7.3414	3.85683	6.37996	2.93518	5.37821	7.66767	4.86978	4.70862	4.64597	7.04477	4.4665	5.50106	3.09618	7.98644	9.10871	5.00527	4.84137	4.96201	7.36952	3.59009	6.45174	2.61382	5.17807	8.46218	4.72979	4.68954	4.90294
682	sp|Q8IUR7-6|ARMC8_HUMAN	Q8IUR7-6	ARMC8	Isoform 6 of Armadillo repeat-containing protein 8 OS=Homo sapiens OX=9606 GN=ARMC8	1	0	0	-						8.32927	6.85561	8.0396	2.07005	7.18614	7.31893	5.36661	6.61824	6.34374	6.77685	3.98376	8.5903	2.39828	3.39974	2.69954	2.95558	4.85602	6.21177	NaN	NaN	NaN	NaN	NaN	NaN	NaN	NaN	NaN	NaN	NaN	NaN	NaN	NaN	NaN	NaN	NaN	NaN
683	sp|Q7Z3E5|ARMC9_HUMAN	Q7Z3E5	ARMC9	LisH domain-containing protein ARMC9 OS=Homo sapiens OX=9606 GN=ARMC9 PE=1 SV=3	13	10	9	+						2.19491	3.07191	5.95599	3.16718	7.59843	8.18828	4.55916	20.0286	3.96687	1.13117	2.48844	4.29776	2.90379	5.54472	4.18671	3.06693	14.4652	3.18388	2.37577	3.15993	5.3092	3.73789	6.83785	7.81767	4.22191	18.9537	5.17356	1.20573	2.46596	4.45406	2.83466	4.55899	4.39231	2.98995	16.0839	3.42695
684	sp|Q9P291|ARMX1_HUMAN	Q9P291	ARMCX1	Armadillo repeat-containing X-linked protein 1 OS=Homo sapiens OX=9606 GN=ARMCX1 PE=1 SV=1	7	3	7	+		+	MOM			6.85369	0.541496	0.453051	7.02065	5.80955	0.904635	0.38779	19.2659	13.2601	4.26032	0.346417	0.819184	6.80121	7.21356	3.15758	0.466644	13.4705	8.96775	5.92479	1.69034	0.996115	6.83885	5.74798	1.52827	2.01249	17.6895	9.36576	4.70378	1.55178	1.45837	5.96715	7.56234	3.38773	2.24893	11.7742	9.55162
685	sp|Q7L311|ARMX2_HUMAN	Q7L311	ARMCX2	Armadillo repeat-containing X-linked protein 2 OS=Homo sapiens OX=9606 GN=ARMCX2 PE=2 SV=1	7	8	12	+		+	Membrane			6.15313	0.261498	0.516446	15.0684	4.53109	0.202752	0.263408	15.9809	14.0559	3.43161	0.160298	0.900068	11.8241	5.57455	1.76219	0.399715	10.5642	8.34972	6.23226	0.219824	0.595312	14.6038	4.43538	0.159511	0.264941	15.684	13.889	4.14049	0.0717097	0.922783	11.3573	5.65931	1.67043	0.254411	11.132	8.70757
686	sp|Q9UH62|ARMX3_HUMAN	Q9UH62	ARMCX3	Armadillo repeat-containing X-linked protein 3 OS=Homo sapiens OX=9606 GN=ARMCX3 PE=1 SV=1	12	12	15	+		+	MOM			4.31202	3.13561	4.10556	8.70443	6.90729	3.11753	5.4803	5.31601	4.26193	4.48035	5.32001	8.33739	7.34654	7.52641	5.57568	8.36829	4.48681	3.21783	4.90234	3.92465	4.01436	8.53593	6.98839	3.52636	5.6429	4.98722	6.08168	4.48879	4.19409	8.64521	6.26947	5.51511	6.60615	7.17113	4.88893	3.61729
687	sp|Q6P1M9|ARMX5_HUMAN	Q6P1M9	ARMCX5	Armadillo repeat-containing X-linked protein 5 OS=Homo sapiens OX=9606 GN=ARMCX5 PE=1 SV=1	5	3	4	+						3.95444	6.39886	9.70078	6.23145	4.39899	10.0314	7.53095	3.62721	4.17493	5.33898	4.06606	5.94439	3.92208	3.88607	8.85127	4.13666	3.14351	4.66198	3.65626	6.64592	10.9364	6.02489	4.09694	10.2489	7.3343	3.29145	3.46095	5.28757	4.50819	4.94721	5.42547	4.67665	8.40366	4.46729	2.67325	3.91473
688	sp|Q5T2E6|ARMD3_HUMAN	Q5T2E6	ARMH3	Armadillo-like helical domain-containing protein 3 OS=Homo sapiens OX=9606 GN=ARMH3 PE=1 SV=1	9	5	12	+						4.92059	5.13171	5.86293	4.18242	7.11796	6.95621	3.57021	8.33922	5.52896	6.0711	6.4957	5.39765	3.63031	7.67416	4.83505	3.39216	6.22002	4.67365	6.74804	5.80127	5.08342	4.53232	7.85678	6.50953	3.80832	7.03455	7.12622	6.79979	5.37642	5.74931	3.41526	5.03917	5.20939	2.94254	6.79725	4.17044
689	sp|Q9H993|ARMT1_HUMAN	Q9H993	ARMT1	Damage-control phosphatase ARMT1 OS=Homo sapiens OX=9606 GN=ARMT1 PE=1 SV=1	11	17	14	+						2.62941	2.81388	4.72328	1.88851	21.0374	3.51082	1.02478	3.08872	3.42544	3.41325	3.90496	6.14408	3.59915	24.8356	5.46952	1.78773	3.47189	3.23156	3.25245	3.28058	4.16537	2.11659	22.3481	3.56129	1.31361	3.00536	4.10306	3.77296	4.12314	6.37237	3.7137	19.4601	5.84038	2.36777	3.93658	3.26657
690	sp|P27540|ARNT_HUMAN	P27540	ARNT	Aryl hydrocarbon receptor nuclear translocator OS=Homo sapiens OX=9606 GN=ARNT PE=1 SV=1	5	4	9	+						7.72122	4.62128	8.94366	7.4587	8.02747	5.56258	6.11911	3.56997	4.86901	6.68103	3.1294	7.71917	6.85585	4.74854	4.15132	4.05928	3.11788	2.64454	7.62939	4.7131	9.82841	7.8425	8.22858	5.75575	5.88894	3.44404	4.92414	5.28115	2.66267	8.11371	6.14363	5.28224	3.91779	4.24056	3.07581	3.0276
691	sp|Q9HBZ2|ARNT2_HUMAN	Q9HBZ2	ARNT2	Aryl hydrocarbon receptor nuclear translocator 2 OS=Homo sapiens OX=9606 GN=ARNT2 PE=1 SV=2	2	1	4	+						2.97405	3.0602	9.24123	1.91291	6.4704	3.31072	1.3278	14.9326	3.9712	2.39638	2.32894	12.515	2.20902	9.60527	2.53703	1.02396	15.8242	4.35913	1.64255	3.2539	8.75269	0	6.79438	1.89358	0	18.4918	2.82032	1.62609	1.24747	11.6955	0.712313	9.64493	0.386594	0.0783706	28.1703	2.78927
692	sp|O00327|BMAL1_HUMAN	O00327	ARNTL	Aryl hydrocarbon receptor nuclear translocator-like protein 1 OS=Homo sapiens OX=9606 GN=ARNTL PE=1 SV=2	8	3	3	+						9.7208	7.8286	1.98476	5.45267	4.60881	2.78993	4.65006	4.34025	8.94354	8.20172	8.82913	3.27444	5.54905	4.95993	2.85957	4.53282	3.39101	8.08291	9.66471	7.86806	2.53495	6.20762	4.53458	2.56779	4.71786	4.20879	9.45675	8.53049	8.10661	3.16711	4.96928	4.04983	3.0678	4.72825	3.76405	7.85547
693	sp|Q92747|ARC1A_HUMAN	Q92747	ARPC1A	Actin-related protein 2/3 complex subunit 1A OS=Homo sapiens OX=9606 GN=ARPC1A PE=2 SV=2	10	9	8	+						1.97019	2.73707	6.79179	6.94298	5.64884	3.66638	2.97905	9.42132	6.53011	2.13617	2.69338	7.56724	11.0225	5.13633	5.16301	4.37521	9.70429	5.51412	1.9977	2.64945	6.25744	6.61189	5.33236	4.52759	4.15751	8.62486	5.43479	2.53409	2.84023	7.7184	11.3772	5.87364	5.30849	5.17296	8.37824	5.20318
694	sp|O15143|ARC1B_HUMAN	O15143	ARPC1B	Actin-related protein 2/3 complex subunit 1B OS=Homo sapiens OX=9606 GN=ARPC1B PE=1 SV=3	8	14	10	+						6.30249	3.89767	1.24784	4.57844	5.3685	5.27774	5.73564	10.1939	5.11119	6.66628	3.32914	1.79088	6.20659	6.04953	7.12847	6.50533	10.1623	4.44806	5.88904	4.15516	1.78114	5.04673	5.90174	5.88765	6.25351	7.89453	5.65789	6.53779	4.06012	2.26176	5.57861	5.88158	7.2895	5.83662	9.24189	4.84474
695	sp|O15144|ARPC2_HUMAN	O15144	ARPC2	Actin-related protein 2/3 complex subunit 2 OS=Homo sapiens OX=9606 GN=ARPC2 PE=1 SV=1	22	18	25	+						5.26021	3.69573	3.04362	5.36161	6.11693	4.75033	4.85744	8.76902	5.9621	5.04727	3.50075	3.11511	7.2595	5.73206	6.65916	5.93252	9.91556	5.02108	5.0092	3.75102	2.9166	5.30102	5.68766	5.25344	5.23217	8.82416	5.56025	4.94719	3.58941	3.00865	7.91992	6.06568	6.91013	5.73129	9.33462	4.9576
696	sp|O15145|ARPC3_HUMAN	O15145	ARPC3	Actin-related protein 2/3 complex subunit 3 OS=Homo sapiens OX=9606 GN=ARPC3 PE=1 SV=3	6	10	10	+						4.96488	3.75566	2.95119	5.50132	5.52846	4.98688	5.06099	9.49301	5.71725	5.08873	3.09146	3.1361	7.12902	5.86158	6.6392	6.05658	9.95033	5.08734	4.26099	3.59449	3.24182	5.63355	4.89436	6.05648	5.52561	8.76638	4.70174	4.54036	3.4046	3.11409	8.50719	6.10527	6.82742	6.01077	9.30701	5.50786
697	sp|P59998-3|ARPC4_HUMAN	P59998-3	ARPC4	Isoform 3 of Actin-related protein 2/3 complex subunit 4 OS=Homo sapiens OX=9606 GN=ARPC4	12	11	14	+						4.7402	3.78679	2.75578	6.65832	5.92037	4.74636	4.58255	9.80957	5.22263	5.45924	3.33652	3.18194	7.07423	6.34444	6.07294	6.32681	9.57995	4.40136	5.0537	3.62664	3.07681	6.15205	6.18831	5.23283	5.57856	9.15501	5.54199	5.14065	2.89612	3.12623	7.6651	5.54531	5.92713	5.7691	9.32067	5.00379
698	sp|O15511|ARPC5_HUMAN	O15511	ARPC5	Actin-related protein 2/3 complex subunit 5 OS=Homo sapiens OX=9606 GN=ARPC5 PE=1 SV=3	8	16	11	+						5.55485	3.18922	2.7438	6.27563	5.5687	4.88248	4.15842	11.2888	5.77051	4.10597	2.26908	2.88256	8.35497	5.49853	6.54646	5.36451	10.907	4.63847	4.88529	3.0686	2.87121	6.71296	5.34725	5.2817	4.76122	10.929	5.44941	4.18333	2.67455	3.07135	7.59001	5.44606	6.10566	5.39004	11.1854	5.04704
699	sp|Q9BPX5|ARP5L_HUMAN	Q9BPX5	ARPC5L	Actin-related protein 2/3 complex subunit 5-like protein OS=Homo sapiens OX=9606 GN=ARPC5L PE=1 SV=1	6	13	12	+						5.5423	5.29695	2.98262	6.15642	7.45568	4.42284	5.70358	5.86654	5.03842	6.31739	4.14112	3.3108	6.49816	7.46217	6.49652	6.01832	5.56265	5.72752	6.03716	4.62326	3.23717	6.48054	8.34433	4.76634	6.49445	5.27989	5.89239	7.20073	4.20522	3.19826	6.24048	6.09921	6.05964	5.63454	5.73851	4.46791
700	sp|Q7Z6K5-2|ARPIN_HUMAN	Q7Z6K5-2	ARPIN	Isoform C15orf38-AP3S2 of Arpin OS=Homo sapiens OX=9606 GN=ARPIN	8	15	17	+						9.97818	1.78781	7.63584	4.99662	5.21237	2.56991	2.52356	8.01528	4.78427	10.4801	1.92864	8.40975	4.26742	8.07349	2.84439	3.18379	7.87737	5.43119	10.6346	2.20457	6.50265	5.11088	3.59932	2.45927	2.70063	6.17043	6.28001	10.027	2.75287	9.4337	4.88731	6.57553	2.94607	3.59493	6.27182	7.84836
701	sp|P56211|ARP19_HUMAN	P56211	ARPP19	cAMP-regulated phosphoprotein 19 OS=Homo sapiens OX=9606 GN=ARPP19 PE=1 SV=2	2	3	3	+						4.86866	6.26634	3.06701	7.53372	9.22674	3.49078	3.56578	5.91415	3.75423	4.91347	5.85601	4.57483	8.33319	9.46968	4.04681	4.35575	6.96886	3.794	5.16131	6.22595	3.5518	7.16205	8.83789	3.60341	3.83087	6.03369	3.48681	4.91765	6.19374	4.45156	8.07291	9.91877	3.76214	3.7177	7.20318	3.86857
702	sp|P49407|ARRB1_HUMAN	P49407	ARRB1	Beta-arrestin-1 OS=Homo sapiens OX=9606 GN=ARRB1 PE=1 SV=2	9	9	10	+						5.33757	6.61274	3.67197	1.02201	8.66572	19.0924	4.4577	0.751709	7.03627	3.12516	4.09036	4.16644	1.258	16.4372	7.20231	3.27564	0.843746	2.95313	6.45383	6.41239	3.56917	1.31568	9.15348	18.7134	4.44165	1.34232	7.46744	3.00797	3.52014	4.39834	1.17355	13.7109	7.03789	3.58915	1.11923	3.57346
703	sp|P32121-4|ARRB2_HUMAN	P32121-4	ARRB2	Isoform 4 of Beta-arrestin-2 OS=Homo sapiens OX=9606 GN=ARRB2	8	6	4	+						8.83337	9.28776	10.5641	3.57934	2.6342	3.39572	2.92592	2.58136	5.32126	11.3257	5.26506	9.10979	3.749	4.21399	3.1349	2.86945	3.50803	7.70107	9.43824	8.74262	7.80765	4.11157	4.73746	5.79188	3.36156	1.9006	7.59648	9.94823	4.41185	9.66727	2.76075	4.79583	3.76552	2.73706	3.45524	4.97018
704	sp|Q8N5I2|ARRD1_HUMAN	Q8N5I2	ARRDC1	Arrestin domain-containing protein 1 OS=Homo sapiens OX=9606 GN=ARRDC1 PE=1 SV=1	4	3	4	+						4.8953	5.36356	4.45573	5.17918	13.2275	3.57308	4.16712	4.21549	3.73984	3.48992	6.80253	4.43748	5.83594	11.513	4.0692	5.10839	5.47465	4.45204	4.71372	6.35518	4.75974	5.75579	17.2477	3.58671	4.26902	3.59865	2.38379	3.62156	7.3422	3.37279	6.00941	12.4692	2.36904	4.79666	5.02605	2.32275
705	sp|Q8TBH0-2|ARRD2_HUMAN	Q8TBH0-2	ARRDC2	Isoform 2 of Arrestin domain-containing protein 2 OS=Homo sapiens OX=9606 GN=ARRDC2	1	0	0	-						1.68204	8.1881	12.3963	7.37479	3.24869	7.17652	2.74252	2.89303	5.8957	5.5934	6.04445	9.24867	7.54522	3.01072	6.59486	2.642	3.40349	4.31947	NaN	NaN	NaN	NaN	NaN	NaN	NaN	NaN	NaN	NaN	NaN	NaN	NaN	NaN	NaN	NaN	NaN	NaN
706	sp|Q96B67|ARRD3_HUMAN	Q96B67	ARRDC3	Arrestin domain-containing protein 3 OS=Homo sapiens OX=9606 GN=ARRDC3 PE=1 SV=1	2	1	2	+						20.169	3.00982	0.428676	12.448	14.8128	6.82847	6.13859	6.05671	2.01777	4.23145	1.61167	2.12387	6.6751	3.29133	2.33518	5.05257	2.76899	0	16.2265	2.85454	0.930469	14.406	16.3839	5.41351	6.08156	5.15567	2.39407	4.58261	1.41951	0.96426	5.47556	5.15989	2.02921	4.69476	4.61454	1.21347
707	sp|P15289|ARSA_HUMAN	P15289	ARSA	Arylsulfatase A OS=Homo sapiens OX=9606 GN=ARSA PE=1 SV=3	4	3	8	+						3.9544	2.44696	3.54029	5.27226	3.14916	7.42882	3.96307	6.27686	6.00417	4.42718	3.67884	8.66281	4.52112	5.04442	8.87768	8.87727	6.90604	6.96862	4.02307	0.540048	2.28089	4.27008	1.99153	7.0972	2.82258	7.30037	7.01895	3.66965	2.61679	12.492	3.72737	5.14015	9.04779	9.08624	8.55906	8.3163
708	sp|P15848|ARSB_HUMAN	P15848	ARSB	Arylsulfatase B OS=Homo sapiens OX=9606 GN=ARSB PE=1 SV=1	3	4	4	+	Lysosome					3.08174	2.73489	3.59962	8.25335	2.57519	5.41933	2.7358	11.7373	3.3645	2.94654	3.78878	6.73475	8.25723	1.81692	7.10631	4.45895	16.3081	5.08076	2.90634	2.32935	3.59076	8.78179	2.49598	5.31468	2.84571	12.4804	3.45011	2.82926	3.61509	6.35815	8.91706	1.59928	7.01844	4.49364	16.1204	4.85354
709	sp|P51689|ARSD_HUMAN	P51689	ARSD	Arylsulfatase D OS=Homo sapiens OX=9606 GN=ARSD PE=1 SV=2	6	2	6	+						1.85865	1.83501	0.176226	0.0948546	26.4377	5.53241	1.88056	2.89884	0.287275	1.7727	4.37347	0.554699	0.61284	36.5573	6.28366	5.68874	2.75628	0.398798	1.98237	1.3407	0.139949	0.188463	24.5268	5.8002	3.08319	3.59567	0.137097	2.2423	3.45707	0.0967557	0.381566	36.2416	6.72946	6.4645	3.30363	0.288649
710	sp|Q5FYB0|ARSJ_HUMAN	Q5FYB0	ARSJ	Arylsulfatase J OS=Homo sapiens OX=9606 GN=ARSJ PE=2 SV=1	1	1	0	-						6.82692	0.975879	0.736066	5.391	0.735226	8.33876	3.39829	26.4847	3.84712	2.49112	0.230688	0.874392	4.01773	0.825337	7.46541	1.59692	22.6609	3.10355	7.28467	1.07375	0.550055	5.08265	1.06964	8.68433	3.59108	27.4015	4.21713	2.70973	0.759362	0.944783	3.71351	0.747412	6.51065	1.99488	21.0919	2.5729
711	sp|Q6UWY0|ARSK_HUMAN	Q6UWY0	ARSK	Arylsulfatase K OS=Homo sapiens OX=9606 GN=ARSK PE=1 SV=1	2	2	4	+						1.36286	7.68523	7.70426	5.45369	1.55109	11.2477	8.29837	7.78687	1.34355	2.17068	4.95535	5.90343	6.72386	1.37968	6.28851	8.1737	10.4042	1.56697	2.07734	7.78567	7.73719	5.85997	2.49183	10.0048	7.465	7.68996	2.44114	2.12743	4.96822	5.88461	6.39434	2.0029	6.40724	7.49513	9.12152	2.04571
712	sp|Q96L15|NAR5_HUMAN	Q96L15	ART5	Ecto-ADP-ribosyltransferase 5 OS=Homo sapiens OX=9606 GN=ART5 PE=2 SV=4	1	0	0	-						1.9361	10.0672	25.8742	0.609826	0.256936	3.8164	1.95517	1.17303	0.610544	0.449284	9.06318	32.1351	1.91442	2.39899	3.45826	1.81465	1.24923	1.21748	NaN	NaN	NaN	NaN	NaN	NaN	NaN	NaN	NaN	NaN	NaN	NaN	NaN	NaN	NaN	NaN	NaN	NaN
713	sp|O00192|ARVC_HUMAN	O00192	ARVCF	Armadillo repeat protein deleted in velo-cardio-facial syndrome OS=Homo sapiens OX=9606 GN=ARVCF PE=1 SV=1	8	12	13	+						3.91123	4.84587	3.24193	1.64396	6.04726	1.29033	2.61912	2.58374	13.9307	2.93568	18.1284	5.10746	1.4596	6.56868	0.914613	3.60074	3.43868	17.7321	4.15352	4.67031	3.22627	1.00657	5.37753	1.29094	2.80954	2.77147	15.6234	3.17441	17.4618	5.44687	1.05137	5.16636	0.941071	3.8834	3.55515	18.39
714	sp|Q9HBK9|AS3MT_HUMAN	Q9HBK9	AS3MT	Arsenite methyltransferase OS=Homo sapiens OX=9606 GN=AS3MT PE=1 SV=3	6	7	6	+						6.62764	0.228392	14.889	3.1963	1.12544	10.0881	9.20248	13.5944	0.0924613	2.02706	0.454818	14.0127	1.54292	0.694512	3.52512	4.57801	13.8638	0.256872	6.22648	1.06255	14.8815	3.07344	1.37391	10.0029	8.15518	13.5414	0.953384	2.11326	1.36029	12.5152	2.11744	1.3725	3.77406	4.81386	11.7344	0.92825
715	sp|Q13510-2|ASAH1_HUMAN	Q13510-2	ASAH1	Isoform 2 of Acid ceramidase OS=Homo sapiens OX=9606 GN=ASAH1	11	13	15	+	Lysosome					6.47879	2.81654	2.09347	4.00081	4.10044	1.73307	3.95658	5.57545	2.80684	10.1713	9.32994	9.44716	5.76042	9.6523	3.77692	10.6399	3.77795	3.88215	8.43986	2.24771	2.84744	5.03456	2.83805	1.9405	4.97617	5.06876	4.11798	11.6031	5.35703	9.98989	6.25294	4.98582	3.14419	12.124	3.97799	5.05397
716	sp|Q9ULH1-2|ASAP1_HUMAN	Q9ULH1-2	ASAP1	Isoform 1 of Arf-GAP with SH3 domain, ANK repeat and PH domain-containing protein 1 OS=Homo sapiens OX=9606 GN=ASAP1	15	10	12	+						3.76809	3.56221	2.1726	2.22653	4.02124	4.44183	7.60989	8.26077	11.4428	3.0026	4.1692	3.31425	2.56493	5.44452	5.29312	8.27665	7.57094	12.8578	2.8853	3.2939	2.8805	1.99088	4.30941	3.67459	6.15237	9.56408	7.44758	2.60945	4.50839	2.31024	3.53109	13.4567	4.20693	6.75304	6.37881	14.0467
717	sp|O43150|ASAP2_HUMAN	O43150	ASAP2	Arf-GAP with SH3 domain, ANK repeat and PH domain-containing protein 2 OS=Homo sapiens OX=9606 GN=ASAP2 PE=1 SV=3	11	14	12	+						4.45231	2.72378	1.89057	4.05355	10.1262	9.16925	4.23022	14.9995	1.10008	3.19938	3.31844	2.47796	5.41755	9.00875	7.42763	4.89685	10.5269	0.981152	4.64507	2.75314	1.85411	4.11627	9.78293	9.08747	4.41437	14.3061	1.11601	3.13962	3.1792	2.74861	5.58664	8.98616	7.64906	4.94958	10.7776	0.908077
718	sp|Q8TDY4|ASAP3_HUMAN	Q8TDY4	ASAP3	Arf-GAP with SH3 domain, ANK repeat and PH domain-containing protein 3 OS=Homo sapiens OX=9606 GN=ASAP3 PE=1 SV=1	3	1	3	+						6.2231	5.85242	5.40582	8.40775	5.77975	5.44584	5.91803	6.18701	6.48574	5.25199	5.38276	4.60527	5.27988	5.1301	3.99768	4.74569	4.7484	5.15276	9.14882	5.39952	4.26754	11.4011	5.42302	5.69888	6.78692	6.94642	8.36407	3.12192	1.2167	4.01237	4.64079	4.20331	2.28273	4.36864	5.61398	7.10328
719	sp|Q9Y576|ASB1_HUMAN	Q9Y576	ASB1	Ankyrin repeat and SOCS box protein 1 OS=Homo sapiens OX=9606 GN=ASB1 PE=1 SV=1	2	1	3	+						2.66818	3.09156	1.93658	3.81222	3.12636	8.28193	4.47876	7.75582	6.3375	3.29339	3.44099	1.47585	3.58952	1.96616	13.9473	7.77511	10.5494	12.4734	2.66996	3.26755	1.75191	3.85488	3.20758	8.70571	4.47448	8.78175	5.79033	3.56852	3.22501	1.35318	4.34482	2.21803	13.3903	7.58901	9.56941	12.2376
720	sp|Q8WXK4-2|ASB12_HUMAN	Q8WXK4-2	ASB12	Isoform 2 of Ankyrin repeat and SOCS box protein 12 OS=Homo sapiens OX=9606 GN=ASB12	1	0	2	-						2.55691	5.39984	8.31562	6.74882	4.34735	4.05954	4.09451	4.37683	5.21884	3.45204	8.26723	8.90929	7.83905	6.37894	7.0116	8.1023	1.90002	3.02126	NaN	NaN	NaN	NaN	NaN	NaN	NaN	NaN	NaN	NaN	NaN	NaN	NaN	NaN	NaN	NaN	NaN	NaN
721	sp|Q8WXK3|ASB13_HUMAN	Q8WXK3	ASB13	Ankyrin repeat and SOCS box protein 13 OS=Homo sapiens OX=9606 GN=ASB13 PE=1 SV=2	2	1	2	+						8.99986	4.57043	7.09665	3.93031	11.7186	4.83529	1.40475	3.48952	1.24054	13.0466	8.07721	3.63077	4.88038	10.1171	4.97042	2.40364	4.89668	0.691223	8.03942	5.00122	8.31373	4.15411	9.3943	4.93661	1.76017	4.28704	1.09034	13.7253	7.36357	3.69258	4.10204	10.8583	4.9006	2.64501	4.6555	1.0802
722	sp|Q9Y575-3|ASB3_HUMAN	Q9Y575-3	ASB3	Isoform 3 of Ankyrin repeat and SOCS box protein 3 OS=Homo sapiens OX=9606 GN=ASB3	1	1	2	+						7.93174	11.7171	9.70878	7.52323	4.77676	6.60586	3.6763	3.68671	6.02716	7.1446	6.16638	5.61132	4.06655	2.69318	3.96114	2.34731	4.38608	1.96976	7.90778	10.7259	11.14	6.5519	3.6115	6.4968	4.39241	6.28661	4.29896	7.47191	4.01592	6.1526	5.69172	2.38879	4.51977	1.6212	4.6333	2.09295
723	sp|Q8WWX0|ASB5_HUMAN	Q8WWX0	ASB5	Ankyrin repeat and SOCS box protein 5 OS=Homo sapiens OX=9606 GN=ASB5 PE=2 SV=1	1	1	1	+						3.26342	3.9371	6.40512	3.97052	5.75698	6.4529	7.47421	4.01402	4.69022	4.14192	4.62219	6.79751	4.85675	7.05045	8.3978	9.21754	5.06668	3.88466	3.73489	3.78281	5.80168	4.07679	7.61843	5.85667	7.01002	4.78511	7.14378	4.44251	4.24468	7.81344	2.98055	5.09298	8.39544	7.13306	5.91049	4.17667
724	sp|Q9NWX5|ASB6_HUMAN	Q9NWX5	ASB6	Ankyrin repeat and SOCS box protein 6 OS=Homo sapiens OX=9606 GN=ASB6 PE=1 SV=1	11	8	7	+						5.19965	8.76856	8.8517	12.0351	4.73779	4.33842	5.6269	4.46874	5.86601	5.05964	4.61474	3.81451	6.82422	3.74665	4.68833	3.97802	3.38969	3.99133	5.14855	9.03827	9.20751	12.3871	4.66327	4.44743	5.76811	4.38963	5.67334	4.90517	4.21934	3.92711	7.05658	3.26401	4.86481	3.80598	3.27167	3.96212
725	sp|Q9H672|ASB7_HUMAN	Q9H672	ASB7	Ankyrin repeat and SOCS box protein 7 OS=Homo sapiens OX=9606 GN=ASB7 PE=1 SV=2	3	2	2	+						8.98599	8.75186	4.17079	4.64358	12.5119	6.99516	3.4655	3.47193	5.07771	6.18121	4.74776	4.21806	4.89638	9.03436	3.75363	2.2841	3.53539	3.27472	7.70622	7.56943	4.63744	5.797	11.7231	7.48674	4.44701	3.73222	5.29409	5.63964	4.81634	5.05826	4.32584	7.82665	3.77256	2.6218	4.20873	3.33689
726	sp|Q9H765|ASB8_HUMAN	Q9H765	ASB8	Ankyrin repeat and SOCS box protein 8 OS=Homo sapiens OX=9606 GN=ASB8 PE=2 SV=1	4	1	2	+						5.50449	4.30906	7.58605	8.79419	4.59067	3.35785	8.20711	7.93704	4.63255	4.38847	2.58457	4.94149	8.09078	5.30225	3.50854	5.95225	6.63612	3.6765	5.64466	4.18698	6.7776	8.34276	5.08475	3.4599	9.05141	7.3369	5.27565	3.44118	2.30462	4.62649	8.18794	6.07072	3.11215	5.54264	6.13871	5.41495
727	sp|Q96DX5|ASB9_HUMAN	Q96DX5	ASB9	Ankyrin repeat and SOCS box protein 9 OS=Homo sapiens OX=9606 GN=ASB9 PE=1 SV=1	0	1	1	-						NaN	NaN	NaN	NaN	NaN	NaN	NaN	NaN	NaN	NaN	NaN	NaN	NaN	NaN	NaN	NaN	NaN	NaN	3.85896	3.25895	0.212064	8.87275	7.18772	17.9031	27.028	0.0807876	1.66483	1.33742	0.830742	0.616826	3.50577	6.626	4.66258	10.9193	0.790122	0.644101
728	sp|Q8N9N2-2|ASCC1_HUMAN	Q8N9N2-2	ASCC1	Isoform 2 of Activating signal cointegrator 1 complex subunit 1 OS=Homo sapiens OX=9606 GN=ASCC1	9	4	9	+						4.71612	5.58966	6.08207	7.22011	5.47178	8.54605	3.69201	5.44868	4.72391	4.11337	6.52288	5.45112	7.04925	5.19206	7.44579	3.41958	5.7942	3.52135	5.88299	6.07656	5.16821	8.06446	6.19682	8.33857	3.27585	4.61816	5.62302	4.62506	4.92061	6.04768	5.97115	4.35168	7.21282	3.62505	6.02373	3.97758
729	sp|Q9H1I8|ASCC2_HUMAN	Q9H1I8	ASCC2	Activating signal cointegrator 1 complex subunit 2 OS=Homo sapiens OX=9606 GN=ASCC2 PE=1 SV=3	10	11	9	+						4.09885	7.6525	7.04443	6.9829	5.86145	5.59499	5.08629	6.12126	2.72563	4.0952	7.7859	6.44497	6.68111	5.77554	4.55545	4.16995	6.54669	2.77687	3.97839	7.2392	7.00672	7.02319	5.98675	5.36528	4.88556	6.10605	3.39024	3.76267	7.65308	6.27231	6.97617	5.20962	5.04404	4.39773	6.70209	3.00093
730	sp|Q8N3C0|ASCC3_HUMAN	Q8N3C0	ASCC3	Activating signal cointegrator 1 complex subunit 3 OS=Homo sapiens OX=9606 GN=ASCC3 PE=1 SV=3	30	28	35	+						4.23471	6.36398	6.60639	7.65351	5.38286	5.18775	4.6393	6.64828	4.6366	3.67269	7.57318	5.65705	7.1866	5.42213	4.79108	4.08542	6.74643	3.51205	4.2128	6.82555	6.55698	7.95561	5.9293	5.15268	4.90393	6.3345	5.25624	3.47673	6.99471	5.8992	6.35115	4.92943	4.68725	4.06482	6.88643	3.58269
731	sp|L0R819|ASURF_HUMAN	L0R819	ASDURF	ASNSD1 upstream open reading frame protein OS=Homo sapiens OX=9606 GN=ASDURF PE=1 SV=1	5	5	7	+						4.60454	5.96166	6.76592	4.76231	3.26799	7.00471	3.66905	4.54818	6.6889	6.07864	5.55095	4.96139	6.07609	4.24113	9.09474	5.27976	4.99551	6.44854	4.71729	5.93677	7.47365	4.69493	2.96116	6.64864	3.99399	5.16216	5.43681	5.71202	5.89273	4.67326	5.94555	4.71068	7.66532	5.17062	4.97909	8.22532
732	sp|Q9Y294|ASF1A_HUMAN	Q9Y294	ASF1A	Histone chaperone ASF1A OS=Homo sapiens OX=9606 GN=ASF1A PE=1 SV=1	6	3	7	+						3.63043	7.18198	7.48235	7.67454	6.28071	6.61814	4.53657	5.91048	5.74398	3.72136	3.89121	8.04287	6.62594	4.69913	4.69504	1.9653	5.94727	5.35269	2.99175	6.52766	8.2322	7.14626	5.7833	5.89288	4.57514	6.38983	5.57541	3.98052	3.6717	7.12202	7.46969	5.24298	5.21669	1.73851	6.60055	5.84291
733	sp|Q9NVP2|ASF1B_HUMAN	Q9NVP2	ASF1B	Histone chaperone ASF1B OS=Homo sapiens OX=9606 GN=ASF1B PE=1 SV=1	3	3	3	+						3.81772	11.7255	10.5563	5.71636	13.3136	3.99884	6.4854	5.12141	3.30853	1.14384	2.71805	11.7426	7.40694	4.31735	1.2866	0.815162	2.97782	3.54798	3.93542	14.6515	11.0314	5.39472	12.5936	2.68132	5.81527	5.43301	2.75622	0.878563	4.22878	10.3396	7.73876	5.16214	1.19818	0.480895	2.40682	3.27374
734	sp|Q9NR48-2|ASH1L_HUMAN	Q9NR48-2	ASH1L	Isoform 2 of Histone-lysine N-methyltransferase ASH1L OS=Homo sapiens OX=9606 GN=ASH1L	7	9	6	+	Nuclear					6.04845	5.76612	5.38892	8.549	6.58509	5.58876	6.16397	5.35482	6.44131	5.31713	4.34503	4.83691	7.25937	5.05658	4.60322	3.88816	4.23869	4.56848	6.55723	6.03897	5.52192	8.25029	6.98688	5.38047	6.38783	5.03672	6.46648	5.37175	4.27886	5.08742	6.52139	5.16946	3.79956	3.93312	4.32237	4.8893
735	sp|Q9UBL3|ASH2L_HUMAN	Q9UBL3	ASH2L	Set1/Ash2 histone methyltransferase complex subunit ASH2 OS=Homo sapiens OX=9606 GN=ASH2L PE=1 SV=1	14	15	10	+						6.31053	6.74584	6.617	4.11146	6.5294	4.98094	5.23837	4.43803	5.1981	5.2057	6.29097	10.0338	3.95421	5.97185	3.57461	4.67947	4.54383	5.57593	6.70083	6.77226	6.78235	4.33837	6.65593	4.45632	5.21565	4.58693	5.37131	4.93667	6.23621	10.4145	4.01255	5.73397	3.27087	4.3566	4.7073	5.45137
736	sp|P78348-1|ASIC1_HUMAN	P78348-1	ASIC1	Isoform 1 of Acid-sensing ion channel 1 OS=Homo sapiens OX=9606 GN=ASIC1	1	2	2	+						7.19014	10.0162	11.7215	3.5361	3.1902	3.18164	3.95618	4.46935	4.75504	4.5449	12.0974	11.4889	3.90951	2.72813	3.43778	3.84697	3.32805	2.60209	7.7319	11.6216	13.3774	3.40762	2.28763	2.65419	3.06271	3.92964	5.75152	5.05715	13.6944	10.7254	3.9585	3.24156	1.90124	2.74477	2.6844	2.16846
737	sp|P04424|ARLY_HUMAN	P04424	ASL	Argininosuccinate lyase OS=Homo sapiens OX=9606 GN=ASL PE=1 SV=4	19	16	17	+						10.3405	4.6663	0.508472	1.77243	10.7555	6.57287	6.96209	5.32699	4.36054	11.1767	4.02464	1.44833	1.5682	10.896	4.86267	4.48537	5.91593	4.35647	10.2317	4.86065	0.721181	1.83277	10.1955	6.16512	6.8938	5.23801	4.36437	11.6873	4.34097	1.53274	1.8344	10.7409	4.53913	4.40324	5.88039	4.5379
738	sp|O95671|ASML_HUMAN	O95671	ASMTL	Probable bifunctional dTTP/UTP pyrophosphatase/methyltransferase protein OS=Homo sapiens OX=9606 GN=ASMTL PE=1 SV=3	13	12	11	+						1.99282	16.1336	4.65166	1.59423	14.6122	3.26879	0.3315	5.24125	4.98539	1.58235	5.37178	4.8089	3.02946	16.2919	3.81829	0.669835	5.17918	6.43675	2.87291	15.062	4.79554	1.82292	12.971	2.97992	0.841508	5.65954	4.19793	2.01396	5.9663	4.30879	3.54255	17.8242	3.46379	1.21788	5.06288	5.3964
739	sp|P08243|ASNS_HUMAN	P08243	ASNS	Asparagine synthetase [glutamine-hydrolyzing] OS=Homo sapiens OX=9606 GN=ASNS PE=1 SV=4	33	33	26	+						2.10297	4.48617	5.89821	2.19074	1.64649	5.59616	1.87018	1.80235	3.73734	9.44769	15.1667	3.74363	3.98456	3.30045	14.6291	4.97938	7.94759	7.47026	2.11017	4.90546	5.68192	2.19666	1.76351	5.37927	2.02743	2.062	3.88912	8.75118	15.454	3.48811	5.78365	3.07313	13.1346	4.60063	7.94009	7.75904
740	sp|Q9NWL6|ASND1_HUMAN	Q9NWL6	ASNSD1	Asparagine synthetase domain-containing protein 1 OS=Homo sapiens OX=9606 GN=ASNSD1 PE=2 SV=2	3	3	11	+						5.12599	5.67101	14.9401	9.52996	6.33037	8.96305	7.1075	6.33294	7.34386	0.771685	2.07578	6.1603	2.33875	4.12659	2.4989	2.58796	3.00802	5.08725	4.84622	5.41969	14.6731	9.16088	6.7011	8.76912	5.967	6.15715	6.9873	1.32121	2.11228	6.30109	3.076	4.08281	2.7874	2.42256	3.42926	5.78587
741	sp|Q12797|ASPH_HUMAN	Q12797	ASPH	Aspartyl/asparaginyl beta-hydroxylase OS=Homo sapiens OX=9606 GN=ASPH PE=1 SV=3	34	28	32	+	ER-Membrane					12.8204	4.35299	0.873873	8.71187	1.11705	2.82349	5.88787	9.91853	3.66075	12.1413	5.86928	1.38931	8.01665	0.911246	2.84978	4.85319	8.74248	5.05994	12.9208	4.52533	0.811965	8.91905	0.976211	2.39453	5.75137	10.1823	3.57126	12.7189	5.70816	1.32205	8.60421	0.810512	2.59031	4.84332	8.85814	4.4916
742	sp|Q12797-11|ASPH_HUMAN	Q12797-11	ASPH	Isoform 11 of Aspartyl/asparaginyl beta-hydroxylase OS=Homo sapiens OX=9606 GN=ASPH	1	0	0	-	ER-Membrane					14.2165	7.10948	1.75422	8.97032	1.32409	1.1766	6.2314	9.73338	4.13327	11.6893	5.94344	2.21414	5.67951	0.96476	1.0228	4.76398	9.28406	3.78873	NaN	NaN	NaN	NaN	NaN	NaN	NaN	NaN	NaN	NaN	NaN	NaN	NaN	NaN	NaN	NaN	NaN	NaN
743	sp|Q5U4P2|ASPH1_HUMAN	Q5U4P2	ASPHD1	Aspartate beta-hydroxylase domain-containing protein 1 OS=Homo sapiens OX=9606 GN=ASPHD1 PE=1 SV=3	0	1	6	-						NaN	NaN	NaN	NaN	NaN	NaN	NaN	NaN	NaN	NaN	NaN	NaN	NaN	NaN	NaN	NaN	NaN	NaN	0.829162	2.00582	1.33033	12.1122	2.59256	17.0046	2.61325	5.65076	8.78719	1.82176	1.47066	1.17311	9.97847	1.68025	13.4522	3.96325	6.30161	7.2328
744	sp|Q6ICH7|ASPH2_HUMAN	Q6ICH7	ASPHD2	Aspartate beta-hydroxylase domain-containing protein 2 OS=Homo sapiens OX=9606 GN=ASPHD2 PE=2 SV=1	1	0	0	-						3.07645	8.28702	5.90628	0.101043	0.903764	0.964411	2.01975	3.16056	26.5652	4.41358	5.70713	3.84194	0.479912	0.682128	1.25972	6.06831	2.43924	24.1235	NaN	NaN	NaN	NaN	NaN	NaN	NaN	NaN	NaN	NaN	NaN	NaN	NaN	NaN	NaN	NaN	NaN	NaN
745	sp|Q8IZT6|ASPM_HUMAN	Q8IZT6	ASPM	Abnormal spindle-like microcephaly-associated protein OS=Homo sapiens OX=9606 GN=ASPM PE=1 SV=2	21	11	13	+						7.26791	4.11202	7.94349	6.37913	2.48393	6.02169	5.35875	10.5203	6.83088	2.61157	1.27724	12.2613	8.22036	1.59299	3.50021	1.2686	7.08894	5.26073	7.03817	4.82546	7.68019	6.21047	3.09095	5.54826	5.26576	10.478	6.62614	3.12455	1.53051	11.0041	7.92019	1.71452	3.97429	1.49102	6.98514	5.49228
746	sp|Q9BZE9|ASPC1_HUMAN	Q9BZE9	ASPSCR1	Tether containing UBX domain for GLUT4 OS=Homo sapiens OX=9606 GN=ASPSCR1 PE=1 SV=1	17	8	14	+						5.217	4.43805	3.95697	1.371	7.04087	6.14857	4.25469	3.69859	7.02267	7.64292	7.1571	5.09615	1.34776	7.98855	8.12575	4.91216	4.52625	10.055	5.04153	4.3239	4.28177	1.36397	7.06404	5.79859	3.90722	3.70847	6.91094	7.47659	7.41478	4.81386	1.45478	8.87957	8.14461	5.01389	4.40717	9.9943
747	sp|Q7L266|ASGL1_HUMAN	Q7L266	ASRGL1	Isoaspartyl peptidase/L-asparaginase OS=Homo sapiens OX=9606 GN=ASRGL1 PE=1 SV=2	6	9	7	+						9.79081	7.1444	8.61773	1.59169	4.3742	9.43045	4.4097	0.631264	3.8177	5.77269	4.02035	13.1455	1.49119	2.51681	14.87	3.62058	1.23363	3.52128	10.371	7.68633	9.42418	1.36735	4.33656	9.3365	4.48752	0.437313	3.62207	6.16257	3.92542	13.3557	0.93702	2.60188	13.8496	3.5456	1.19485	3.3586
748	sp|P00966|ASSY_HUMAN	P00966	ASS1	Argininosuccinate synthase OS=Homo sapiens OX=9606 GN=ASS1 PE=1 SV=2	13	17	14	+						2.32165	5.29754	2.52093	0.98426	14.3783	0.844723	3.49224	0.28773	7.9521	1.77567	14.3897	2.75844	1.96892	20.4812	1.87683	3.28067	0.371924	15.0171	3.39009	5.09619	2.61986	1.49143	12.6219	1.4729	4.32111	0.838514	7.44447	2.34014	11.9303	1.92272	3.05319	20.2358	2.56496	3.66383	0.972978	14.0196
749	sp|Q2TB18|ASTE1_HUMAN	Q2TB18	ASTE1	Protein asteroid homolog 1 OS=Homo sapiens OX=9606 GN=ASTE1 PE=1 SV=1	1	4	2	+						3.32399	4.49425	15.4704	5.90936	6.54552	7.7145	4.88618	4.96444	7.55551	2.28022	3.01791	9.2087	4.29097	4.63492	3.95911	2.85107	3.54501	5.34791	3.67691	5.4619	14.8	6.3212	6.27663	8.05698	4.88657	5.41715	7.19202	2.32805	2.76505	8.92165	3.79765	4.4213	3.79805	3.26376	3.38095	5.23421
750	sp|O14525|ASTN1_HUMAN	O14525	ASTN1	Astrotactin-1 OS=Homo sapiens OX=9606 GN=ASTN1 PE=1 SV=3	0	0	1	-						NaN	NaN	NaN	NaN	NaN	NaN	NaN	NaN	NaN	NaN	NaN	NaN	NaN	NaN	NaN	NaN	NaN	NaN	NaN	NaN	NaN	NaN	NaN	NaN	NaN	NaN	NaN	NaN	NaN	NaN	NaN	NaN	NaN	NaN	NaN	NaN
751	sp|Q8IXJ9|ASXL1_HUMAN	Q8IXJ9	ASXL1	Polycomb group protein ASXL1 OS=Homo sapiens OX=9606 GN=ASXL1 PE=1 SV=4	7	5	4	+						5.42905	11.3883	6.27629	4.909	1.92174	6.46679	6.0106	4.33592	10.6971	3.21218	6.468	6.76002	4.86512	1.53253	4.29595	2.70531	4.21432	8.51178	5.42801	9.56075	5.88843	5.52586	3.14666	6.99956	6.06674	4.19914	10.0909	3.38426	5.35235	6.55849	5.57875	2.13198	5.51719	3.60932	4.28113	6.68048
752	sp|Q76L83|ASXL2_HUMAN	Q76L83	ASXL2	Putative Polycomb group protein ASXL2 OS=Homo sapiens OX=9606 GN=ASXL2 PE=1 SV=1	4	4	4	+						6.2144	3.65177	5.68739	5.60116	6.4199	5.75084	7.12094	4.5352	9.44978	5.03877	2.03191	5.20631	4.86916	6.17224	3.83997	5.45059	4.48146	8.47821	5.1246	3.81655	5.88976	5.23731	5.41678	5.96349	6.13503	5.01666	8.45914	4.91999	2.85894	5.2222	5.24295	5.7599	4.47323	6.26404	4.42189	9.77753
753	sp|Q8NBU5|ATAD1_HUMAN	Q8NBU5	ATAD1	ATPase family AAA domain-containing protein 1 OS=Homo sapiens OX=9606 GN=ATAD1 PE=1 SV=1	8	7	11	+	Mitochondrion-OM	+	MOM			3.45016	6.26843	5.60723	7.28772	3.13036	5.66643	3.44168	4.65316	4.16625	4.37404	11.5211	7.10822	6.91056	4.36267	8.47743	5.40297	3.99205	4.17956	3.48566	5.67947	5.26654	7.50845	3.17326	5.72693	3.18312	4.73543	4.1051	4.35971	10.4546	7.84649	6.75645	4.1768	8.91802	5.38771	4.74848	4.48777
754	sp|Q6PL18|ATAD2_HUMAN	Q6PL18	ATAD2	ATPase family AAA domain-containing protein 2 OS=Homo sapiens OX=9606 GN=ATAD2 PE=1 SV=1	17	14	18	+	Nuclear					4.63131	10.2029	4.37637	5.52438	12.2818	3.6436	4.85145	7.57255	14.0442	1.76583	1.28061	2.91877	4.72005	6.59406	0.966444	0.812185	3.38099	10.4325	4.7961	8.5789	4.13167	6.31558	15.7521	3.13097	4.6373	7.68233	13.3836	1.80862	1.31572	3.04626	4.53092	6.69863	1.18212	0.622849	3.35568	9.03061
755	sp|Q9ULI0|ATD2B_HUMAN	Q9ULI0	ATAD2B	ATPase family AAA domain-containing protein 2B OS=Homo sapiens OX=9606 GN=ATAD2B PE=1 SV=3	10	8	8	+	Nuclear					5.31452	4.66905	13.6588	6.41252	14.1945	5.76909	1.9365	2.47675	7.93155	3.04159	1.94257	6.72277	4.29717	11.689	1.80434	0.837157	1.21385	6.08828	4.52208	5.06631	10.5673	6.74465	16.9525	4.41448	2.57972	3.79766	8.78897	2.3141	1.94295	6.41425	3.86533	10.8377	1.68528	1.08199	1.85051	6.57424
756	sp|Q9NVI7-2|ATD3A_HUMAN	Q9NVI7-2	ATAD3A	Isoform 2 of ATPase family AAA domain-containing protein 3A OS=Homo sapiens OX=9606 GN=ATAD3A	14	9	13	+	Mitochondrion-IM	+	MIM			3.18274	7.2379	5.85896	8.25068	3.49346	3.30799	11.0408	4.64425	2.52894	3.97252	8.14744	5.67782	6.97053	3.40287	3.38188	11.0077	4.55086	3.34267	3.46277	6.62377	5.93992	8.16784	3.1496	3.1973	10.8385	4.795	2.81861	4.22215	7.69118	5.58753	7.1121	3.17928	3.55294	10.9571	4.77965	3.92471
757	sp|Q5T9A4|ATD3B_HUMAN	Q5T9A4	ATAD3B	ATPase family AAA domain-containing protein 3B OS=Homo sapiens OX=9606 GN=ATAD3B PE=1 SV=1	21	19	19	+		+	MIM			2.72288	8.10827	6.90039	7.63325	2.29328	7.57167	9.42037	4.54743	2.3144	3.3629	7.07228	6.06723	6.89336	2.19509	6.77375	8.38702	4.07996	3.65646	2.93081	7.86027	6.97951	8.16486	2.68103	6.02	10.1416	4.36768	2.46744	3.67981	7.26921	6.06909	6.81012	2.66631	5.59008	8.72794	4.40902	3.16522
758	sp|Q96QE3|ATAD5_HUMAN	Q96QE3	ATAD5	ATPase family AAA domain-containing protein 5 OS=Homo sapiens OX=9606 GN=ATAD5 PE=1 SV=4	22	11	18	+						4.48167	5.05613	14.5771	8.12321	2.32049	6.83097	5.13801	4.99811	11.0344	1.93375	1.22115	9.63355	7.18567	1.30977	3.12357	1.33145	3.37024	8.33076	4.55049	4.98086	14.4678	8.93517	2.33732	6.75253	4.92705	4.83425	11.0797	1.80595	1.17605	9.57658	7.0769	1.52141	3.32088	1.09886	3.13671	8.42149
759	sp|Q5SQI0|ATAT_HUMAN	Q5SQI0	ATAT1	Alpha-tubulin N-acetyltransferase 1 OS=Homo sapiens OX=9606 GN=ATAT1 PE=1 SV=1	2	7	6	+						8.24314	7.87677	9.61548	2.58563	2.65725	6.96445	2.42074	1.29998	8.98901	9.69505	5.20913	9.12056	2.11238	2.64835	4.64856	2.55184	2.06685	11.2948	6.04572	7.4979	10.6003	3.45264	2.80639	6.27463	3.03614	2.51927	7.30688	10.1365	5.64865	8.55683	3.2813	3.74031	5.04163	3.40368	2.37315	8.27807
760	sp|O95260-2|ATE1_HUMAN	O95260-2	ATE1	Isoform ATE1-2 of Arginyl-tRNA--protein transferase 1 OS=Homo sapiens OX=9606 GN=ATE1	8	8	8	+						6.49748	6.34809	3.05997	3.99916	3.55359	8.32223	3.56995	5.66002	5.13155	9.58696	7.74968	3.31873	3.51222	3.51668	9.46033	3.75131	6.12044	6.84161	6.31713	6.38662	3.24363	3.29482	3.25773	7.82717	3.22674	6.38191	3.76756	10.0933	8.91471	3.27985	4.03072	4.70111	9.66465	3.73931	6.04145	5.83164
761	sp|O95260|ATE1_HUMAN	O95260	ATE1	Arginyl-tRNA--protein transferase 1 OS=Homo sapiens OX=9606 GN=ATE1 PE=1 SV=2	1	2	2	+						6.42803	5.61812	3.30597	3.24728	4.78178	11.3119	2.3142	3.73406	2.32798	7.35729	7.26804	6.9746	2.91499	4.63677	16.8486	3.84033	4.44729	2.64274	6.51038	4.986	3.72561	2.63645	4.46079	11.1874	2.75181	4.87825	1.9433	8.31258	6.93169	7.07704	2.93102	5.11119	16.6522	3.49566	4.42662	1.98201
762	sp|P18846|ATF1_HUMAN	P18846	ATF1	Cyclic AMP-dependent transcription factor ATF-1 OS=Homo sapiens OX=9606 GN=ATF1 PE=1 SV=2	4	2	1	+						5.91176	4.83268	5.42154	7.71446	4.93379	4.26988	3.56238	3.41853	8.47099	5.44053	4.30736	6.52251	10.5517	4.19749	3.65075	3.37353	4.15009	9.27002	5.83182	4.74064	5.19582	7.7713	5.34148	3.99659	3.89058	3.49596	7.51273	6.05735	4.00022	6.68776	10.2327	4.33835	3.84637	2.91747	4.66705	9.4758
763	sp|P15336|ATF2_HUMAN	P15336	ATF2	Cyclic AMP-dependent transcription factor ATF-2 OS=Homo sapiens OX=9606 GN=ATF2 PE=1 SV=4	6	3	2	+	Nuclear					6.39709	5.81532	7.39339	7.86378	4.5775	8.28668	4.98305	5.82012	4.81666	2.86638	3.7367	9.02235	7.26917	3.6357	4.93112	4.19552	5.5689	2.82058	7.76833	7.22848	7.78268	8.62685	3.25569	10.049	5.91577	5.35033	3.81456	2.03179	2.83746	10.6213	5.91037	1.94289	4.61245	4.10099	5.77034	2.38081
764	sp|P18847|ATF3_HUMAN	P18847	ATF3	Cyclic AMP-dependent transcription factor ATF-3 OS=Homo sapiens OX=9606 GN=ATF3 PE=1 SV=2	1	2	1	+						0.589275	1.57397	4.2837	2.65052	0.564319	0.442339	1.41843	0.38053	5.39603	3.23606	7.60241	31.3872	6.31117	1.05052	4.11826	18.2413	1.54901	9.20495	0.685184	1.56522	4.55439	3.05195	0.732465	0.491255	1.47729	0.586473	5.36186	3.02008	7.95249	34.1938	1.42868	0.669532	3.78392	19.5265	1.10252	9.81642
765	sp|P18848|ATF4_HUMAN	P18848	ATF4	Cyclic AMP-dependent transcription factor ATF-4 OS=Homo sapiens OX=9606 GN=ATF4 PE=1 SV=3	1	0	2	-	Nuclear					0.680194	2.12543	3.9829	2.03457	0.685087	0.955364	1.24936	1.27257	3.37137	9.06628	10.0462	4.26814	7.88022	1.41955	10.5896	8.36749	4.68388	27.3219	NaN	NaN	NaN	NaN	NaN	NaN	NaN	NaN	NaN	NaN	NaN	NaN	NaN	NaN	NaN	NaN	NaN	NaN
766	sp|P18850|ATF6A_HUMAN	P18850	ATF6	Cyclic AMP-dependent transcription factor ATF-6 alpha OS=Homo sapiens OX=9606 GN=ATF6 PE=1 SV=3	4	2	6	+	ER-Membrane					2.22018	5.78815	5.30345	8.28715	1.76418	4.00104	8.72643	7.89671	7.95575	3.05154	5.84105	3.51756	5.46428	1.57934	8.01717	6.79495	6.29177	7.49929	2.04202	6.89311	5.99969	7.64506	1.74171	3.56028	8.6575	7.85271	6.8455	2.74153	6.24175	2.96295	5.76345	1.76959	7.99111	7.41318	5.61725	8.26162
767	sp|Q99941|ATF6B_HUMAN	Q99941	ATF6B	Cyclic AMP-dependent transcription factor ATF-6 beta OS=Homo sapiens OX=9606 GN=ATF6B PE=1 SV=2	5	0	2	-						1.78888	2.99065	4.82718	6.04687	4.40339	10.9347	5.4928	6.33895	3.86653	3.03019	3.30186	5.96827	8.23909	4.16893	11.4782	6.0989	8.89814	2.1265	NaN	NaN	NaN	NaN	NaN	NaN	NaN	NaN	NaN	NaN	NaN	NaN	NaN	NaN	NaN	NaN	NaN	NaN
768	sp|P17544-6|ATF7_HUMAN	P17544-6	ATF7	Isoform 6 of Cyclic AMP-dependent transcription factor ATF-7 OS=Homo sapiens OX=9606 GN=ATF7	1	2	1	+						6.43005	5.85837	7.61469	12.4765	4.43067	7.04633	6.09491	6.3108	2.6041	3.05486	3.68748	8.04227	8.29789	3.4853	5.26751	3.26775	4.51999	1.51051	6.48795	6.66486	6.57838	10.0603	6.58886	6.52478	5.33657	5.51234	3.20002	3.55479	5.70701	6.72724	7.27731	4.40035	5.04541	3.6691	4.45088	2.21386
769	sp|P17544|ATF7_HUMAN	P17544	ATF7	Cyclic AMP-dependent transcription factor ATF-7 OS=Homo sapiens OX=9606 GN=ATF7 PE=1 SV=2	4	3	4	+						6.89287	5.22217	8.10062	11.5282	4.02985	6.88861	6.10144	6.02229	2.91699	3.08102	3.42687	8.51886	9.73632	3.12586	4.47506	3.12804	4.85608	1.94886	6.82878	5.081	7.21528	10.9921	5.81437	5.48601	5.68494	5.78956	4.31178	3.44243	3.58481	7.61145	8.35653	3.51717	5.08898	3.89987	4.72304	2.57186
770	sp|Q6VMQ6-4|MCAF1_HUMAN	Q6VMQ6-4	ATF7IP	Isoform 3 of Activating transcription factor 7-interacting protein 1 OS=Homo sapiens OX=9606 GN=ATF7IP	11	6	6	+						4.30775	7.11549	8.38384	6.98698	8.52026	3.17788	5.04101	6.99197	3.61936	4.20923	3.53945	10.6307	6.09102	6.90796	2.32019	3.27733	4.97173	3.90787	4.80935	7.98279	9.16009	6.59912	8.13179	3.34347	4.76207	7.69184	3.54213	4.03033	3.40233	10.312	5.76363	7.04902	2.31316	2.86897	4.8853	3.35261
771	sp|Q9H0Y0|ATG10_HUMAN	Q9H0Y0	ATG10	Ubiquitin-like-conjugating enzyme ATG10 OS=Homo sapiens OX=9606 GN=ATG10 PE=1 SV=1	1	2	1	+						6.06444	4.66113	3.62169	4.97947	6.15744	13.8074	6.43374	4.35201	6.61551	4.62983	3.01476	2.73437	6.79818	3.91003	6.62656	5.31201	4.52335	5.75804	3.51886	3.67677	4.05391	5.0747	5.74073	15.7294	5.25485	4.37593	4.79473	3.45504	4.34989	3.49361	7.53363	5.04354	6.523	5.66934	4.63465	7.07742
772	sp|Q9BSB4|ATGA1_HUMAN	Q9BSB4	ATG101	Autophagy-related protein 101 OS=Homo sapiens OX=9606 GN=ATG101 PE=1 SV=1	9	11	9	+						3.33707	5.24674	5.0002	5.7066	6.57477	5.77716	5.80295	6.36103	7.23015	3.40862	4.46619	4.57489	4.56967	6.19525	7.11216	5.42513	6.02129	7.19015	3.42599	5.37438	5.48726	5.42898	6.28641	5.68379	5.75388	5.98666	6.68214	3.52041	4.5425	4.72997	4.80822	6.14081	6.67431	5.65316	6.15043	7.6707
773	sp|O94817|ATG12_HUMAN	O94817	ATG12	Ubiquitin-like protein ATG12 OS=Homo sapiens OX=9606 GN=ATG12 PE=1 SV=1	1	2	1	+						1.56605	5.77328	3.63642	3.62572	6.70666	10.3878	5.71188	4.61973	4.91777	1.09357	6.36684	3.5544	5.80108	7.87837	11.2096	7.8037	4.85345	4.49364	2.02654	6.33226	4.04947	4.20158	6.89011	9.14251	6.55928	5.14722	4.70014	1.3211	6.19792	3.64285	4.94243	6.60342	11.7015	7.77082	4.62776	4.14314
774	sp|O75143-5|ATG13_HUMAN	O75143-5	ATG13	Isoform 5 of Autophagy-related protein 13 OS=Homo sapiens OX=9606 GN=ATG13	9	8	10	+						3.56329	3.67003	6.28898	4.35945	5.68653	5.36931	5.51325	6.09278	6.27152	3.86186	4.96605	6.06319	5.12143	6.63278	6.87482	6.14693	7.5427	5.97511	3.33931	3.48785	6.32144	3.98243	5.32462	4.50536	4.89043	5.95819	6.20903	3.84811	5.47084	6.07412	4.80957	7.42262	7.65565	6.17997	7.55267	6.96779
775	sp|Q6ZNE5|BAKOR_HUMAN	Q6ZNE5	ATG14	Beclin 1-associated autophagy-related key regulator OS=Homo sapiens OX=9606 GN=ATG14 PE=1 SV=1	0	1	2	-						NaN	NaN	NaN	NaN	NaN	NaN	NaN	NaN	NaN	NaN	NaN	NaN	NaN	NaN	NaN	NaN	NaN	NaN	6.13581	5.90932	4.81574	2.72974	2.34882	3.71552	8.03097	8.19532	3.74674	10.513	5.53402	2.68148	3.76628	2.85663	4.00577	10.1688	7.97078	6.87523
776	sp|Q676U5|A16L1_HUMAN	Q676U5	ATG16L1	Autophagy-related protein 16-1 OS=Homo sapiens OX=9606 GN=ATG16L1 PE=1 SV=2	10	14	13	+						0.388431	5.16082	3.76256	4.43545	5.80701	10.4934	7.3767	4.7923	4.43943	0.182753	6.24953	3.56109	4.96778	7.6879	12.8095	9.00717	4.53628	4.34189	0.362283	5.8829	4.28349	4.67859	5.46894	9.78398	7.21241	4.14079	5.22452	0.0893088	6.93061	4.04704	5.20945	6.74399	12.2184	8.9701	4.01693	4.73627
777	sp|Q2TAZ0-3|ATG2A_HUMAN	Q2TAZ0-3	ATG2A	Isoform 2 of Autophagy-related protein 2 homolog A OS=Homo sapiens OX=9606 GN=ATG2A	12	6	7	+						13.1353	2.42348	5.51479	4.36641	9.67838	3.80225	11.9097	4.35439	3.94251	10.6746	1.27534	3.58237	3.11302	4.90796	2.61458	8.29362	3.29746	3.1138	13.4188	2.59609	5.6459	4.44093	9.80212	4.06263	11.6028	4.25275	4.17211	10.4423	1.50447	3.78649	3.06065	4.52532	2.53248	7.64086	3.63974	2.87357
778	sp|Q96BY7|ATG2B_HUMAN	Q96BY7	ATG2B	Autophagy-related protein 2 homolog B OS=Homo sapiens OX=9606 GN=ATG2B PE=1 SV=5	15	11	16	+						7.55833	1.91401	9.92254	5.98526	7.18593	0.955393	6.65231	8.48139	3.60402	8.02212	1.39595	7.81246	6.12586	7.25186	1.94202	4.92157	7.41128	2.85769	7.4452	2.13718	10.3275	5.78753	7.42464	1.04319	6.48846	8.77421	3.52918	8.20269	1.55692	7.50023	5.77927	7.33425	1.88337	4.94695	6.80975	3.02948
779	sp|Q9NT62|ATG3_HUMAN	Q9NT62	ATG3	Ubiquitin-like-conjugating enzyme ATG3 OS=Homo sapiens OX=9606 GN=ATG3 PE=1 SV=1	10	9	8	+						3.10107	4.17958	6.59384	4.80117	5.86141	6.53509	8.0616	5.08844	6.31721	3.80191	3.48407	4.43793	5.46571	5.68534	7.69588	6.96393	5.1339	6.7919	3.00152	4.07686	6.65366	4.83626	5.60291	6.56619	7.95322	4.74218	6.081	3.81512	3.63949	4.59864	5.8524	5.79485	7.62371	7.15787	5.15631	6.84779
780	sp|Q8WYN0|ATG4A_HUMAN	Q8WYN0	ATG4A	Cysteine protease ATG4A OS=Homo sapiens OX=9606 GN=ATG4A PE=1 SV=1	1	0	1	-						2.30213	3.491	9.59012	4.70682	5.27379	10.9109	11.6219	4.72874	1.26799	3.99612	1.34625	8.72817	2.61073	8.12966	8.07369	7.17992	4.74935	1.29268	NaN	NaN	NaN	NaN	NaN	NaN	NaN	NaN	NaN	NaN	NaN	NaN	NaN	NaN	NaN	NaN	NaN	NaN
781	sp|Q9Y4P1-2|ATG4B_HUMAN	Q9Y4P1-2	ATG4B	Isoform 2 of Cysteine protease ATG4B OS=Homo sapiens OX=9606 GN=ATG4B	5	7	10	+						3.42283	8.13275	9.32879	3.74895	8.23208	7.47383	5.13909	4.90074	5.3516	4.0514	3.9357	6.58716	4.46049	5.91744	5.15686	3.55732	4.66237	5.94062	3.08713	8.02296	9.36703	3.51869	8.11408	7.73091	5.04281	5.26573	4.93927	3.66907	4.08548	6.60191	4.93095	6.23775	5.13622	3.77216	4.63287	5.84499
782	sp|Q96DT6|ATG4C_HUMAN	Q96DT6	ATG4C	Cysteine protease ATG4C OS=Homo sapiens OX=9606 GN=ATG4C PE=1 SV=1	8	5	7	+						3.16163	4.73224	13.6499	5.2295	2.08407	5.06882	6.95909	4.05435	4.54663	4.94365	3.64986	10.0769	4.90631	3.58734	5.98535	8.96065	3.91765	4.48607	3.00676	4.66046	14.5675	4.10215	2.42824	3.84347	7.09803	3.98027	4.27471	4.76263	3.55177	11.6401	4.86064	3.569	5.97014	8.93206	3.75115	5.00097
783	sp|Q9H1Y0|ATG5_HUMAN	Q9H1Y0	ATG5	Autophagy protein 5 OS=Homo sapiens OX=9606 GN=ATG5 PE=1 SV=2	6	6	6	+						0.53996	5.28589	4.00533	3.9952	5.65801	10.9211	6.51698	5.30796	4.53106	0.433252	6.2362	4.14323	4.53432	7.01705	12.5465	7.89816	5.61147	4.81828	0.350604	5.32992	4.55616	3.62695	5.4487	10.6973	6.19206	5.33021	4.46543	0.246546	5.97856	3.93511	5.12844	7.18198	13.3648	8.11219	5.43255	4.62248
784	sp|O95352|ATG7_HUMAN	O95352	ATG7	Ubiquitin-like modifier-activating enzyme ATG7 OS=Homo sapiens OX=9606 GN=ATG7 PE=1 SV=1	24	15	20	+						2.92212	3.20006	4.8382	4.56782	7.4015	5.30494	7.79625	5.34698	4.927	4.58245	4.43176	4.12062	4.88212	7.69626	7.1937	9.1439	5.84303	5.80129	2.85523	3.14172	4.80175	4.29936	7.16175	5.53186	7.88135	5.29596	4.73642	4.68568	4.49963	4.45513	4.35322	7.67601	6.97622	9.45276	6.03384	6.16209
785	sp|Q7Z3C6|ATG9A_HUMAN	Q7Z3C6	ATG9A	Autophagy-related protein 9A OS=Homo sapiens OX=9606 GN=ATG9A PE=1 SV=3	8	6	10	+	Endosome					3.52668	5.46354	5.75032	8.54099	5.38065	4.72511	4.37537	3.63986	4.95116	4.52801	5.15484	3.42501	8.9639	5.93452	7.1264	8.82877	4.57192	5.11298	3.62232	5.32473	5.64753	8.03266	5.1575	4.93777	4.66876	3.5793	4.89863	4.78137	4.87261	3.19036	9.1805	6.06574	6.737	9.15966	4.75055	5.39304
786	sp|P31939|PUR9_HUMAN	P31939	ATIC	Bifunctional purine biosynthesis protein ATIC OS=Homo sapiens OX=9606 GN=ATIC PE=1 SV=3	26	41	39	+						4.50795	4.56954	5.52736	6.46636	10.0663	7.68335	4.79519	3.76418	4.61481	4.981	3.45039	3.45541	6.30108	8.52637	7.83495	4.40012	3.81747	5.23818	3.89943	4.46477	5.77686	6.21601	8.59197	7.5319	5.20501	4.0729	4.05214	4.99025	4.10184	3.3946	6.76016	9.13252	7.51051	4.77433	4.0606	5.46419
787	sp|Q8WXF7|ATLA1_HUMAN	Q8WXF7	ATL1	Atlastin-1 OS=Homo sapiens OX=9606 GN=ATL1 PE=1 SV=1	7	9	4	+						7.89201	2.25677	3.95686	2.02821	1.39968	7.34117	11.0685	0.720756	14.5549	4.87407	1.62675	6.66272	1.16869	1.20834	7.10477	15.3103	1.22262	9.60292	8.86933	2.02963	4.18032	1.73278	0.67163	7.26203	11.2896	0.346069	14.5634	5.05612	1.30488	6.95332	0.944549	0.489705	6.70307	16.4484	0.757314	10.3978
788	sp|Q8NHH9|ATLA2_HUMAN	Q8NHH9	ATL2	Atlastin-2 OS=Homo sapiens OX=9606 GN=ATL2 PE=1 SV=2	14	14	19	+	ER_high_curvature					7.15682	5.57651	4.96725	4.01651	5.92786	7.292	6.38511	3.01763	8.21475	8.43375	3.42106	3.40422	4.74779	4.58201	6.4826	5.46312	3.35903	7.55198	7.25151	6.1805	5.3079	4.20813	6.24535	7.09597	6.45073	2.9584	8.42362	8.10267	3.44503	3.78051	4.47903	4.11525	6.37577	5.49904	3.31214	6.76844
789	sp|Q6DD88|ATLA3_HUMAN	Q6DD88	ATL3	Atlastin-3 OS=Homo sapiens OX=9606 GN=ATL3 PE=1 SV=1	22	19	23	+	ER_high_curvature					7.83541	2.0521	0.845917	4.80549	5.72505	5.91408	5.75266	6.65572	4.19067	9.7276	2.96121	1.83624	6.93299	5.3261	9.17246	7.87658	7.25788	5.13187	8.62375	2.20322	0.812685	5.08293	5.58764	5.81794	5.75173	6.63031	5.25816	9.47201	2.50305	1.96857	6.41835	4.37932	8.86234	7.84735	7.48848	5.29217
790	sp|Q13315|ATM_HUMAN	Q13315	ATM	Serine-protein kinase ATM OS=Homo sapiens OX=9606 GN=ATM PE=1 SV=4	30	28	25	+						4.66161	2.06552	5.64168	5.7584	2.19824	9.86255	5.71769	5.28245	5.81793	6.39322	2.29476	8.05076	5.44901	1.72555	10.1562	6.62212	4.6489	7.65338	5.36374	2.33725	5.5904	5.77497	2.51872	9.47421	5.62268	5.11909	5.93703	6.65739	2.37876	7.81715	5.10391	2.02152	9.81031	6.39693	4.67399	7.40195
791	sp|P54259|ATN1_HUMAN	P54259	ATN1	Atrophin-1 OS=Homo sapiens OX=9606 GN=ATN1 PE=1 SV=3	2	2	5	+						5.14694	9.81603	2.02031	5.52104	6.69288	4.44581	8.60084	9.45058	5.20375	3.43255	5.72557	3.56924	5.69229	3.85331	3.67464	5.81838	7.18219	4.15366	5.0752	8.69972	2.34412	6.05673	7.1176	4.58882	7.56395	11.047	6.5194	2.89123	5.02056	4.22644	4.68115	4.55415	3.15448	4.3135	7.39603	4.74988
792	sp|O00244|ATOX1_HUMAN	O00244	ATOX1	Copper transport protein ATOX1 OS=Homo sapiens OX=9606 GN=ATOX1 PE=1 SV=1	2	6	5	+						4.01148	2.777	3.50106	3.43937	9.69623	6.02302	6.37624	5.63665	7.23894	3.12583	3.48657	5.47704	4.69553	10.0047	6.23688	7.94703	5.65961	4.66682	4.54626	3.0245	3.59271	3.8989	9.25725	6.2735	6.01639	4.94682	8.16428	3.13338	3.45904	6.1248	3.9266	8.32928	5.72569	7.54904	5.78472	6.24684
793	sp|O60312|AT10A_HUMAN	O60312	ATP10A	Probable phospholipid-transporting ATPase VA OS=Homo sapiens OX=9606 GN=ATP10A PE=2 SV=2	2	1	1	+						46.6153	0.880178	0	0.417492	3.99973	0.411465	2.59064	10.9406	0.611904	14.3106	1.00414	0	0.393145	3.27123	0.419742	2.3645	11.4211	0.348237	11.6026	2.37136	0.58457	0.960987	9.9341	1.37513	4.77799	16.1737	0.968609	8.19606	2.57395	1.10846	1.54176	7.62817	2.01946	5.08703	21.8148	1.28135
794	sp|Q9P241|AT10D_HUMAN	Q9P241	ATP10D	Probable phospholipid-transporting ATPase VD OS=Homo sapiens OX=9606 GN=ATP10D PE=2 SV=3	3	2	3	+						10.7823	2.26516	2.61463	3.97572	3.02756	2.99891	3.40359	14.0888	5.44616	10.3627	2.49089	2.38931	3.42052	3.30499	3.99128	4.32291	16.4653	4.64919	12.8369	1.52146	2.80514	2.76927	0.837736	2.40881	1.49714	14.9996	5.58606	14.9175	1.82324	1.71603	2.55327	1.11829	2.47596	2.34402	24.0424	3.74725
795	sp|P98196|AT11A_HUMAN	P98196	ATP11A	Probable phospholipid-transporting ATPase IH OS=Homo sapiens OX=9606 GN=ATP11A PE=1 SV=3	6	6	3	+						10.4549	6.22938	1.54026	3.00667	4.19504	9.46685	5.20847	2.69593	7.70976	5.70718	6.13262	2.76947	2.83413	4.63179	9.22607	5.16469	2.99967	10.0271	10.7281	5.73612	2.09786	2.93154	4.35888	8.06446	5.43659	3.51651	8.26697	5.44436	5.76475	2.92036	3.09164	4.06465	8.99537	5.29111	3.61631	9.67437
796	sp|Q9Y2G3|AT11B_HUMAN	Q9Y2G3	ATP11B	Probable phospholipid-transporting ATPase IF OS=Homo sapiens OX=9606 GN=ATP11B PE=1 SV=2	11	9	12	+						8.88877	4.01293	3.25602	3.77179	5.11516	9.66398	4.4449	5.40604	6.78842	6.72126	3.27742	4.46839	4.15592	4.75611	8.0904	4.74162	5.51357	6.92732	8.62152	4.11096	3.23869	3.95757	5.55447	9.40088	4.49328	4.74871	7.36124	7.05763	3.36291	4.83486	3.75576	4.44681	7.85963	4.92132	5.72895	6.54483
797	sp|Q8NB49|AT11C_HUMAN	Q8NB49	ATP11C	Phospholipid-transporting ATPase IG OS=Homo sapiens OX=9606 GN=ATP11C PE=1 SV=3	12	9	10	+						4.88997	2.75922	8.09847	6.37199	5.14059	6.44226	4.89573	6.60292	3.31586	2.81304	2.70684	10.2194	8.05295	5.49658	6.17651	4.50101	8.41707	3.09964	4.82875	2.56016	7.68658	6.72083	6.42525	6.30534	5.0373	5.90792	4.24652	2.88789	2.62878	12.222	6.42392	4.53852	6.29984	4.24537	8.04267	2.99241
798	sp|Q9HD20|AT131_HUMAN	Q9HD20	ATP13A1	Manganese-transporting ATPase 13A1 OS=Homo sapiens OX=9606 GN=ATP13A1 PE=1 SV=2	24	27	19	+	ER-Membrane					7.06516	4.55162	3.48302	4.77438	10.6756	2.67382	4.22772	7.8569	1.70931	7.42662	5.95406	3.63808	4.03356	11.7929	2.74839	9.08575	6.46737	1.83581	7.32184	4.41949	3.60312	4.71529	10.4911	2.15792	4.39057	7.50062	1.50615	7.64673	6.16298	3.77047	4.12422	11.9375	2.67549	9.3883	6.5736	1.61469
799	sp|Q9NQ11|AT132_HUMAN	Q9NQ11	ATP13A2	Polyamine-transporting ATPase 13A2 OS=Homo sapiens OX=9606 GN=ATP13A2 PE=1 SV=2	5	7	7	+						5.93574	3.0872	3.17521	4.47322	4.80912	4.0904	5.11822	5.53773	8.07871	4.85732	6.52075	4.70845	4.02952	7.89885	5.20284	10.1897	6.41254	5.87447	6.48377	2.84305	2.94935	4.03557	5.10192	4.08636	5.09394	6.15385	7.23776	4.49001	5.99755	4.26171	4.39855	9.25675	5.09531	10.7446	6.18393	5.586
800	sp|Q9H7F0|AT133_HUMAN	Q9H7F0	ATP13A3	Probable cation-transporting ATPase 13A3 OS=Homo sapiens OX=9606 GN=ATP13A3 PE=1 SV=4	7	5	9	+	Plasma membrane					6.44156	7.73751	3.60847	4.28906	3.74623	7.50674	4.61862	12.1432	6.22518	2.23112	4.07984	2.58573	7.2008	3.62007	5.82525	4.33075	8.52344	5.28644	6.32465	7.70784	3.16425	4.7525	4.05453	7.66418	4.08374	10.8065	6.87929	2.33109	3.97894	2.62048	6.99826	3.46752	6.16812	4.33207	8.67774	5.98832
801	sp|P05023|AT1A1_HUMAN	P05023	ATP1A1	Sodium/potassium-transporting ATPase subunit alpha-1 OS=Homo sapiens OX=9606 GN=ATP1A1 PE=1 SV=1	15	19	21	+	Plasma membrane					6.08998	6.50562	6.10213	5.50936	6.53711	3.11056	4.44227	6.89971	5.44997	4.82746	6.97801	5.17674	5.64106	5.97837	3.20621	5.0147	5.80624	6.72451	6.66022	6.71049	5.96333	5.93371	7.41473	2.94798	4.53094	6.74172	6.35243	4.66512	6.22723	5.26595	5.10629	5.08308	3.04975	4.89193	5.93018	6.52491
802	sp|P13637-3|AT1A3_HUMAN	P13637-3	ATP1A3	Isoform 3 of Sodium/potassium-transporting ATPase subunit alpha-3 OS=Homo sapiens OX=9606 GN=ATP1A3	22	20	20	+						7.54253	6.93404	6.26644	4.38935	5.56095	3.12114	4.2512	6.06153	4.90743	4.25577	8.27303	4.68329	4.67779	4.49326	3.31181	4.37111	10.2474	6.6519	7.73232	7.23951	6.25466	4.89905	6.3653	3.04846	4.37593	6.01825	5.70315	4.43035	7.40035	5.09308	4.49794	4.612	3.21115	4.41545	8.44026	6.26278
803	sp|Q13733|AT1A4_HUMAN	Q13733	ATP1A4	Sodium/potassium-transporting ATPase subunit alpha-4 OS=Homo sapiens OX=9606 GN=ATP1A4 PE=1 SV=3	10	13	13	+						8.62564	7.55988	6.41888	3.46753	4.27487	3.20028	3.84371	5.64735	4.44008	4.15075	9.2834	4.60254	3.43232	3.79457	3.5881	3.80291	13.6349	6.23234	5.77168	5.95418	6.70417	4.98493	5.97302	3.1597	4.47425	7.19543	4.9511	4.17948	7.37327	4.75942	5.7318	6.11422	3.11641	4.94096	6.76971	7.84625
804	sp|P05026|AT1B1_HUMAN	P05026	ATP1B1	Sodium/potassium-transporting ATPase subunit beta-1 OS=Homo sapiens OX=9606 GN=ATP1B1 PE=1 SV=1	12	9	10	+	Plasma membrane					5.89394	3.90196	1.46135	6.52653	8.4827	2.4221	6.36669	5.07598	6.18912	4.88029	5.19129	2.43831	7.46205	7.8207	2.69722	8.34353	4.65259	10.1936	5.41606	3.64916	2.14648	6.30163	7.42442	2.80698	6.39744	5.02262	5.47552	4.83487	5.35088	2.57207	7.84777	7.77963	3.30903	8.72558	4.65679	10.2831
805	sp|P54709|AT1B3_HUMAN	P54709	ATP1B3	Sodium/potassium-transporting ATPase subunit beta-3 OS=Homo sapiens OX=9606 GN=ATP1B3 PE=1 SV=1	14	11	16	+	Plasma membrane					6.87565	8.13848	9.14766	5.56201	4.67005	4.24896	3.16733	9.41296	4.7637	4.60023	7.42939	6.46278	4.76726	3.48021	3.7603	1.96775	7.47763	4.06766	7.14255	8.01303	9.24465	5.58905	5.15453	4.09996	3.19843	8.65067	5.0364	4.36441	7.48085	6.82276	4.48964	3.30601	3.57166	2.00326	7.62461	4.20753
806	sp|P16615|AT2A2_HUMAN	P16615	ATP2A2	Sarcoplasmic/endoplasmic reticulum calcium ATPase 2 OS=Homo sapiens OX=9606 GN=ATP2A2 PE=1 SV=1	27	33	29	+	ER-Membrane					8.35942	5.00373	3.47485	4.24836	5.05057	6.88357	6.8879	6.56126	3.37427	7.53086	4.25566	3.95796	5.04066	6.13375	6.80817	7.30305	5.86743	3.25852	8.99435	4.92529	3.36776	4.45292	5.26106	7.02146	6.7716	5.93081	3.57374	7.60521	4.35988	4.13704	4.71643	5.54802	6.68975	7.14475	6.00445	3.4955
807	sp|Q93084-5|AT2A3_HUMAN	Q93084-5	ATP2A3	Isoform SERCA3E of Sarcoplasmic/endoplasmic reticulum calcium ATPase 3 OS=Homo sapiens OX=9606 GN=ATP2A3	21	18	20	+						5.39237	3.87452	2.18619	3.78984	13.1798	4.54897	4.03459	4.29994	2.78616	5.02089	3.37517	2.49741	4.27286	24.8831	4.66531	4.61773	4.19838	2.37669	5.60349	3.49018	2.52562	3.70475	12.9291	5.27827	4.38152	4.09966	2.38036	4.7272	3.67771	2.97818	4.33533	23.3038	5.10075	4.96536	3.93334	2.58539
808	sp|P20020-1|AT2B1_HUMAN	P20020-1	ATP2B1	Isoform D of Plasma membrane calcium-transporting ATPase 1 OS=Homo sapiens OX=9606 GN=ATP2B1	25	25	28	+	Plasma membrane					4.66343	4.85806	3.93243	4.80975	7.1129	4.0148	5.1559	7.29326	4.5223	3.55447	7.06191	5.59466	6.10184	9.12487	3.81656	5.72332	8.01249	4.64704	4.87114	4.81047	4.05983	4.85254	7.11648	4.29543	5.54683	7.38412	4.57112	3.76777	6.42728	5.68209	6.06813	8.65581	3.63109	5.66279	8.01357	4.5835
809	sp|P23634|AT2B4_HUMAN	P23634	ATP2B4	Plasma membrane calcium-transporting ATPase 4 OS=Homo sapiens OX=9606 GN=ATP2B4 PE=1 SV=2	15	11	12	+	Plasma membrane					9.01264	2.82805	1.99151	4.95628	2.03648	3.35155	4.39015	16.6615	2.64286	5.44081	4.36114	3.65544	5.79134	4.32191	3.99937	3.40491	17.2459	3.90821	9.81987	2.88687	2.03822	4.70551	1.94516	3.2659	4.11658	15.9281	2.395	5.33103	4.78983	3.3267	5.8383	4.42322	3.85699	3.43255	18.1073	3.79282
810	sp|P98194-7|AT2C1_HUMAN	P98194-7	ATP2C1	Isoform 7 of Calcium-transporting ATPase type 2C member 1 OS=Homo sapiens OX=9606 GN=ATP2C1	15	14	16	+	Golgi					6.02731	5.7591	3.21095	6.93863	4.81666	8.07596	5.0209	8.89683	4.52682	4.41451	4.4825	3.16073	6.83218	5.13672	8.38182	4.8161	6.10615	3.39613	6.01154	5.64634	3.12005	7.11632	5.29197	8.09987	5.24736	8.1517	4.74044	4.72516	4.42585	3.54564	6.26086	4.7238	8.43984	4.92079	6.34058	3.19188
811	sp|O75185-3|AT2C2_HUMAN	O75185-3	ATP2C2	Isoform 3 of Calcium-transporting ATPase type 2C member 2 OS=Homo sapiens OX=9606 GN=ATP2C2	5	3	3	+						4.52533	3.28573	0.156566	0.0921826	17.2753	0.426009	15.9703	0.482207	0.035924	16.5109	5.65978	0.183566	0.328497	13.5567	0.734136	20.1837	0.37039	0.22286	5.647	3.54378	0.123971	0.224432	16.2011	0.688513	14.6614	0.355971	0.172315	16.9941	6.10026	0.158535	0.567289	12.5702	0.939615	19.8277	0.731822	0.491865
812	sp|P25705|ATPA_HUMAN	P25705	ATP5F1A	ATP synthase subunit alpha, mitochondrial OS=Homo sapiens OX=9606 GN=ATP5F1A PE=1 SV=1	29	36	31	+	Mitochondrion-IM	+	MIM			5.06396	6.35451	4.63468	5.90878	5.1096	5.0945	5.23996	5.00509	4.28586	6.10976	9.6529	5.1122	5.74036	5.89304	5.5829	5.54919	5.25778	4.40492	5.27025	6.82898	4.89012	5.92179	4.87985	4.89542	5.287	5.11858	4.21671	6.32346	9.30637	5.01576	5.29291	5.82607	5.27329	5.81587	5.21789	4.61971
813	sp|P06576|ATPB_HUMAN	P06576	ATP5F1B	ATP synthase subunit beta, mitochondrial OS=Homo sapiens OX=9606 GN=ATP5F1B PE=1 SV=3	34	45	39	+	Mitochondrion-IM	+	MIM			4.99233	6.43507	5.1472	6.01358	5.16884	5.04331	5.20107	4.94652	4.26068	6.07193	9.57058	5.15644	5.56646	5.76342	5.52226	5.55112	5.20013	4.38908	5.12828	6.63565	4.9543	5.86133	4.92332	4.79128	5.14674	5.05815	4.12733	6.17969	9.80529	5.0139	5.47371	5.89253	5.65864	5.70196	5.18743	4.46048
814	sp|P36542-2|ATPG_HUMAN	P36542-2	ATP5F1C	Isoform Heart of ATP synthase subunit gamma, mitochondrial OS=Homo sapiens OX=9606 GN=ATP5F1C	3	0	1	-	Mitochondrion-IM	+	MIM			1.09963	0.23049	3.30962	2.45296	0.265814	8.20275	0.787596	12.3774	17.0226	0.924214	0.00211104	7.89816	8.07635	0.475379	12.0932	1.11923	5.5596	18.103	NaN	NaN	NaN	NaN	NaN	NaN	NaN	NaN	NaN	NaN	NaN	NaN	NaN	NaN	NaN	NaN	NaN	NaN
815	sp|P36542|ATPG_HUMAN	P36542	ATP5F1C	ATP synthase subunit gamma, mitochondrial OS=Homo sapiens OX=9606 GN=ATP5F1C PE=1 SV=1	17	24	22	+	Mitochondrion-IM	+	MIM			4.78359	6.08266	5.73881	6.04934	5.21518	4.7119	5.007	4.72508	4.38555	5.87187	9.97371	5.11271	6.06714	5.69829	5.71622	5.31976	5.40031	4.1409	5.15213	6.45762	5.64592	6.4097	5.09017	4.91307	5.05428	4.90509	4.39104	6.27227	9.13524	5.1332	5.70399	5.65051	5.18726	5.40343	5.23642	4.25867
816	sp|P30049|ATPD_HUMAN	P30049	ATP5F1D	ATP synthase subunit delta, mitochondrial OS=Homo sapiens OX=9606 GN=ATP5F1D PE=1 SV=2	2	7	2	+		+	MIM			5.07542	7.51362	5.76162	6.41694	5.45704	5.02628	4.73064	4.09036	4.04989	5.77674	10.0309	5.18805	5.49131	5.84435	5.00834	4.97183	5.03833	4.52839	4.88683	7.63899	5.77025	6.31416	5.14679	4.54729	4.81407	4.80066	3.90105	5.59115	10.0304	5.03216	5.72427	6.21186	5.31419	5.0337	4.87017	4.37197
817	sp|Q5VTU8|AT5EL_HUMAN	Q5VTU8	ATP5F1EP2	ATP synthase subunit epsilon-like protein, mitochondrial OS=Homo sapiens OX=9606 GN=ATP5F1EP2 PE=1 SV=1	1	4	2	+						4.80393	5.38344	8.06851	5.7796	3.76533	5.26665	4.53415	5.44667	4.12357	6.06773	10.0569	5.91875	6.67624	5.90414	3.91566	4.38835	4.87318	5.02715	3.6197	5.78738	6.19355	6.27161	5.3159	5.00193	5.14625	5.4327	3.11105	4.83148	9.13468	5.65546	7.36551	7.10098	4.84184	5.35686	4.87717	4.95596
818	sp|Q9UII2|ATIF1_HUMAN	Q9UII2	ATP5IF1	ATPase inhibitor, mitochondrial OS=Homo sapiens OX=9606 GN=ATP5IF1 PE=1 SV=1	4	3	2	+	Mitochondrion-Mtx	+	Matrix			4.84395	4.01125	8.77491	8.39921	5.1269	2.2253	4.14015	4.17003	2.61886	4.34217	9.95596	10.8506	7.70441	5.31887	4.1543	6.64794	4.36144	2.35374	4.93561	3.6807	8.14112	9.75256	5.61016	2.14268	3.55023	4.03696	2.34263	4.91564	9.43788	13.1447	6.9669	4.17632	3.83859	6.53052	4.35993	2.43682
819	sp|Q06055-2|AT5G2_HUMAN	Q06055-2	ATP5MC2	Isoform 2 of ATP synthase F(0) complex subunit C2, mitochondrial OS=Homo sapiens OX=9606 GN=ATP5MC2	1	1	1	+		+	MIM			3.62116	5.70761	5.77155	4.95977	4.54466	6.76084	4.17066	3.69008	3.90347	5.54839	7.3378	8.41838	5.9221	6.85985	7.79855	6.57649	3.79815	4.6105	6.26429	6.53675	6.56689	5.94835	7.51944	7.7259	3.44201	2.91361	6.07985	7.60884	5.19179	6.13023	4.1147	4.3204	5.9017	6.25073	2.61246	4.87209
820	sp|Q96IX5|ATPMD_HUMAN	Q96IX5	ATP5MD	ATP synthase membrane subunit DAPIT, mitochondrial OS=Homo sapiens OX=9606 GN=ATP5MD PE=1 SV=1	1	3	0	-	Mitochondrion-Mtx	+	MIM			6.52303	7.00146	6.37267	6.40509	5.18446	6.10105	3.72823	5.59396	5.99774	1.78846	8.47938	4.97909	6.38624	6.08159	5.29161	3.33141	6.20664	4.5479	5.53178	7.25261	7.41726	6.32815	5.70714	5.98434	3.81504	4.66219	4.13194	3.51948	9.67175	5.30134	6.72352	6.68923	6.25011	2.72436	4.47055	3.81921
821	sp|P56385|ATP5I_HUMAN	P56385	ATP5ME	ATP synthase subunit e, mitochondrial OS=Homo sapiens OX=9606 GN=ATP5ME PE=1 SV=2	5	6	6	+	Mitochondrion-IM	+	MIM			3.50187	4.98268	4.52636	5.81203	5.58972	3.91659	4.40531	6.31093	4.55235	5.19476	6.8607	5.15775	8.4233	6.76089	6.33674	5.01957	7.29437	5.35407	4.14023	5.99948	4.45346	6.45554	6.78537	3.91035	4.39619	5.32575	4.89441	5.5181	8.03294	5.54044	5.84427	7.2345	4.81777	5.037	6.7178	4.89641
822	sp|P56134|ATPK_HUMAN	P56134	ATP5MF	ATP synthase subunit f, mitochondrial OS=Homo sapiens OX=9606 GN=ATP5MF PE=1 SV=3	7	3	2	+		+	MIM			5.02295	6.29926	4.88492	6.37759	5.24603	5.00403	5.06485	4.70544	4.25338	6.01433	10.1075	5.34208	5.68357	5.90362	5.38592	4.62404	5.31008	4.77042	5.25733	6.07997	5.12225	6.14996	5.57928	5.05249	5.27533	4.942	4.09713	6.32534	8.79463	5.14518	6.5021	5.7584	5.52324	5.08768	4.67907	4.62861
823	sp|O75964|ATP5L_HUMAN	O75964	ATP5MG	ATP synthase subunit g, mitochondrial OS=Homo sapiens OX=9606 GN=ATP5MG PE=1 SV=3	7	5	8	+	Mitochondrion-IM	+	MIM			5.03421	6.45898	5.00111	6.23288	5.37124	5.09225	5.09681	4.92469	4.22791	5.80947	9.95098	5.2092	5.76467	5.82374	5.39408	4.84813	5.36436	4.3953	5.50683	6.58671	5.33932	6.188	5.21833	5.20227	5.03478	4.94305	4.47877	6.08105	9.41349	4.6337	5.81297	5.76124	5.29924	4.977	5.07302	4.45025
824	sp|P56378-2|ATP68_HUMAN	P56378-2	ATP5MPL	Isoform 2 of ATP synthase subunit ATP5MPL, mitochondrial OS=Homo sapiens OX=9606 GN=ATP5MPL	1	0	1	-		+	MIM			7.02026	4.86933	2.6832	2.33689	8.58745	6.8633	4.26349	7.38773	6.09522	5.25996	7.2235	3.71255	3.49207	9.50636	6.17681	3.46554	6.04526	5.01108	NaN	NaN	NaN	NaN	NaN	NaN	NaN	NaN	NaN	NaN	NaN	NaN	NaN	NaN	NaN	NaN	NaN	NaN
825	sp|P24539|AT5F1_HUMAN	P24539	ATP5PB	ATP synthase F(0) complex subunit B1, mitochondrial OS=Homo sapiens OX=9606 GN=ATP5PB PE=1 SV=2	12	20	19	+	Mitochondrion-IM	+	MIM			5.0271	6.30486	4.8747	6.0642	5.37506	4.74616	4.99854	4.69354	4.574	5.78441	10.3468	5.10748	5.81202	5.75462	5.63899	4.97704	5.51176	4.40871	4.98213	6.3413	5.04252	6.30652	4.89032	4.81119	5.2488	4.93958	4.52848	6.02144	9.93971	5.22425	5.58586	5.35408	5.36471	5.08886	5.69183	4.6384
826	sp|O75947|ATP5H_HUMAN	O75947	ATP5PD	ATP synthase subunit d, mitochondrial OS=Homo sapiens OX=9606 GN=ATP5PD PE=1 SV=3	15	23	19	+	Mitochondrion-IM	+	MIM			5.01172	6.40639	4.72876	6.08243	5.08873	4.99402	5.19201	5.22202	4.16361	6.07339	9.90942	5.09311	5.82103	6.05321	5.51423	4.9843	5.18969	4.47192	4.87148	6.12571	4.73511	6.09513	5.145	5.09354	4.89572	4.98499	4.24883	5.62144	9.751	5.40923	5.78559	6.54243	5.59994	5.20033	5.14031	4.75423
827	sp|P18859-2|ATP5J_HUMAN	P18859-2	ATP5PF	Isoform 2 of ATP synthase-coupling factor 6, mitochondrial OS=Homo sapiens OX=9606 GN=ATP5PF	2	6	2	+	Mitochondrion-Mtx	+	MIM			3.05582	6.39909	4.29547	6.54294	3.32569	6.18063	4.01931	4.68504	3.58746	4.70904	12.374	5.98926	7.86159	4.08392	5.06836	5.2479	3.75601	8.81851	3.05076	4.455	3.32025	3.48028	5.43837	6.54821	2.36792	2.89169	7.18101	5.38948	14.1438	11.5244	5.13612	2.26393	6.17247	2.80717	8.01597	5.81309
828	sp|P48047|ATPO_HUMAN	P48047	ATP5PO	ATP synthase subunit O, mitochondrial OS=Homo sapiens OX=9606 GN=ATP5PO PE=1 SV=1	15	12	9	+	Mitochondrion-IM	+	MIM			5.01133	6.19381	4.78879	5.87885	5.09141	4.94289	5.21966	5.38056	4.40304	5.8576	9.5417	5.27436	5.73838	5.93205	5.59812	5.33555	5.19786	4.61402	4.80846	6.35044	4.97221	5.99817	4.64497	4.79753	4.90901	5.22763	3.97947	6.15771	10.1126	5.07452	5.61861	6.00964	5.50841	5.53241	5.44046	4.85769
829	sp|Q15904|VAS1_HUMAN	Q15904	ATP6AP1	V-type proton ATPase subunit S1 OS=Homo sapiens OX=9606 GN=ATP6AP1 PE=1 SV=2	9	5	10	+	Endosome					3.12424	4.48952	5.87404	6.38101	8.8413	7.38721	7.00659	4.14874	5.26558	2.2047	2.98253	5.25985	5.78413	7.70315	8.49061	6.81448	3.96805	4.27428	3.83122	5.9589	4.89066	6.55685	7.98773	6.12003	6.01685	4.41563	6.40727	3.0247	3.40149	6.16468	5.44951	5.68125	8.87207	6.32328	4.8025	4.09537
830	sp|O75787|RENR_HUMAN	O75787	ATP6AP2	Renin receptor OS=Homo sapiens OX=9606 GN=ATP6AP2 PE=1 SV=2	5	8	7	+	ER-Membrane					3.36185	4.4419	6.06668	5.77382	8.2701	6.89099	7.81568	4.62208	5.95267	2.10604	2.78815	4.78652	5.57827	7.10447	8.04608	6.65133	4.25087	5.49252	3.49094	4.38662	5.97429	6.20751	8.77637	6.88633	7.83505	4.39746	6.29927	2.52357	2.75203	5.10816	5.30807	6.54575	7.78929	6.9005	4.4251	4.39369
831	sp|Q93050|VPP1_HUMAN	Q93050	ATP6V0A1	V-type proton ATPase 116 kDa subunit a1 OS=Homo sapiens OX=9606 GN=ATP6V0A1 PE=1 SV=3	19	15	16	+	Endosome					5.5063	4.26416	7.16551	6.87081	7.28965	5.00881	0.217278	8.20519	0.583111	3.79007	7.19333	8.82583	7.13585	7.73973	10.3202	0.16214	9.31099	0.411088	5.87489	4.22164	6.8105	6.71397	7.71011	5.44159	0.497992	8.5826	0.818664	3.87512	6.58765	8.43403	6.88949	7.85319	9.63962	0.474338	8.83251	0.742104
832	sp|Q9Y487|VPP2_HUMAN	Q9Y487	ATP6V0A2	V-type proton ATPase 116 kDa subunit a2 OS=Homo sapiens OX=9606 GN=ATP6V0A2 PE=1 SV=2	12	11	10	+	Endosome					6.0806	3.73761	6.68625	5.75112	8.41037	5.7123	7.72371	6.00296	2.55807	5.51883	3.04488	5.23554	5.014	7.06244	5.58353	7.80054	4.90569	3.17157	6.00208	3.35662	6.78139	5.41159	8.0415	5.7384	8.0221	5.81121	2.68559	5.64987	2.96436	4.7116	5.23319	7.68974	5.29256	8.34108	4.73658	3.53052
833	sp|P27449|VATL_HUMAN	P27449	ATP6V0C	V-type proton ATPase 16 kDa proteolipid subunit OS=Homo sapiens OX=9606 GN=ATP6V0C PE=1 SV=1	2	0	7	-						5.38514	4.44121	4.74288	6.48297	6.73706	5.77497	5.47952	5.51002	4.3569	3.66959	3.95229	6.06915	5.52064	6.84672	7.93575	5.8616	5.73412	5.49948	NaN	NaN	NaN	NaN	NaN	NaN	NaN	NaN	NaN	NaN	NaN	NaN	NaN	NaN	NaN	NaN	NaN	NaN
834	sp|P61421|VA0D1_HUMAN	P61421	ATP6V0D1	V-type proton ATPase subunit d 1 OS=Homo sapiens OX=9606 GN=ATP6V0D1 PE=1 SV=1	11	6	13	+	Endosome					6.12161	4.5665	5.0892	6.33873	8.32899	5.11504	4.74192	6.5668	3.97151	3.63383	4.17223	5.54889	5.59531	8.34599	7.11374	5.20604	5.88946	3.65422	5.92658	4.22589	5.51592	6.51208	8.14554	4.86691	5.21556	6.55427	4.53351	3.50832	4.42685	5.56914	5.3643	8.08559	6.77002	5.22784	6.07931	3.47235
835	sp|Q8N8Y2|VA0D2_HUMAN	Q8N8Y2	ATP6V0D2	V-type proton ATPase subunit d 2 OS=Homo sapiens OX=9606 GN=ATP6V0D2 PE=1 SV=1	1	0	0	-						2.34631	0.79303	1.37397	0.786631	2.07867	1.25237	3.15327	7.56504	2.26022	10.2302	1.40536	1.11661	1.22502	3.73863	21.8091	32.9495	4.4907	1.42541	NaN	NaN	NaN	NaN	NaN	NaN	NaN	NaN	NaN	NaN	NaN	NaN	NaN	NaN	NaN	NaN	NaN	NaN
836	sp|P38606|VATA_HUMAN	P38606	ATP6V1A	V-type proton ATPase catalytic subunit A OS=Homo sapiens OX=9606 GN=ATP6V1A PE=1 SV=2	27	27	20	+	Endosome					5.0134	4.94198	5.74156	7.84006	5.88633	4.08973	5.56225	7.44057	4.78665	4.73966	4.47627	5.18239	5.57862	5.85821	5.54475	5.7225	6.66096	4.93411	5.24511	5.30516	6.34626	7.88088	4.98412	3.93811	5.79551	8.59483	4.95937	4.21974	4.6915	4.90829	5.59682	5.00731	4.99975	5.2371	7.5176	4.77255
837	sp|P15313|VATB1_HUMAN	P15313	ATP6V1B1	V-type proton ATPase subunit B, kidney isoform OS=Homo sapiens OX=9606 GN=ATP6V1B1 PE=1 SV=3	6	7	8	+						5.62842	4.66757	5.20087	4.70757	4.22473	3.29273	5.25406	10.3488	5.68589	4.98962	4.47693	4.88618	4.66986	4.27499	5.68335	6.09871	9.48271	6.42697	4.94372	4.34994	5.0418	4.4654	5.58615	3.61217	4.96169	11.0015	4.76983	4.08978	4.64631	4.80654	5.27843	6.88605	5.06755	5.88599	8.71322	5.89394
838	sp|P21281|VATB2_HUMAN	P21281	ATP6V1B2	V-type proton ATPase subunit B, brain isoform OS=Homo sapiens OX=9606 GN=ATP6V1B2 PE=1 SV=3	16	14	17	+	Endosome					5.85361	5.32407	5.07558	4.70311	3.84821	3.35131	5.17986	10.6963	5.72227	5.24125	4.46106	4.936	4.65445	3.9507	5.51712	5.82681	9.87978	5.7785	6.16937	5.59723	4.6921	4.6821	4.10615	3.50395	4.93042	9.60106	6.06433	5.30166	4.59531	5.0778	4.67176	4.27189	5.63187	6.05451	9.22322	5.82525
839	sp|P21283|VATC1_HUMAN	P21283	ATP6V1C1	V-type proton ATPase subunit C 1 OS=Homo sapiens OX=9606 GN=ATP6V1C1 PE=1 SV=4	15	16	16	+	Endosome					8.36333	6.71158	4.14017	3.94058	6.48915	5.1748	8.9398	4.37443	4.39575	4.87588	4.23289	4.24492	3.43431	6.12251	5.62501	10.1673	4.15904	4.60852	8.64077	6.71751	3.72211	4.1796	6.00806	4.78326	8.40823	4.17346	5.4626	4.95716	4.13134	4.30937	3.33061	4.7469	6.76037	10.1456	4.88559	4.63751
840	sp|Q8NEY4|VATC2_HUMAN	Q8NEY4	ATP6V1C2	V-type proton ATPase subunit C 2 OS=Homo sapiens OX=9606 GN=ATP6V1C2 PE=1 SV=2	0	0	1	-						NaN	NaN	NaN	NaN	NaN	NaN	NaN	NaN	NaN	NaN	NaN	NaN	NaN	NaN	NaN	NaN	NaN	NaN	NaN	NaN	NaN	NaN	NaN	NaN	NaN	NaN	NaN	NaN	NaN	NaN	NaN	NaN	NaN	NaN	NaN	NaN
841	sp|Q9Y5K8|VATD_HUMAN	Q9Y5K8	ATP6V1D	V-type proton ATPase subunit D OS=Homo sapiens OX=9606 GN=ATP6V1D PE=1 SV=1	11	10	12	+	Endosome					5.91575	4.9658	5.99408	7.21099	5.44248	3.85394	5.49807	11.31	5.77242	4.74946	4.00077	5.09153	5.1821	5.6013	3.70407	3.99073	8.20996	3.50659	7.18592	3.7735	6.29681	6.40631	5.34575	3.53528	4.84305	10.8893	6.83903	4.21657	3.03914	4.81498	5.5452	5.5058	4.42621	4.63468	8.2874	4.41502
842	sp|P36543|VATE1_HUMAN	P36543	ATP6V1E1	V-type proton ATPase subunit E 1 OS=Homo sapiens OX=9606 GN=ATP6V1E1 PE=1 SV=1	10	12	9	+	Endosome					8.48049	5.50742	5.28886	5.19802	4.98714	3.7895	5.33811	9.36664	5.2272	5.18613	4.29526	4.57387	4.52921	4.54515	5.1047	5.07772	8.18021	5.32436	9.28572	5.45351	5.59381	4.95243	5.16065	3.56706	5.62746	9.1973	5.5554	4.99001	4.31745	4.38721	4.43352	4.21532	5.06316	5.11503	8.76365	4.32131
843	sp|Q16864-2|VATF_HUMAN	Q16864-2	ATP6V1F	Isoform 2 of V-type proton ATPase subunit F OS=Homo sapiens OX=9606 GN=ATP6V1F	4	8	3	+						5.41764	4.8487	6.29971	5.10739	6.22457	4.38492	5.76555	7.58531	4.51047	4.07562	4.5961	4.8161	4.16438	7.2206	7.0544	7.53453	6.76342	3.6306	5.44797	4.92481	6.66556	4.92007	6.05451	4.44018	5.83707	8.00354	4.62992	3.98846	4.35791	4.69317	4.21307	7.159	6.68791	7.51563	7.15812	3.30309
844	sp|O75348|VATG1_HUMAN	O75348	ATP6V1G1	V-type proton ATPase subunit G 1 OS=Homo sapiens OX=9606 GN=ATP6V1G1 PE=1 SV=3	7	6	7	+	Endosome					7.93952	6.0544	5.55548	5.26234	5.23949	3.80361	5.37685	9.36727	4.98325	4.75437	4.26975	4.78798	4.73996	4.96134	5.25578	5.33051	7.94076	4.37736	7.734	5.32545	5.86633	5.20201	4.87178	3.9937	5.3489	9.48252	4.83514	4.38664	4.55262	5.23226	4.76297	4.69846	5.45784	5.65567	8.00626	4.58748
845	sp|O95670|VATG2_HUMAN	O95670	ATP6V1G2	V-type proton ATPase subunit G 2 OS=Homo sapiens OX=9606 GN=ATP6V1G2 PE=1 SV=1	1	2	0	-						0	3.0992	5.10019	0.780219	3.25125	0.680847	1.94793	9.75473	5.89089	1.26936	4.69915	30.5407	2.06858	5.43669	3.18696	8.48515	8.56453	5.24366	1.26926	3.77832	4.20964	0.783687	1.82853	0.586575	2.3229	11.2462	4.6276	0.460108	4.0873	31.0614	2.56603	4.55821	2.70381	10.4089	8.79358	4.70798
846	sp|Q9UI12|VATH_HUMAN	Q9UI12	ATP6V1H	V-type proton ATPase subunit H OS=Homo sapiens OX=9606 GN=ATP6V1H PE=1 SV=1	19	24	12	+	Endosome					6.65021	4.96224	6.89828	6.01523	4.53988	4.70147	3.37393	11.6851	5.15506	4.47346	3.47378	5.95747	5.28294	4.78507	5.19558	3.15963	9.83096	3.85971	7.04579	5.05977	6.41404	5.8919	4.9617	4.69327	3.16724	11.6375	5.24643	4.63705	3.44307	5.66712	5.0206	5.20668	5.08594	3.09583	9.74917	3.9769
847	sp|Q04656-3|ATP7A_HUMAN	Q04656-3	ATP7A	Isoform 2 of Copper-transporting ATPase 1 OS=Homo sapiens OX=9606 GN=ATP7A	12	7	11	+						2.47926	2.62221	4.67466	9.9065	4.84059	5.508	3.17938	5.53531	5.61072	2.33664	3.99051	5.77829	10.6205	6.19974	12.756	4.88819	3.29975	5.77367	2.41022	2.34586	5.01488	10.318	5.5843	5.30396	2.93192	4.97216	6.18583	1.72721	3.68978	6.85273	9.71916	5.73901	13.7381	4.54961	3.12938	5.78782
848	sp|P35670|ATP7B_HUMAN	P35670	ATP7B	Copper-transporting ATPase 2 OS=Homo sapiens OX=9606 GN=ATP7B PE=1 SV=4	4	2	3	+						7.67487	4.17591	18.8188	1.62821	3.66631	7.28229	6.7668	2.11592	4.52152	3.81384	3.77113	12.9499	1.768	4.13822	4.36986	6.48581	1.89121	4.16134	6.46285	8.70734	8.03901	4.98507	6.16774	2.3443	7.50727	5.49635	5.69045	2.99533	4.99758	11.0233	2.75668	10.0641	3.14205	4.13268	2.29726	3.19062
849	sp|Q9Y2Q0|AT8A1_HUMAN	Q9Y2Q0	ATP8A1	Phospholipid-transporting ATPase IA OS=Homo sapiens OX=9606 GN=ATP8A1 PE=1 SV=1	5	3	2	+						6.67201	1.36842	18.8377	3.38946	4.62032	1.16894	3.58364	1.2136	9.45094	2.5873	0.912399	20.285	1.96553	8.64203	2.16986	6.12057	1.06095	5.95132	10.9218	2.48313	13.9758	4.53183	4.65254	2.59691	4.40809	2.37504	7.60434	4.77347	1.80484	14.3637	2.69828	6.67163	3.04883	5.38523	2.09602	5.60857
850	sp|O43520|AT8B1_HUMAN	O43520	ATP8B1	Phospholipid-transporting ATPase IC OS=Homo sapiens OX=9606 GN=ATP8B1 PE=1 SV=3	11	7	7	+						10.4574	1.83515	0.0314931	0.560462	10.5369	0.841849	4.41134	19.2228	0.496894	6.9404	2.10548	0.273129	0.89271	8.29392	0.976815	4.03152	27.4355	0.65634	12.0913	2.17999	0.0110856	0.76347	12.5466	0.892878	4.72544	16.8706	0.84097	7.64954	1.99432	0.288338	1.02362	6.46285	0.771486	3.88466	26.2888	0.714085
851	sp|P98198-3|AT8B2_HUMAN	P98198-3	ATP8B2	Isoform 3 of Phospholipid-transporting ATPase ID OS=Homo sapiens OX=9606 GN=ATP8B2	5	2	2	+						5.70681	3.08226	9.61135	7.46038	2.81339	2.01379	3.46452	10.3967	5.92877	2.29799	4.56961	10.5364	5.41909	5.30208	2.70881	4.43073	8.85159	5.40579	5.77927	3.52959	9.98453	7.24787	2.97189	1.55933	3.58739	11.0948	6.27887	2.19984	4.56674	10.3368	5.5246	4.99008	2.19288	4.18948	9.03745	4.92864
852	sp|O60423-1|AT8B3_HUMAN	O60423-1	ATP8B3	Isoform 2 of Phospholipid-transporting ATPase IK OS=Homo sapiens OX=9606 GN=ATP8B3	1	0	1	-						8.99675	1.86355	0.731514	1.33723	10.9196	0.677665	4.42863	16.3717	1.08546	7.20703	2.38144	1.41369	1.46353	7.83248	0.42963	4.12961	27.2345	1.49597	NaN	NaN	NaN	NaN	NaN	NaN	NaN	NaN	NaN	NaN	NaN	NaN	NaN	NaN	NaN	NaN	NaN	NaN
853	sp|O75110|ATP9A_HUMAN	O75110	ATP9A	Probable phospholipid-transporting ATPase IIA OS=Homo sapiens OX=9606 GN=ATP9A PE=1 SV=3	10	9	9	+	Endosome					7.67337	2.60843	2.49046	5.74292	18.9753	1.91415	4.87917	3.97495	2.84476	3.50173	3.19455	3.71891	4.68405	20.1858	1.64365	5.57475	3.94474	2.44826	7.77401	2.49397	2.62744	5.79981	18.8333	2.00899	5.07813	3.874	3.0469	3.58496	3.30732	3.84789	4.5674	18.569	2.15087	5.70362	4.25333	2.47911
854	sp|O43861|ATP9B_HUMAN	O43861	ATP9B	Probable phospholipid-transporting ATPase IIB OS=Homo sapiens OX=9606 GN=ATP9B PE=2 SV=4	2	5	3	+						9.08725	2.97704	2.31836	2.90032	3.36525	14.3345	7.62955	6.11089	2.21134	10.7134	2.51354	2.15099	3.08219	2.33984	12.1809	8.85031	4.94646	2.28795	8.70809	2.41297	2.475	4.7898	11.7646	8.00435	6.72897	4.9017	2.59504	6.84597	2.60461	2.76955	3.69725	11.0266	6.49575	7.08666	4.72071	2.37238
855	sp|Q5TC12|ATPF1_HUMAN	Q5TC12	ATPAF1	ATP synthase mitochondrial F1 complex assembly factor 1 OS=Homo sapiens OX=9606 GN=ATPAF1 PE=1 SV=1	8	5	11	+	Mitochondrion-Mtx	+	Matrix			3.82595	5.05254	13.2414	5.08427	4.62434	4.88858	7.38734	3.29689	3.33367	4.36609	5.0142	8.873	4.38326	4.91936	6.74072	6.7525	4.77833	3.43757	4.32376	5.12577	11.7456	5.11393	5.04287	4.41191	7.42139	3.99945	4.04694	5.14203	4.76634	7.6783	4.98325	4.11149	6.44021	6.13176	5.44001	4.07496
856	sp|Q8N5M1|ATPF2_HUMAN	Q8N5M1	ATPAF2	ATP synthase mitochondrial F1 complex assembly factor 2 OS=Homo sapiens OX=9606 GN=ATPAF2 PE=1 SV=1	6	9	4	+		+	Matrix			1.85178	5.49372	4.89222	3.9382	8.38628	2.99593	3.02726	3.12359	3.59136	2.65645	13.7116	10.1315	4.51841	12.0978	5.65794	4.69739	4.37672	4.85183	2.10257	5.96299	4.94313	3.96653	7.97217	3.05472	3.01207	3.14215	3.44044	2.57795	13.6782	10.1884	4.66497	11.1911	5.86206	4.75668	4.64116	4.84271
857	sp|Q6P4H8|ACKMT_HUMAN	Q6P4H8	ATPSCKMT	ATP synthase subunit C lysine N-methyltransferase OS=Homo sapiens OX=9606 GN=ATPSCKMT PE=1 SV=2	0	4	1	-		+	MIM			NaN	NaN	NaN	NaN	NaN	NaN	NaN	NaN	NaN	NaN	NaN	NaN	NaN	NaN	NaN	NaN	NaN	NaN	7.16046	3.31478	4.0139	25.4181	3.59193	4.84508	3.18723	4.20582	3.81568	6.1746	2.26546	3.71461	12.8756	2.17635	2.89772	2.45682	6.52535	1.36055
858	sp|Q13535|ATR_HUMAN	Q13535	ATR	Serine/threonine-protein kinase ATR OS=Homo sapiens OX=9606 GN=ATR PE=1 SV=3	17	22	17	+						6.62643	8.15857	9.66519	7.40277	4.77721	8.83362	2.43269	4.59784	3.96609	5.37094	8.3553	6.92169	6.46724	2.89533	4.27474	1.98725	3.43056	3.83653	6.35461	8.19439	9.79408	7.75915	4.80495	8.63498	2.47662	4.56447	3.99708	5.74466	8.13978	6.99383	6.02896	2.81509	4.28181	1.87467	3.77825	3.76262
859	sp|Q8WXE1|ATRIP_HUMAN	Q8WXE1	ATRIP	ATR-interacting protein OS=Homo sapiens OX=9606 GN=ATRIP PE=1 SV=1	7	7	4	+						6.02016	8.00579	9.97274	7.64549	5.48055	7.3614	3.29838	4.78926	4.18218	4.8262	7.9953	7.16706	6.18193	3.15556	3.92729	1.86991	3.6685	4.45229	6.48403	8.25807	8.7404	8.29297	5.96431	6.70921	3.47206	4.32889	5.10774	5.25826	6.5242	8.49887	5.2433	2.86997	4.17861	2.24226	3.86372	3.96313
860	sp|O75882|ATRN_HUMAN	O75882	ATRN	Attractin OS=Homo sapiens OX=9606 GN=ATRN PE=1 SV=2	7	3	8	+						4.93467	5.61986	5.21803	3.05773	7.33198	7.26328	8.5043	7.5353	7.11226	2.57202	4.81047	4.7299	3.46791	4.70502	5.44002	6.08217	6.38276	5.23232	4.21096	6.86309	5.44667	2.98482	6.31489	8.79255	7.78797	6.84804	8.14967	2.48941	5.16457	4.69621	2.67122	4.0225	6.38746	5.54861	5.71796	5.90339
861	sp|P46100|ATRX_HUMAN	P46100	ATRX	Transcriptional regulator ATRX OS=Homo sapiens OX=9606 GN=ATRX PE=1 SV=5	19	22	18	+						3.40902	4.97414	6.61284	10.0329	6.16937	7.52713	6.39089	5.03357	0.825466	2.09058	5.27561	8.39798	9.10989	7.67642	4.63932	4.81378	6.21051	0.810612	4.14871	6.33544	6.39262	9.53345	8.65545	6.70117	6.34901	4.70377	1.35498	2.20619	5.41627	9.33217	7.44121	6.1293	4.48492	3.9143	5.71159	1.18945
862	sp|P54253|ATX1_HUMAN	P54253	ATXN1	Ataxin-1 OS=Homo sapiens OX=9606 GN=ATXN1 PE=1 SV=2	3	5	3	+						2.79449	2.01673	1.61755	3.71384	14.7008	6.67556	0.359821	6.24011	5.5145	5.51359	3.87016	2.81131	5.95407	15.5246	6.84992	3.95225	5.81376	6.07694	3.67206	2.50031	1.85946	4.40791	13.5585	6.71582	1.5826	5.95149	6.16083	5.64373	3.67771	3.03382	5.43775	12.752	7.2482	4.19657	6.17739	5.42385
863	sp|Q9UBB4|ATX10_HUMAN	Q9UBB4	ATXN10	Ataxin-10 OS=Homo sapiens OX=9606 GN=ATXN10 PE=1 SV=1	16	21	20	+						5.63728	6.22387	9.81944	13.4556	2.06842	4.56216	4.6674	6.24216	4.1733	3.16256	4.20667	5.93198	8.61177	2.20626	3.48323	3.64749	8.34087	3.55956	5.93754	6.56401	10.5006	13.2955	2.07395	4.18973	4.94671	5.76937	4.61947	3.0754	4.15505	6.10693	7.5342	2.0307	3.31154	3.47067	8.83561	3.58297
864	sp|P0C7T5|ATX1L_HUMAN	P0C7T5	ATXN1L	Ataxin-1-like OS=Homo sapiens OX=9606 GN=ATXN1L PE=1 SV=1	5	4	1	+						6.06477	4.42084	4.33332	5.15504	8.90895	3.40816	2.05176	4.01978	9.79851	6.81534	3.86194	8.02151	5.2493	8.62211	3.59717	2.65109	3.84169	9.17869	6.60835	5.90743	3.88917	5.43083	8.20819	3.14394	2.44868	3.64653	10.213	6.43336	4.51447	7.61492	4.59101	7.33324	3.65478	3.30634	4.02698	9.02875
865	sp|Q99700|ATX2_HUMAN	Q99700	ATXN2	Ataxin-2 OS=Homo sapiens OX=9606 GN=ATXN2 PE=1 SV=2	22	18	21	+						9.62353	4.85526	5.41907	3.70459	3.00037	6.21384	4.41825	7.02518	5.483	9.20523	6.72523	4.8528	3.49218	2.85165	5.40655	4.82604	7.33364	5.56361	8.33425	4.36297	6.52201	3.49674	2.66626	6.55808	4.6888	7.39979	5.04933	7.99356	6.78681	5.01388	4.15101	3.23749	5.16027	4.91828	7.46547	6.19499
866	sp|Q8WWM7|ATX2L_HUMAN	Q8WWM7	ATXN2L	Ataxin-2-like protein OS=Homo sapiens OX=9606 GN=ATXN2L PE=1 SV=2	16	25	24	+						5.22958	6.42642	6.07872	5.60297	5.57079	5.79272	5.50878	4.88261	4.96502	6.9262	5.42924	4.45353	5.94121	4.61649	7.57393	4.85548	4.622	5.52433	4.88595	6.97172	6.42906	5.52166	5.60469	5.64543	5.18709	4.77824	4.39714	7.12402	5.94807	4.43177	5.56899	4.96251	7.06266	5.33949	4.58735	5.55416
867	sp|P54252-1|ATX3_HUMAN	P54252-1	ATXN3	Isoform 1 of Ataxin-3 OS=Homo sapiens OX=9606 GN=ATXN3	8	9	2	+						4.53511	4.44903	4.65078	2.47999	11.3605	5.00824	3.91141	4.7479	7.34938	4.04033	6.50816	6.61332	4.11271	9.14566	5.01001	4.51666	4.70886	6.852	4.43356	4.67456	4.95755	2.79004	11.2165	4.95764	3.65876	4.73906	7.50151	4.19673	6.37003	6.49189	3.87826	8.8465	4.71606	4.23484	4.90619	7.4303
868	sp|O15265-2|ATX7_HUMAN	O15265-2	ATXN7	Isoform b of Ataxin-7 OS=Homo sapiens OX=9606 GN=ATXN7	1	3	1	+						4.87448	6.42393	4.92271	0.845674	22.7625	3.9604	2.33663	3.32868	5.40716	3.2992	4.14796	5.0774	1.57804	19.4848	2.32486	1.10335	3.39019	4.73196	4.18063	6.78904	4.4941	3.35715	19.3651	4.26943	2.38312	2.66549	6.39491	4.19433	4.87019	5.75478	3.10239	15.6785	2.59948	1.10109	3.03501	5.7652
869	sp|Q9ULK2|AT7L1_HUMAN	Q9ULK2	ATXN7L1	Ataxin-7-like protein 1 OS=Homo sapiens OX=9606 GN=ATXN7L1 PE=1 SV=3	2	0	3	-						4.4394	8.04142	5.98351	3.77041	5.68891	4.13116	7.55918	3.51118	4.19266	3.80334	10.7214	6.62217	5.00953	5.5672	4.20112	8.02245	4.20999	4.52497	NaN	NaN	NaN	NaN	NaN	NaN	NaN	NaN	NaN	NaN	NaN	NaN	NaN	NaN	NaN	NaN	NaN	NaN
870	sp|Q5T6C5|AT7L2_HUMAN	Q5T6C5	ATXN7L2	Ataxin-7-like protein 2 OS=Homo sapiens OX=9606 GN=ATXN7L2 PE=1 SV=1	0	2	3	-						NaN	NaN	NaN	NaN	NaN	NaN	NaN	NaN	NaN	NaN	NaN	NaN	NaN	NaN	NaN	NaN	NaN	NaN	5.12079	7.20748	10.683	6.8271	6.7567	4.40143	5.31129	3.71553	5.72512	2.28565	3.60539	13.345	5.47511	4.31075	3.64888	2.64306	3.48579	5.45192
871	sp|Q14CW9-2|AT7L3_HUMAN	Q14CW9-2	ATXN7L3	Isoform 2 of Ataxin-7-like protein 3 OS=Homo sapiens OX=9606 GN=ATXN7L3	3	1	1	+						4.1975	8.71567	6.37663	4.26172	4.53861	4.18342	8.1915	5.2053	8.76887	2.80426	6.40007	8.0957	4.77012	4.76126	2.08217	4.86334	4.25144	7.53242	4.27122	10.4929	6.33508	3.95685	5.02147	3.22209	8.98369	4.99936	8.24839	2.89172	6.00022	7.11835	4.78758	4.54877	1.98892	4.48097	3.98255	8.66986
872	sp|Q96GX2|A7L3B_HUMAN	Q96GX2	ATXN7L3B	Ataxin-7-like protein 3B OS=Homo sapiens OX=9606 GN=ATXN7L3B PE=1 SV=2	2	1	2	+						3.64125	5.42627	10.2295	3.0322	10.6942	3.93121	8.02532	3.64489	5.73897	2.17302	4.05112	5.98057	3.70835	13.6767	3.27739	5.24523	3.4022	4.12162	3.08368	5.51642	8.96607	2.94514	12.4037	4.0751	7.22502	3.89084	6.32218	2.40938	3.65429	6.57612	2.93265	14.4412	2.78132	5.71722	3.04835	4.01135
873	sp|Q13825|AUHM_HUMAN	Q13825	AUH	Methylglutaconyl-CoA hydratase, mitochondrial OS=Homo sapiens OX=9606 GN=AUH PE=1 SV=1	2	2	7	+		+	Matrix			6.8679	15.2163	7.73498	5.90687	3.3947	4.15362	1.00898	3.98237	7.16227	5.54228	11.6754	5.12493	5.12615	3.18644	1.33609	0.188618	3.96982	8.42219	7.96457	14.9951	7.16124	5.07601	4.69327	4.42486	1.69058	3.56537	6.68914	6.23187	10.2617	5.49381	3.74326	3.98991	2.28522	1.03344	4.41234	6.28825
874	sp|Q9H7T9-2|AUNIP_HUMAN	Q9H7T9-2	AUNIP	Isoform 2 of Aurora kinase A and ninein-interacting protein OS=Homo sapiens OX=9606 GN=AUNIP	1	1	1	+						6.04945	8.40283	11.5279	4.60772	4.08111	5.94124	5.60609	5.07253	8.62047	1.75984	2.1925	13.7113	4.38458	1.7462	4.73083	1.43532	1.87856	8.25151	6.25616	7.43449	7.22939	5.30975	5.47759	4.64045	4.59501	7.90676	7.62324	2.76131	3.6008	11.2685	4.0472	2.11261	6.29512	2.70758	3.77283	6.96117
875	sp|Q9Y679|AUP1_HUMAN	Q9Y679	AUP1	Ancient ubiquitous protein 1 OS=Homo sapiens OX=9606 GN=AUP1 PE=1 SV=2	11	8	6	+	ER-Membrane					4.59441	4.70222	4.57293	7.49499	5.17036	5.14758	8.59516	4.52172	6.29451	4.00978	4.40383	3.56304	5.3357	5.07733	5.72263	10.0271	4.85729	5.90943	4.18575	5.00827	4.86957	7.32951	5.12733	5.24426	8.29826	4.75139	5.70193	4.27335	4.4998	3.77483	5.63511	5.24951	5.75015	9.83832	4.54271	5.91997
876	sp|O14965|AURKA_HUMAN	O14965	AURKA	Aurora kinase A OS=Homo sapiens OX=9606 GN=AURKA PE=1 SV=2	7	9	11	+						7.38156	6.24061	6.18334	8.66237	5.35365	9.56255	6.66897	3.14468	8.12234	2.1262	1.28959	10.1289	6.81473	2.99664	6.64176	0.918928	2.30568	5.45747	8.15628	5.45782	5.3209	7.67505	5.1127	8.32171	6.38853	5.38284	10.6144	2.10644	1.19461	8.23562	6.26483	2.53195	6.01725	0.781576	3.55563	6.88187
877	sp|Q9NWT8|AKIP_HUMAN	Q9NWT8	AURKAIP1	Aurora kinase A-interacting protein OS=Homo sapiens OX=9606 GN=AURKAIP1 PE=1 SV=1	1	0	2	-		+	Matrix			5.14931	7.05721	7.30107	6.93287	7.68722	7.50442	8.31257	2.74494	2.70776	5.99953	6.48207	2.7472	3.05738	4.69275	5.95311	10.5991	3.04691	2.02458	NaN	NaN	NaN	NaN	NaN	NaN	NaN	NaN	NaN	NaN	NaN	NaN	NaN	NaN	NaN	NaN	NaN	NaN
878	sp|Q96GD4-5|AURKB_HUMAN	Q96GD4-5	AURKB	Isoform 5 of Aurora kinase B OS=Homo sapiens OX=9606 GN=AURKB	8	6	10	+	Nuclear					4.83564	5.70772	5.7496	3.2009	3.32851	4.21684	3.88972	10.8052	7.44124	2.15222	1.96231	9.23213	3.006	2.09026	3.00646	0.885722	12.584	15.9055	5.99336	8.0802	10.3449	5.39449	3.8487	5.81769	4.95898	5.76879	5.74075	2.04022	2.46588	16.9475	5.8947	2.5233	4.52936	0.748834	3.86968	5.03262
879	sp|Q9UQB9|AURKC_HUMAN	Q9UQB9	AURKC	Aurora kinase C OS=Homo sapiens OX=9606 GN=AURKC PE=1 SV=1	1	0	1	-						1.03018	4.4105	3.72122	0.374536	0.306046	4.72573	13.0903	1.19772	18.5797	1.14774	0.865726	4.28009	0.682678	0.52432	6.30593	5.7853	1.1215	31.8508	NaN	NaN	NaN	NaN	NaN	NaN	NaN	NaN	NaN	NaN	NaN	NaN	NaN	NaN	NaN	NaN	NaN	NaN
880	sp|Q8WXX7|AUTS2_HUMAN	Q8WXX7	AUTS2	Autism susceptibility gene 2 protein OS=Homo sapiens OX=9606 GN=AUTS2 PE=1 SV=1	0	1	0	-						NaN	NaN	NaN	NaN	NaN	NaN	NaN	NaN	NaN	NaN	NaN	NaN	NaN	NaN	NaN	NaN	NaN	NaN	0	0	26.7097	7.39602	0.320832	2.07766	0	1.88991	19.8367	0.250214	0	21.2602	5.36933	0.579338	0	0.392208	2.44328	11.4746
881	sp|Q9NQS1|AVEN_HUMAN	Q9NQS1	AVEN	Cell death regulator Aven OS=Homo sapiens OX=9606 GN=AVEN PE=1 SV=1	5	7	3	+						6.30964	3.46153	4.84728	9.54967	4.76826	3.28513	6.43292	10.1752	3.76828	6.15278	4.1606	3.45622	9.12627	3.37603	2.86098	6.90025	7.91707	3.45185	5.33701	4.66391	5.13489	7.17991	4.58076	4.04956	5.292	7.21537	5.08931	6.40849	5.58883	4.15488	7.45462	3.76926	4.41916	6.58747	8.26003	4.81455
882	sp|Q8NBF6|AVL9_HUMAN	Q8NBF6	AVL9	Late secretory pathway protein AVL9 homolog OS=Homo sapiens OX=9606 GN=AVL9 PE=1 SV=1	14	10	12	+						3.37799	6.85953	3.81369	2.56871	9.75438	7.99362	4.62759	4.22372	4.18727	4.58029	6.80916	3.30207	3.17902	10.2123	8.95833	5.82649	5.40007	4.32579	3.20003	7.02193	3.60016	2.71491	9.58668	7.86751	4.9167	4.29441	4.35228	4.19573	6.78986	3.20965	3.08144	9.16031	9.29221	6.1825	5.73286	4.80083
883	sp|O15169|AXIN1_HUMAN	O15169	AXIN1	Axin-1 OS=Homo sapiens OX=9606 GN=AXIN1 PE=1 SV=2	5	2	6	+						5.30306	6.66877	12.532	5.04244	7.09481	5.5682	4.33469	5.29623	4.10181	4.14772	3.5135	6.76311	5.28143	6.57089	4.27796	3.90266	5.73741	3.86326	4.69478	6.79653	12.4492	5.43017	7.61585	5.68255	4.39637	5.53002	4.60158	3.57273	3.50086	6.4292	5.04857	5.92613	4.15155	4.23552	6.58497	3.35339
884	sp|Q9Y2T1|AXIN2_HUMAN	Q9Y2T1	AXIN2	Axin-2 OS=Homo sapiens OX=9606 GN=AXIN2 PE=1 SV=1	1	0	0	-						2.27591	26.7565	13.0634	0.22558	2.61243	2.16579	3.58055	3.32932	7.90019	1.93578	6.17887	11.0177	2.59138	2.6755	3.47546	2.94795	1.39657	5.87118	NaN	NaN	NaN	NaN	NaN	NaN	NaN	NaN	NaN	NaN	NaN	NaN	NaN	NaN	NaN	NaN	NaN	NaN
885	sp|P30530|UFO_HUMAN	P30530	AXL	Tyrosine-protein kinase receptor UFO OS=Homo sapiens OX=9606 GN=AXL PE=1 SV=4	12	11	5	+	Plasma membrane					9.6053	1.44417	0	6.92366	0.28152	3.99931	5.14983	9.71559	8.23551	6.9791	2.48181	0.091521	13.3524	0.227665	2.48316	1.65205	18.1234	9.25409	9.93066	1.57675	0.0415201	7.02153	0.425342	4.18473	5.92124	9.25666	8.66734	7.24834	2.59119	0.207279	13.1142	0.296885	2.56279	1.7921	17.5126	7.64889
886	sp|Q9H6S1|AZI2_HUMAN	Q9H6S1	AZI2	5-azacytidine-induced protein 2 OS=Homo sapiens OX=9606 GN=AZI2 PE=1 SV=1	4	3	3	+						5.6663	4.50193	7.62648	5.39691	4.27122	6.2152	9.41687	5.41858	6.65281	3.13636	4.72052	5.75143	3.94306	3.90636	3.82331	7.45337	5.25553	6.84376	5.55258	4.21977	8.24816	5.04271	4.56685	5.79853	10.1253	5.50056	5.95905	3.96001	4.31205	5.48875	4.09325	3.75154	4.01218	7.66581	5.41246	6.29044
887	sp|O14977|AZIN1_HUMAN	O14977	AZIN1	Antizyme inhibitor 1 OS=Homo sapiens OX=9606 GN=AZIN1 PE=1 SV=2	0	3	2	-						NaN	NaN	NaN	NaN	NaN	NaN	NaN	NaN	NaN	NaN	NaN	NaN	NaN	NaN	NaN	NaN	NaN	NaN	4.48646	4.99838	7.51798	8.25391	3.51609	6.17817	10.8909	5.82271	5.56541	6.10022	4.40326	3.38684	4.22596	3.47214	4.35859	7.44679	4.09478	5.28144
888	sp|P61769|B2MG_HUMAN	P61769	B2M	Beta-2-microglobulin OS=Homo sapiens OX=9606 GN=B2M PE=1 SV=1	1	1	2	+	Plasma membrane					13.1178	3.52822	0.79416	12.2883	1.49174	5.22867	3.08281	2.93262	3.41354	10.2369	6.24797	1.44804	7.78569	3.1174	6.86234	9.30811	6.07485	3.04077	4.95869	4.95903	1.22793	9.2237	1.4392	4.05408	3.38043	3.13103	2.50975	6.07142	8.90268	1.32263	14.849	4.38413	11.1411	11.8627	3.52615	3.05635
889	sp|O75752|B3GL1_HUMAN	O75752	B3GALNT1	UDP-GalNAc:beta-1,3-N-acetylgalactosaminyltransferase 1 OS=Homo sapiens OX=9606 GN=B3GALNT1 PE=1 SV=1	5	2	5	+						3.55328	3.06076	0.0381896	3.85789	21.3412	5.99374	12.3959	4.11597	3.54338	4.52739	1.89416	0.19232	1.54222	13.3924	6.65772	9.10603	2.54408	2.2434	4.05133	4.07231	0.292994	3.14577	23.293	5.38756	8.33179	3.93446	4.57707	5.59617	2.81541	0.443264	1.84174	13.4672	6.53495	6.17777	2.96234	3.07481
890	sp|Q8NCR0|B3GL2_HUMAN	Q8NCR0	B3GALNT2	UDP-GalNAc:beta-1,3-N-acetylgalactosaminyltransferase 2 OS=Homo sapiens OX=9606 GN=B3GALNT2 PE=1 SV=1	1	1	2	+						6.26148	7.03558	6.18053	5.32698	3.01642	6.4745	4.16738	3.61279	5.2466	11.5527	6.92938	6.62757	6.5275	2.98624	5.33334	4.30875	3.89163	4.52062	7.12019	7.3545	5.5418	5.99797	3.52737	7.04433	4.18193	2.99072	6.52601	11.94	5.83111	8.5231	4.70627	2.00637	5.18922	3.79861	3.62561	4.09486
891	sp|Q9Y2C3|B3GT5_HUMAN	Q9Y2C3	B3GALT5	Beta-1,3-galactosyltransferase 5 OS=Homo sapiens OX=9606 GN=B3GALT5 PE=1 SV=1	0	1	0	-						NaN	NaN	NaN	NaN	NaN	NaN	NaN	NaN	NaN	NaN	NaN	NaN	NaN	NaN	NaN	NaN	NaN	NaN	7.56359	1.80628	0.0772528	0.363624	5.90799	0.419764	2.92873	4.67616	3.32487	22.506	30.1801	0.776307	0	10.0717	0.659186	2.18649	1.75472	4.79717
892	sp|Q96L58|B3GT6_HUMAN	Q96L58	B3GALT6	Beta-1,3-galactosyltransferase 6 OS=Homo sapiens OX=9606 GN=B3GALT6 PE=1 SV=2	3	2	6	+						5.31253	2.84905	5.67944	5.48119	5.73942	8.17286	10.3469	7.07003	1.10264	5.57137	3.82348	4.07847	4.44229	5.67955	6.30615	12.1339	4.96074	1.25	4.74629	4.88471	6.68405	5.69263	5.45613	6.22299	7.48559	6.64146	3.07685	5.43455	5.20704	4.54941	4.79367	5.12537	6.15879	9.33265	5.20612	3.30169
893	sp|O94766|B3GA3_HUMAN	O94766	B3GAT3	Galactosylgalactosylxylosylprotein 3-beta-glucuronosyltransferase 3 OS=Homo sapiens OX=9606 GN=B3GAT3 PE=1 SV=2	8	6	9	+	Golgi					4.82673	3.47412	4.6657	3.92762	7.52834	4.10774	3.22914	6.43727	2.56109	6.89935	6.12043	7.51943	3.26598	11.696	6.61109	7.59113	7.02157	2.51727	4.5725	3.31673	4.74495	5.39235	7.72895	3.602	3.38048	6.26828	2.44632	7.13906	5.7225	7.09169	4.39614	11.6189	5.83068	7.40733	7.01857	2.32257
894	sp|Q6Y288|B3GLT_HUMAN	Q6Y288	B3GLCT	Beta-1,3-glucosyltransferase OS=Homo sapiens OX=9606 GN=B3GLCT PE=1 SV=2	8	5	8	+	ER-Membrane					6.86625	2.26742	4.08503	5.18354	2.98754	7.98217	3.51186	8.28336	5.85638	6.90153	2.64061	7.00682	4.42313	2.53795	11.3204	3.47304	7.57292	7.1001	7.06976	2.4617	4.10249	4.88511	3.05489	7.94966	3.57462	9.0589	5.915	6.93449	2.40694	6.86298	4.78333	2.73324	10.5495	3.47098	7.77126	6.41514
895	sp|Q9NY97|B3GN2_HUMAN	Q9NY97	B3GNT2	N-acetyllactosaminide beta-1,3-N-acetylglucosaminyltransferase 2 OS=Homo sapiens OX=9606 GN=B3GNT2 PE=1 SV=2	2	1	2	+						7.56956	9.16752	4.17402	5.09488	7.88227	5.62554	7.73108	3.31932	5.68518	7.04016	6.96609	3.64702	3.50963	6.50757	5.5584	4.21521	2.44112	3.86542	5.06642	7.45259	4.43345	4.23296	6.31668	5.12334	6.28112	3.80641	4.63699	6.06014	8.37987	6.32829	4.71594	6.72883	6.84292	5.69649	3.0727	4.82485
896	sp|Q9BYG0|B3GN5_HUMAN	Q9BYG0	B3GNT5	Lactosylceramide 1,3-N-acetyl-beta-D-glucosaminyltransferase OS=Homo sapiens OX=9606 GN=B3GNT5 PE=1 SV=1	2	1	1	+						12.2839	8.18417	3.02402	1.52408	1.88768	20.862	13.73	2.34923	0.783076	5.84806	3.78851	4.0177	2.0063	0.931233	5.72126	8.99434	2.75283	1.31171	10.342	9.13444	3.47862	1.92694	4.75947	15.3238	11.709	3.12565	2.53164	4.77538	5.5686	5.90008	2.34131	2.55313	4.43959	6.92189	3.25447	1.91393
897	sp|Q8NFL0|B3GN7_HUMAN	Q8NFL0	B3GNT7	UDP-GlcNAc:betaGal beta-1,3-N-acetylglucosaminyltransferase 7 OS=Homo sapiens OX=9606 GN=B3GNT7 PE=1 SV=1	3	0	1	-						1.27974	3.91022	0.574488	0.376675	1.54935	68.2248	2.51234	0	0.518872	1.12185	3.26202	0.497208	0.698433	0.622802	10.285	2.97116	1.00501	0.590008	NaN	NaN	NaN	NaN	NaN	NaN	NaN	NaN	NaN	NaN	NaN	NaN	NaN	NaN	NaN	NaN	NaN	NaN
898	sp|Q67FW5|B3GNL_HUMAN	Q67FW5	B3GNTL1	UDP-GlcNAc:betaGal beta-1,3-N-acetylglucosaminyltransferase-like protein 1 OS=Homo sapiens OX=9606 GN=B3GNTL1 PE=2 SV=2	0	0	1	-						NaN	NaN	NaN	NaN	NaN	NaN	NaN	NaN	NaN	NaN	NaN	NaN	NaN	NaN	NaN	NaN	NaN	NaN	NaN	NaN	NaN	NaN	NaN	NaN	NaN	NaN	NaN	NaN	NaN	NaN	NaN	NaN	NaN	NaN	NaN	NaN
899	sp|Q00973|B4GN1_HUMAN	Q00973	B4GALNT1	Beta-1,4 N-acetylgalactosaminyltransferase 1 OS=Homo sapiens OX=9606 GN=B4GALNT1 PE=1 SV=2	4	3	3	+						14.4518	6.02798	1.86076	7.67792	5.99694	13.144	4.75754	5.43434	7.57404	7.41275	2.36981	2.11544	3.63125	2.4641	4.1876	2.91533	2.93279	5.04568	14.7432	5.56884	1.83054	7.54732	6.06811	14.133	5.04646	5.168	7.38749	6.98069	1.96457	1.91834	2.86244	2.45576	4.59223	3.2492	2.56716	5.91664
900	sp|Q6L9W6|B4GN3_HUMAN	Q6L9W6	B4GALNT3	Beta-1,4-N-acetylgalactosaminyltransferase 3 OS=Homo sapiens OX=9606 GN=B4GALNT3 PE=1 SV=2	1	0	0	-						2.75576	1.54069	3.39176	3.6482	20.5266	3.17862	2.10538	5.09302	5.69745	3.97137	2.76744	6.41354	7.13741	2.3023	5.98834	12.7623	4.72819	5.99165	NaN	NaN	NaN	NaN	NaN	NaN	NaN	NaN	NaN	NaN	NaN	NaN	NaN	NaN	NaN	NaN	NaN	NaN
901	sp|P15291|B4GT1_HUMAN	P15291	B4GALT1	Beta-1,4-galactosyltransferase 1 OS=Homo sapiens OX=9606 GN=B4GALT1 PE=1 SV=5	13	5	10	+	Golgi					3.19348	2.00757	1.40249	29.5181	2.36391	0.751506	2.91183	5.19411	3.04513	4.87151	3.66846	0.918047	22.2484	3.99969	3.69306	3.44329	3.89239	2.87694	4.10819	3.78972	2.34181	21.4952	5.55709	2.18325	3.54961	4.6941	4.607	4.98703	4.25486	2.53176	16.6084	3.7803	4.05051	3.67523	4.42815	3.35776
902	sp|O60909-3|B4GT2_HUMAN	O60909-3	B4GALT2	Isoform 3 of Beta-1,4-galactosyltransferase 2 OS=Homo sapiens OX=9606 GN=B4GALT2	1	0	0	-						3.42324	7.86877	6.26029	7.75739	5.29302	6.76272	5.31669	8.03436	9.42841	2.74715	5.27362	5.38633	4.02618	3.68472	4.45652	4.61552	4.21133	5.45375	NaN	NaN	NaN	NaN	NaN	NaN	NaN	NaN	NaN	NaN	NaN	NaN	NaN	NaN	NaN	NaN	NaN	NaN
903	sp|O60512|B4GT3_HUMAN	O60512	B4GALT3	Beta-1,4-galactosyltransferase 3 OS=Homo sapiens OX=9606 GN=B4GALT3 PE=1 SV=2	3	1	3	+						6.22235	7.34196	6.9807	4.35787	5.67111	4.87313	10.6866	4.19237	5.64961	6.60813	5.42453	4.61223	2.37685	4.77958	4.31598	7.36304	3.40629	5.13764	4.06572	7.33794	8.29251	3.89825	5.37709	4.02942	11.9684	5.29116	5.09258	5.97781	5.58086	4.74962	3.17292	4.79998	4.2871	8.53078	3.67567	3.87224
904	sp|O60513|B4GT4_HUMAN	O60513	B4GALT4	Beta-1,4-galactosyltransferase 4 OS=Homo sapiens OX=9606 GN=B4GALT4 PE=1 SV=1	3	3	5	+	Golgi					3.50144	2.70372	3.04367	5.86284	6.89063	6.0879	13.1456	9.71086	5.46779	4.0514	2.95981	3.2756	4.2149	7.19405	4.39133	8.50791	5.77926	3.2113	3.40255	2.91743	2.95341	6.0895	6.55627	5.42858	13.0728	8.53852	6.04402	4.13958	2.76599	3.98019	4.15052	7.13554	3.88282	8.73257	6.65894	3.55079
905	sp|O43286|B4GT5_HUMAN	O43286	B4GALT5	Beta-1,4-galactosyltransferase 5 OS=Homo sapiens OX=9606 GN=B4GALT5 PE=1 SV=1	2	1	1	+	Golgi					6.17888	18.3376	4.37674	5.26831	4.26084	4.00392	6.84391	8.0951	7.99736	3.48835	7.32438	3.77082	4.89422	3.08666	1.42322	3.64455	4.64406	2.36103	5.71508	23.5468	3.54122	5.27478	5.01362	5.68586	7.23716	5.80111	5.59704	2.50743	7.90756	2.8397	3.93173	2.7176	1.18346	3.34548	5.75868	2.39567
906	sp|Q9UBV7|B4GT7_HUMAN	Q9UBV7	B4GALT7	Beta-1,4-galactosyltransferase 7 OS=Homo sapiens OX=9606 GN=B4GALT7 PE=1 SV=1	2	1	0	-						3.40312	4.05681	5.24792	4.31164	5.04392	5.69664	6.9487	6.96428	5.32537	4.47442	5.19341	5.20895	4.73448	7.13033	5.41671	7.91326	5.93585	6.99419	4.46218	4.5069	4.26177	5.89296	6.38785	6.35762	6.06528	6.61037	5.82267	4.33174	5.2107	4.59227	5.11522	6.14688	5.70914	7.18493	5.7997	5.54181
907	sp|O43505|B4GA1_HUMAN	O43505	B4GAT1	Beta-1,4-glucuronyltransferase 1 OS=Homo sapiens OX=9606 GN=B4GAT1 PE=1 SV=1	2	3	2	+						4.63021	0.724614	21.5074	4.73422	2.80606	7.86512	6.49393	9.37912	2.50575	3.30284	0.482748	9.1616	4.16432	2.68661	4.76749	4.58562	8.83668	1.36567	4.69333	4.2452	15.7899	3.80247	4.72537	5.83133	6.39877	7.46177	2.77378	3.63679	5.16226	7.14931	3.85648	4.48245	4.13179	4.93031	8.91185	2.0169
908	sp|Q9UPM9|B9D1_HUMAN	Q9UPM9	B9D1	B9 domain-containing protein 1 OS=Homo sapiens OX=9606 GN=B9D1 PE=1 SV=1	3	0	2	-						3.48719	4.56796	11.2831	8.24023	5.85181	5.29408	3.4479	12.374	4.79239	1.42505	4.60872	7.13651	4.97604	4.82485	2.28303	3.15798	8.71757	3.53158	NaN	NaN	NaN	NaN	NaN	NaN	NaN	NaN	NaN	NaN	NaN	NaN	NaN	NaN	NaN	NaN	NaN	NaN
909	sp|Q9BPU9|B9D2_HUMAN	Q9BPU9	B9D2	B9 domain-containing protein 2 OS=Homo sapiens OX=9606 GN=B9D2 PE=1 SV=2	2	2	1	+						3.58267	4.95746	7.89862	7.61287	6.39598	4.71984	2.67296	10.762	5.27656	1.61852	6.17163	7.16829	5.49232	4.64424	3.4294	3.5029	8.71643	5.37726	3.43372	5.77578	7.76357	7.22171	6.85203	4.66146	2.97069	11.4027	4.5355	1.64097	6.01561	7.4128	5.59705	5.50885	2.45418	3.66038	9.14172	3.95127
910	sp|Q9NWV8|BABA1_HUMAN	Q9NWV8	BABAM1	BRISC and BRCA1-A complex member 1 OS=Homo sapiens OX=9606 GN=BABAM1 PE=1 SV=1	8	7	7	+						6.84185	3.74101	5.60741	4.76139	5.11442	5.29082	6.14675	5.88405	4.55392	7.24468	4.33816	6.31461	4.93973	4.97158	6.70381	6.10714	5.82798	5.6107	6.3092	3.6019	5.9989	4.57801	4.57591	5.00107	5.89691	6.44398	3.95663	7.03339	4.83187	6.13103	5.4349	5.74024	6.58845	6.2164	5.96887	5.69235
911	sp|Q9NXR7|BABA2_HUMAN	Q9NXR7	BABAM2	BRISC and BRCA1-A complex member 2 OS=Homo sapiens OX=9606 GN=BABAM2 PE=1 SV=2	8	11	8	+						6.40264	3.45271	6.13313	4.68775	5.60599	5.57966	2.976	5.89551	4.99407	8.34518	5.08667	6.47216	4.81146	5.72958	6.4881	4.64028	6.01685	6.68225	6.15496	3.59611	5.75129	5.09928	5.14704	4.89055	3.19565	5.82041	5.32998	8.34788	5.13459	6.31101	5.08459	5.25779	7.31613	5.11781	6.34546	6.09946
912	sp|P56817|BACE1_HUMAN	P56817	BACE1	Beta-secretase 1 OS=Homo sapiens OX=9606 GN=BACE1 PE=1 SV=3	1	0	1	-						12.164	1.29341	5.90933	7.15395	10.9357	2.41695	8.87865	17.265	3.15599	2.3373	2.80515	3.3363	3.81387	6.63623	1.22208	2.76971	7.90637	0	NaN	NaN	NaN	NaN	NaN	NaN	NaN	NaN	NaN	NaN	NaN	NaN	NaN	NaN	NaN	NaN	NaN	NaN
913	sp|Q9Y5Z0|BACE2_HUMAN	Q9Y5Z0	BACE2	Beta-secretase 2 OS=Homo sapiens OX=9606 GN=BACE2 PE=1 SV=1	4	4	1	+						9.1241	1.98034	2.06157	5.28758	3.44717	1.24001	19.7676	12.8333	4.12668	4.31602	2.66124	1.13995	3.21969	1.21047	1.48513	15.1555	9.69654	1.24705	6.80117	2.20505	2.04823	5.13598	3.70727	1.15896	21.2738	13.0014	3.99074	4.35868	2.83945	0.87497	3.28336	1.42752	1.45712	15.5078	9.73598	1.19246
914	sp|O14867|BACH1_HUMAN	O14867	BACH1	Transcription regulator protein BACH1 OS=Homo sapiens OX=9606 GN=BACH1 PE=1 SV=2	4	7	4	+						6.1227	3.90925	6.24569	2.52051	2.201	1.92811	4.04873	7.95032	13.1949	3.84951	2.70326	12.4585	3.8271	1.86156	2.37974	5.24721	6.99707	12.5548	4.34955	3.41382	8.77609	2.13382	1.34557	1.8481	3.82856	10.3567	8.37023	2.77719	3.60323	10.4788	5.88057	2.42356	2.10535	5.37408	6.48826	16.4465
915	sp|Q92934|BAD_HUMAN	Q92934	BAD	Bcl2-associated agonist of cell death OS=Homo sapiens OX=9606 GN=BAD PE=1 SV=3	6	3	5	+		+	MOM			5.10235	4.02935	2.56138	4.86513	3.61989	2.99318	7.99736	4.81595	3.2639	9.29839	8.03479	3.53874	7.39009	4.84593	5.8158	11.6756	5.58591	4.56621	5.67679	3.36333	2.70299	4.97654	3.86851	2.93054	7.9728	4.4076	3.91	9.19005	6.83975	3.7851	6.9819	4.668	6.23378	11.7037	6.15612	4.63245
916	sp|Q99933|BAG1_HUMAN	Q99933	BAG1	BAG family molecular chaperone regulator 1 OS=Homo sapiens OX=9606 GN=BAG1 PE=1 SV=4	9	10	11	+						6.56646	3.77503	3.74697	17.5055	7.52986	3.56997	3.7207	2.95967	2.64906	4.6837	5.30436	3.1878	11.9782	11.1931	3.49646	2.6991	2.67697	2.75716	6.95334	2.85742	2.90609	20.3883	4.57943	2.83453	3.80451	2.54717	1.88494	4.52698	4.64764	2.39705	14.2897	15.3244	2.33458	2.83713	2.15273	2.73403
917	sp|O95816|BAG2_HUMAN	O95816	BAG2	BAG family molecular chaperone regulator 2 OS=Homo sapiens OX=9606 GN=BAG2 PE=1 SV=1	13	15	17	+						7.92995	6.74743	2.51259	8.75882	1.13735	7.40869	3.99489	3.39872	8.68253	9.7434	5.43532	1.92987	7.34685	1.01367	7.83683	3.96901	4.78684	7.36725	7.5965	6.31672	2.53297	9.01139	1.11693	7.66581	4.15711	3.86951	8.27931	10.6297	4.75772	1.95274	7.38194	0.938598	7.6321	4.47695	4.36217	7.32186
918	sp|O95817|BAG3_HUMAN	O95817	BAG3	BAG family molecular chaperone regulator 3 OS=Homo sapiens OX=9606 GN=BAG3 PE=1 SV=3	17	15	12	+						4.46184	5.00998	1.77478	4.79523	13.9061	6.71309	2.55461	6.43386	4.88959	5.72588	3.51872	2.01652	4.85899	10.3337	7.76574	2.37163	7.44723	5.42246	4.53993	5.90925	2.35781	4.73068	13.3538	6.91832	2.82504	6.62404	4.88622	5.63623	3.67555	2.24241	4.67691	9.72695	7.63512	2.42133	6.78452	5.05589
919	sp|O95429|BAG4_HUMAN	O95429	BAG4	BAG family molecular chaperone regulator 4 OS=Homo sapiens OX=9606 GN=BAG4 PE=1 SV=1	9	6	3	+						5.42912	9.4597	9.67138	4.97038	2.74367	2.11088	5.02948	4.96366	5.2922	7.37872	6.87409	9.86753	5.23892	3.02964	2.23873	3.77666	5.76907	6.15615	6.42487	9.91974	9.84087	4.88387	3.73437	2.10923	5.43487	5.15328	6.04642	6.34334	6.57452	9.48457	4.41344	2.79267	2.52644	3.47179	5.49644	5.34927
920	sp|Q9UL15-2|BAG5_HUMAN	Q9UL15-2	BAG5	Isoform 2 of BAG family molecular chaperone regulator 5 OS=Homo sapiens OX=9606 GN=BAG5	14	11	16	+						6.39647	4.99375	4.78085	4.36156	7.25044	3.69013	6.20414	4.69021	4.05385	8.28577	6.28346	4.82405	4.91263	8.14864	5.13507	6.98254	4.41576	4.59066	7.58868	5.32492	3.97157	4.4837	8.16359	3.61926	6.31373	4.73134	3.84213	8.96485	5.50564	4.73314	4.4669	7.05649	5.08072	7.43582	4.28942	4.4281
921	sp|P46379-3|BAG6_HUMAN	P46379-3	BAG6	Isoform 3 of Large proline-rich protein BAG6 OS=Homo sapiens OX=9606 GN=BAG6	17	21	22	+						4.33615	5.85276	6.40476	3.65835	11.3015	6.52554	7.71668	2.96045	5.6501	3.33158	3.50019	4.7363	4.01357	10.0105	5.6859	6.32899	3.14554	4.84115	4.14379	5.90825	6.15974	3.8748	10.3958	6.20756	7.814	3.45687	5.39199	3.75348	3.81278	4.63703	4.01441	9.68387	5.83913	6.67981	3.28386	4.94282
922	sp|Q9P281|BAHC1_HUMAN	Q9P281	BAHCC1	BAH and coiled-coil domain-containing protein 1 OS=Homo sapiens OX=9606 GN=BAHCC1 PE=1 SV=4	3	0	2	-						5.21441	7.95933	11.6746	1.79375	8.45979	9.89722	6.25535	4.91221	2.24863	5.12917	4.38782	8.22463	2.01601	5.52889	5.44369	3.64105	5.24929	1.9642	NaN	NaN	NaN	NaN	NaN	NaN	NaN	NaN	NaN	NaN	NaN	NaN	NaN	NaN	NaN	NaN	NaN	NaN
923	sp|Q8TBE0|BAHD1_HUMAN	Q8TBE0	BAHD1	Bromo adjacent homology domain-containing 1 protein OS=Homo sapiens OX=9606 GN=BAHD1 PE=1 SV=2	2	2	2	+	Nuclear					4.61722	12.2671	10.8938	6.73996	6.93086	4.12957	5.93922	5.04568	5.19061	2.79058	2.31263	9.6733	4.86319	7.46363	1.97756	3.67879	3.04966	2.4366	4.96706	12.445	9.34225	5.79022	8.4113	3.71412	6.67529	4.61265	5.5605	2.34376	3.40797	9.19736	3.95987	7.35545	2.71539	3.64988	2.58664	3.26525
924	sp|Q9UQB8|BAIP2_HUMAN	Q9UQB8	BAIAP2	Brain-specific angiogenesis inhibitor 1-associated protein 2 OS=Homo sapiens OX=9606 GN=BAIAP2 PE=1 SV=1	26	21	27	+						6.66616	15.6845	3.21118	2.29699	5.15684	12.5438	7.03448	4.13597	7.59868	2.794	6.80063	2.52588	3.53966	3.18002	4.45374	2.12214	2.80235	7.45299	7.03726	15.6346	3.17586	2.42423	5.07435	12.0854	7.0782	4.28444	7.11093	3.16295	6.84735	2.57096	3.6053	3.25524	4.36931	2.37605	3.00457	6.90305
925	sp|Q9UQB8-5|BAIP2_HUMAN	Q9UQB8-5	BAIAP2	Isoform 5 of Brain-specific angiogenesis inhibitor 1-associated protein 2 OS=Homo sapiens OX=9606 GN=BAIAP2	1	1	0	-						7.55126	21.9899	0.482879	0	11.2688	18.2179	13.9706	0.933197	1.04076	3.45677	8.33863	0.173529	0.566664	4.3258	3.15069	2.47076	0.719819	1.34217	8.0215	23.2125	0.290541	0	8.82455	16.6048	11.228	1.64354	1.82774	4.66967	9.10037	0.468953	0.539546	5.59212	2.26805	3.47259	1.11841	1.1172
926	sp|Q9UHR4|BI2L1_HUMAN	Q9UHR4	BAIAP2L1	Brain-specific angiogenesis inhibitor 1-associated protein 2-like protein 1 OS=Homo sapiens OX=9606 GN=BAIAP2L1 PE=1 SV=2	18	17	19	+						7.11636	4.65696	2.96537	3.29056	2.92081	23.1505	4.65494	0.203478	3.05968	6.19944	7.99627	2.29721	2.99718	2.40139	16.7221	4.74623	1.24572	3.37584	7.24796	4.69135	3.16955	3.21035	2.72713	22.107	5.76338	0.474612	2.66662	5.87048	8.50219	2.11405	3.49648	2.65973	16.152	4.80155	1.28085	3.06468
927	sp|Q16611|BAK_HUMAN	Q16611	BAK1	Bcl-2 homologous antagonist/killer OS=Homo sapiens OX=9606 GN=BAK1 PE=1 SV=1	2	2	3	+		+	MOM			5.77634	2.44382	6.50449	5.99942	7.22764	5.87332	4.547	4.7017	7.44293	4.70842	3.83234	3.12392	5.36432	7.90351	9.04835	6.44085	3.36467	5.69695	6.66562	2.94657	5.96784	5.56457	7.3497	5.84065	4.97908	4.17992	8.13497	4.70906	3.58035	3.31353	5.21784	7.18024	8.51846	6.23037	3.61885	6.00238
928	sp|O75531|BAF_HUMAN	O75531	BANF1	Barrier-to-autointegration factor OS=Homo sapiens OX=9606 GN=BANF1 PE=1 SV=1	7	8	2	+						3.68803	4.60487	5.19934	4.20071	4.63771	7.49352	3.38513	3.7539	5.3896	5.46325	6.07304	6.56007	5.37997	6.79593	9.09509	6.57713	4.8382	6.86449	4.65592	5.0598	3.78004	5.84693	6.07302	7.17228	3.40546	3.13719	5.99818	5.40189	5.42035	8.38706	5.25912	5.19593	9.54657	4.36891	5.6675	5.62387
929	sp|Q8NDB2|BANK1_HUMAN	Q8NDB2	BANK1	B-cell scaffold protein with ankyrin repeats OS=Homo sapiens OX=9606 GN=BANK1 PE=1 SV=3	0	1	2	-						NaN	NaN	NaN	NaN	NaN	NaN	NaN	NaN	NaN	NaN	NaN	NaN	NaN	NaN	NaN	NaN	NaN	NaN	5.09109	6.91134	0.32537	4.96764	1.44906	3.91798	28.0035	3.76618	1.68802	4.30877	7.56821	0	3.61075	0.843233	3.47523	16.6978	6.27474	1.10103
930	sp|Q8N9N5|BANP_HUMAN	Q8N9N5	BANP	Protein BANP OS=Homo sapiens OX=9606 GN=BANP PE=1 SV=3	2	3	4	+	Nuclear					4.06186	7.22698	5.65002	3.97479	6.41692	5.57185	4.67542	3.9209	6.40919	5.04697	5.99059	6.33524	4.73826	6.48646	6.02808	4.5233	5.0255	7.91766	3.73388	7.3891	5.56779	3.92722	6.55148	5.59854	4.48151	4.01308	6.75434	5.09967	6.34357	7.18658	4.34266	6.3887	5.95109	4.24572	4.609	7.81605
931	sp|Q92560|BAP1_HUMAN	Q92560	BAP1	Ubiquitin carboxyl-terminal hydrolase BAP1 OS=Homo sapiens OX=9606 GN=BAP1 PE=1 SV=2	13	9	11	+						5.24415	6.17196	7.34598	5.74086	4.41845	5.17721	6.59739	4.22676	8.63096	4.23104	4.06675	7.33774	5.62019	4.21618	3.56089	5.06256	4.39526	7.95566	5.14799	6.50138	7.89714	5.70111	4.45345	4.8449	6.74583	3.89131	8.77846	4.19279	4.17777	6.85055	5.15883	4.47947	3.78521	5.12507	4.30531	7.96343
932	sp|Q8IXM2-3|BAP18_HUMAN	Q8IXM2-3	BAP18	Isoform 3 of Chromatin complexes subunit BAP18 OS=Homo sapiens OX=9606 GN=BAP18	9	11	5	+						4.44998	1.16541	5.4753	2.16456	9.39273	4.03829	1.91426	3.41597	1.21574	11.8588	3.63978	10.7703	2.82355	18.9931	4.62429	5.85621	6.56491	1.63683	5.04759	1.97964	6.47065	2.67354	8.28636	4.66132	2.35395	3.839	1.75442	10.3684	3.51473	10.2509	2.97688	17.8801	4.8973	4.66776	6.21119	2.16625
933	sp|Q8IXM2-2|BAP18_HUMAN	Q8IXM2-2	BAP18	Isoform 2 of Chromatin complexes subunit BAP18 OS=Homo sapiens OX=9606 GN=BAP18	2	0	1	-						3.9019	4.34941	5.90643	2.43828	6.89045	7.30845	3.00534	2.74401	3.62001	6.35608	6.83429	12.34	3.24099	8.38515	6.49917	6.12715	4.66025	5.39261	NaN	NaN	NaN	NaN	NaN	NaN	NaN	NaN	NaN	NaN	NaN	NaN	NaN	NaN	NaN	NaN	NaN	NaN
934	sp|Q99728|BARD1_HUMAN	Q99728	BARD1	BRCA1-associated RING domain protein 1 OS=Homo sapiens OX=9606 GN=BARD1 PE=1 SV=2	6	5	3	+	Nuclear					6.32292	4.66273	7.47955	6.26221	6.08332	4.69656	3.91578	7.14325	7.01399	4.71626	2.60113	12.4349	6.87033	4.5413	3.01548	1.52396	4.55432	6.162	6.37339	5.00788	7.41847	6.47371	5.85922	4.15045	4.08507	6.6581	7.73969	4.67944	2.65335	13.7002	7.1773	3.17138	2.90172	1.42308	4.363	6.16457
935	sp|Q9UMQ3|BARX2_HUMAN	Q9UMQ3	BARX2	Homeobox protein BarH-like 2 OS=Homo sapiens OX=9606 GN=BARX2 PE=1 SV=3	2	1	1	+						4.0757	1.43267	11.7374	0.657602	24.2463	7.74759	0.356426	0.587312	1.67739	2.15491	1.32064	15.4864	1.29147	14.5906	9.76227	1.28656	0.802892	0.785887	4.72026	1.93092	8.00908	1.35443	30.6506	8.30807	0.865329	1.01915	2.20905	2.12027	1.31706	8.97673	1.62217	15.2117	7.74392	1.46398	1.06991	1.40737
936	sp|P80723|BASP1_HUMAN	P80723	BASP1	Brain acid soluble protein 1 OS=Homo sapiens OX=9606 GN=BASP1 PE=1 SV=2	9	8	14	+	Plasma membrane					3.89863	0.101281	0.127822	23.6987	4.04012	2.70651	2.07986	2.92088	0.12488	2.85183	0.131368	1.58954	36.8365	5.62233	6.18567	3.29306	3.62379	0.167227	3.9692	0.211571	0.119902	15.6442	4.92848	3.29061	1.78098	3.14092	0.242756	3.34336	0.202543	3.29673	35.0992	6.01541	9.05142	2.11895	7.33182	0.211961
937	sp|Q9NR55|BATF3_HUMAN	Q9NR55	BATF3	Basic leucine zipper transcriptional factor ATF-like 3 OS=Homo sapiens OX=9606 GN=BATF3 PE=1 SV=1	1	2	0	-						6.40381	4.03351	5.99855	11.7208	0.558766	3.52844	3.23419	6.84826	12.3173	4.6938	6.21267	6.71651	4.07599	0.917301	3.3038	3.69021	4.05908	11.687	6.71865	2.9979	8.35877	10.3126	0	3.30858	2.52778	7.8537	11.0197	5.42766	3.84331	8.29673	4.71193	0.245135	3.42713	3.82809	4.75879	12.3636
938	sp|Q07812-5|BAX_HUMAN	Q07812-5	BAX	Isoform Epsilon of Apoptosis regulator BAX OS=Homo sapiens OX=9606 GN=BAX	11	11	13	+	Mitochondrion-Mtx	+	MOM			0.0798972	3.34706	7.23035	4.00307	8.9467	2.48997	2.67707	9.21559	12.9557	0.0687124	3.68407	4.29487	5.46647	11.5776	1.40314	1.87911	9.39003	11.2906	0.607974	3.64138	7.09599	3.77071	9.41545	2.89871	2.86445	7.96327	13.7691	0.451382	4.06642	4.31368	4.79986	10.1151	1.93644	2.23427	9.65283	10.4029
939	sp|Q9NRL2|BAZ1A_HUMAN	Q9NRL2	BAZ1A	Bromodomain adjacent to zinc finger domain protein 1A OS=Homo sapiens OX=9606 GN=BAZ1A PE=1 SV=2	20	19	18	+	Nuclear					11.3561	6.6367	9.97178	3.84367	6.66935	4.66449	5.14875	3.86438	5.45382	10.4857	2.78801	6.11654	3.59838	4.83928	2.68634	2.87438	3.75921	5.24311	10.9329	5.75319	10.5203	4.05526	6.69357	4.58275	5.51179	4.00042	5.26697	10.6218	2.7695	6.53617	3.48712	4.75437	2.72118	2.82237	3.72751	5.24282
940	sp|Q9UIG0|BAZ1B_HUMAN	Q9UIG0	BAZ1B	Tyrosine-protein kinase BAZ1B OS=Homo sapiens OX=9606 GN=BAZ1B PE=1 SV=2	32	32	32	+	Nuclear					4.61888	8.32414	7.47999	7.80624	5.68008	6.66855	4.30191	4.20859	6.80721	4.25829	4.35397	6.62932	6.87689	4.03935	4.08393	2.61412	3.87383	7.37473	4.54859	8.32971	7.41084	7.93435	5.43292	6.20878	4.35451	4.12024	6.94463	4.1962	4.43979	6.85208	6.92635	4.32145	4.50222	2.72538	3.79043	6.96152
941	sp|Q9UIF9|BAZ2A_HUMAN	Q9UIF9	BAZ2A	Bromodomain adjacent to zinc finger domain protein 2A OS=Homo sapiens OX=9606 GN=BAZ2A PE=1 SV=4	20	18	13	+	Nuclear					6.54727	9.36322	9.05796	3.62305	4.60152	6.88284	4.67278	2.80493	6.78422	5.67476	5.79723	7.07118	3.99872	4.2694	5.44641	4.43763	3.1511	5.81578	6.31223	8.49887	9.17752	3.96886	4.89244	6.6924	4.68347	2.89371	7.27286	5.47419	5.59432	7.26128	4.00647	4.50126	5.56553	4.20444	3.10804	5.89211
942	sp|Q9UIF8|BAZ2B_HUMAN	Q9UIF8	BAZ2B	Bromodomain adjacent to zinc finger domain protein 2B OS=Homo sapiens OX=9606 GN=BAZ2B PE=1 SV=3	6	2	4	+						2.61103	3.88592	4.49747	9.2049	7.42537	4.76029	6.00043	3.84651	12.3112	2.23003	3.53216	6.98989	6.08508	8.08219	3.2993	4.25441	3.28553	7.69827	2.82791	3.90692	5.01681	9.06922	8.1194	4.28507	5.86597	4.04667	12.4169	2.42999	3.14229	7.03149	5.87152	7.60492	3.24914	4.81121	3.26842	7.03608
943	sp|Q9BXH1|BBC3_HUMAN	Q9BXH1	BBC3	Bcl-2-binding component 3, isoforms 1/2 OS=Homo sapiens OX=9606 GN=BBC3 PE=1 SV=1	1	1	0	-						0.41024	5.16699	6.6249	1.12763	3.50448	0.815036	0.458273	0.59028	1.90832	2.84219	42.281	11.3838	2.35597	10.6418	3.44016	2.03084	0.989484	3.4286	0	5.32626	4.68456	0.428372	4.12716	0	0	0	1.98597	2.20395	46.5377	13.2813	2.44697	9.55688	2.3651	2.04497	2.04751	2.96325
944	sp|Q8NFJ9-2|BBS1_HUMAN	Q8NFJ9-2	BBS1	Isoform 3 of Bardet-Biedl syndrome 1 protein OS=Homo sapiens OX=9606 GN=BBS1	8	4	5	+						3.9326	4.65596	12.8373	5.08872	1.57652	2.94031	4.09995	9.0607	5.24104	5.30612	4.21263	13.2603	4.59898	2.98338	2.19065	5.35609	6.82134	5.83733	4.53754	4.49665	11.9632	4.78955	1.99048	3.22927	4.035	8.01806	5.30836	6.19516	4.44386	11.5755	4.85528	3.24377	2.95856	5.72202	6.95178	5.68602
945	sp|Q8TAM1|BBS10_HUMAN	Q8TAM1	BBS10	Bardet-Biedl syndrome 10 protein OS=Homo sapiens OX=9606 GN=BBS10 PE=1 SV=2	0	0	1	-						NaN	NaN	NaN	NaN	NaN	NaN	NaN	NaN	NaN	NaN	NaN	NaN	NaN	NaN	NaN	NaN	NaN	NaN	NaN	NaN	NaN	NaN	NaN	NaN	NaN	NaN	NaN	NaN	NaN	NaN	NaN	NaN	NaN	NaN	NaN	NaN
946	sp|Q9BXC9|BBS2_HUMAN	Q9BXC9	BBS2	Bardet-Biedl syndrome 2 protein OS=Homo sapiens OX=9606 GN=BBS2 PE=1 SV=1	3	2	7	+						3.49397	3.64223	14.448	4.76083	1.57512	3.50421	4.69636	7.97673	4.31774	5.77049	5.27798	11.8048	5.82671	1.72382	2.97295	6.30159	6.78354	5.12296	4.61081	3.93937	13.8474	4.63634	1.51676	3.71731	4.49428	7.94754	4.20914	6.20306	5.61338	10.8261	5.19129	2.54363	3.44042	6.04344	6.78093	4.43881
947	sp|Q96RK4-2|BBS4_HUMAN	Q96RK4-2	BBS4	Isoform 2 of Bardet-Biedl syndrome 4 protein OS=Homo sapiens OX=9606 GN=BBS4	5	3	3	+						4.93769	3.96568	17.1758	7.50271	2.91551	3.17132	2.44338	7.15001	4.58623	4.23415	3.76854	12.5719	5.51119	2.90005	2.76211	3.54863	5.33339	5.52172	5.98647	3.55189	17.921	8.00145	2.82036	2.72019	2.28883	6.83054	5.22409	4.33607	3.84535	12.9871	5.02388	2.69558	2.30294	3.39764	5.3138	4.75284
948	sp|Q8N3I7|BBS5_HUMAN	Q8N3I7	BBS5	Bardet-Biedl syndrome 5 protein OS=Homo sapiens OX=9606 GN=BBS5 PE=1 SV=1	3	2	0	-						2.91872	3.69801	12.539	4.54935	1.00203	2.88138	4.30481	11.4571	5.08651	5.84401	4.2736	13.5174	3.38029	2.17949	2.5846	5.95528	7.28051	6.54781	4.88618	4.12294	9.60856	5.16536	2.56278	3.31038	4.43278	8.54242	6.57059	5.56001	3.58971	14.7286	3.20921	2.22473	2.7158	6.49409	7.20789	5.06795
949	sp|Q8IWZ6|BBS7_HUMAN	Q8IWZ6	BBS7	Bardet-Biedl syndrome 7 protein OS=Homo sapiens OX=9606 GN=BBS7 PE=1 SV=2	3	4	6	+						3.37812	4.29804	15.1812	4.59734	0.286937	3.46473	3.75234	8.469	5.51528	6.06638	5.09946	11.3608	4.2349	1.37171	3.93278	5.16085	8.80804	5.02212	4.45816	5.39198	11.8928	6.32898	1.26242	2.7279	4.16154	6.53032	4.57962	6.74525	6.67105	9.65207	5.9957	1.68675	3.00028	6.89573	6.98837	5.0311
950	sp|Q3SYG4|PTHB1_HUMAN	Q3SYG4	BBS9	Protein PTHB1 OS=Homo sapiens OX=9606 GN=BBS9 PE=1 SV=1	1	3	2	+						5.21753	3.41455	12.0198	6.71027	1.67404	2.89708	4.19173	8.45834	6.54262	5.11274	2.69313	11.627	5.10665	2.12898	3.58225	5.8003	7.17775	5.64522	4.62825	3.6539	11.5538	5.06649	2.32655	3.03535	5.12153	8.0419	6.1684	5.27926	3.8276	9.15844	4.97034	2.707	4.49423	6.8634	6.8711	6.23247
951	sp|Q8WY36|BBX_HUMAN	Q8WY36	BBX	HMG box transcription factor BBX OS=Homo sapiens OX=9606 GN=BBX PE=1 SV=1	8	9	8	+						4.38947	5.60376	7.32039	4.8778	3.16861	4.51503	7.27139	5.35067	5.56171	4.37681	5.61723	9.63366	5.11933	3.65415	4.08969	6.83956	6.97961	5.63113	4.37418	5.75143	7.99325	4.50317	3.22184	4.17362	7.34662	4.67549	5.95102	4.40114	6.1531	9.76629	5.15057	3.38029	4.00664	6.85182	7.06681	5.23272
952	sp|Q8WY36-3|BBX_HUMAN	Q8WY36-3	BBX	Isoform 3 of HMG box transcription factor BBX OS=Homo sapiens OX=9606 GN=BBX	0	0	2	-						NaN	NaN	NaN	NaN	NaN	NaN	NaN	NaN	NaN	NaN	NaN	NaN	NaN	NaN	NaN	NaN	NaN	NaN	NaN	NaN	NaN	NaN	NaN	NaN	NaN	NaN	NaN	NaN	NaN	NaN	NaN	NaN	NaN	NaN	NaN	NaN
953	sp|P50895|BCAM_HUMAN	P50895	BCAM	Basal cell adhesion molecule OS=Homo sapiens OX=9606 GN=BCAM PE=1 SV=2	12	20	19	+	Plasma membrane					15.4788	2.12719	0.371398	2.06864	10.0122	1.14328	2.98022	2.63321	9.78682	6.29634	6.31749	1.93084	2.56413	10.7442	1.25407	4.58151	4.142	15.5677	20.1934	1.86538	0.220025	1.80905	9.49344	1.5468	2.97135	2.65763	9.01894	6.43344	5.65742	1.80099	2.41326	9.87299	1.60417	3.88647	4.06269	14.4925
954	sp|Q9UHQ4|BAP29_HUMAN	Q9UHQ4	BCAP29	B-cell receptor-associated protein 29 OS=Homo sapiens OX=9606 GN=BCAP29 PE=1 SV=2	11	4	5	+	ER-Membrane					5.46267	2.49014	1.55797	2.6732	6.29109	6.38035	6.84161	6.88687	4.89878	6.60147	3.61542	2.49389	4.22241	7.61336	9.7372	10.2179	7.78492	4.23078	5.88361	2.56699	1.7222	2.44287	6.5977	5.9763	6.95856	6.95421	4.86575	6.90053	3.53259	2.34231	4.11962	7.46305	9.6634	10.0865	7.59259	4.33125
955	sp|P51572-2|BAP31_HUMAN	P51572-2	BCAP31	Isoform 2 of B-cell receptor-associated protein 31 OS=Homo sapiens OX=9606 GN=BCAP31	24	24	16	+	ER-Membrane					3.34462	3.62857	4.10889	3.34775	8.36854	7.3039	5.13827	3.98258	3.92985	3.63055	4.05225	4.7104	5.34109	12.2382	8.72238	8.56863	5.03382	4.54975	3.13367	3.67088	4.21928	3.56696	8.1447	8.42107	5.23416	4.01321	4.07399	3.96027	4.13136	4.51438	4.40116	11.4866	9.07327	8.52876	5.05484	4.37139
956	sp|P56945-3|BCAR1_HUMAN	P56945-3	BCAR1	Isoform 3 of Breast cancer anti-estrogen resistance protein 1 OS=Homo sapiens OX=9606 GN=BCAR1	26	17	21	+						8.96082	3.33305	2.32064	5.36242	6.5172	6.21296	4.01901	6.04185	4.65478	10.841	4.46814	2.32812	4.41626	7.06592	6.6188	5.15636	8.21806	3.46458	8.5749	3.7108	2.59032	5.41956	6.56133	6.32364	3.94243	6.33814	4.73642	10.6653	4.27976	2.5247	4.38375	7.02867	6.23632	5.14397	7.82797	3.71198
957	sp|O75815|BCAR3_HUMAN	O75815	BCAR3	Breast cancer anti-estrogen resistance protein 3 OS=Homo sapiens OX=9606 GN=BCAR3 PE=1 SV=1	16	11	11	+						8.92769	2.29333	0.474381	5.45856	2.17605	5.29045	12.8228	7.09764	2.56011	9.93844	6.83569	0.476576	7.63455	2.47345	4.98627	9.48937	9.25189	1.81272	9.31113	2.61398	0.408768	5.61514	2.20402	5.37238	12.4541	7.15153	2.73352	9.8163	5.97227	0.733569	7.72563	2.28442	4.88861	9.54764	9.15951	2.00751
958	sp|O75363|BCAS1_HUMAN	O75363	BCAS1	Breast carcinoma-amplified sequence 1 OS=Homo sapiens OX=9606 GN=BCAS1 PE=1 SV=2	10	4	3	+						0.269834	0.690927	0.414257	0.151961	57.0618	3.52555	0.0976547	0.275049	0.534524	0.365115	0.426952	0.952097	0.813248	31.6523	1.6798	0.203835	0.41796	0.467146	1.71541	1.73284	1.06209	0.84924	47.189	4.07647	0.172078	2.06807	2.14851	1.56118	1.33272	1.59683	1.73046	24.6649	2.89398	1.29015	1.87407	2.04205
959	sp|O75934|SPF27_HUMAN	O75934	BCAS2	Pre-mRNA-splicing factor SPF27 OS=Homo sapiens OX=9606 GN=BCAS2 PE=1 SV=1	12	15	12	+						4.59416	6.00805	7.46151	5.1689	8.72609	4.94208	5.22312	3.5281	4.97772	5.02462	4.59911	8.31955	4.85079	8.04136	4.86632	4.15293	3.62613	5.88947	4.92855	5.92074	8.08384	5.29304	8.87208	4.84833	5.68606	3.40237	5.67159	4.43923	3.90665	8.46364	4.82896	6.96489	4.6712	3.86755	3.60999	6.5413
960	sp|Q9H6U6|BCAS3_HUMAN	Q9H6U6	BCAS3	Breast carcinoma-amplified sequence 3 OS=Homo sapiens OX=9606 GN=BCAS3 PE=1 SV=3	7	13	10	+						5.93794	4.72463	6.40923	3.28326	9.51669	2.16714	4.42178	4.76311	5.04154	6.22837	5.48282	7.14776	3.30362	11.7573	2.83674	6.3154	4.51219	6.15047	6.33078	4.72168	6.53846	3.17916	9.82706	2.23578	4.59012	4.72481	4.9148	6.42003	5.19484	6.34718	3.34411	11.7174	2.94017	6.72405	4.29669	5.95292
961	sp|Q8TDM0-3|BCAS4_HUMAN	Q8TDM0-3	BCAS4	Isoform 3 of Breast carcinoma-amplified sequence 4 OS=Homo sapiens OX=9606 GN=BCAS4	3	3	5	+						1.39944	4.54333	2.21234	5.82693	6.45194	13.2342	4.21122	3.80734	4.51935	1.14546	4.32982	3.86627	6.59534	6.26624	13.3703	6.14826	7.3235	4.74876	1.42305	4.86256	3.59822	5.6855	4.55005	11.5653	5.12812	5.34987	4.7671	1.50162	4.74561	3.62954	6.83733	5.01045	12.0899	6.54847	7.86686	4.84048
962	sp|P54687-5|BCAT1_HUMAN	P54687-5	BCAT1	Isoform 5 of Branched-chain-amino-acid aminotransferase, cytosolic OS=Homo sapiens OX=9606 GN=BCAT1	9	10	11	+						5.29351	0.631408	3.29199	1.58094	0.467854	1.04756	0.706919	15.6709	10.9131	15.3486	0.579739	2.21142	2.85967	0.550829	5.05374	0.775951	19.5199	13.4961	4.71922	0.659916	3.73042	1.56883	0.47472	0.774349	0.571551	16.4014	8.85116	15.4811	0.48543	1.78922	3.86354	0.595308	4.25519	0.426799	20.2759	15.0758
963	sp|O15382|BCAT2_HUMAN	O15382	BCAT2	Branched-chain-amino-acid aminotransferase, mitochondrial OS=Homo sapiens OX=9606 GN=BCAT2 PE=1 SV=2	17	8	16	+	Mitochondrion-Mtx	+	Matrix			3.27526	4.34282	4.95744	4.6795	8.48907	3.36617	2.36831	4.44741	3.42423	5.39736	6.30545	6.1494	6.17102	17.0044	6.46558	3.90252	4.52593	4.72816	4.36506	4.53896	4.44217	4.43636	9.32966	3.26966	2.21789	4.3331	3.39215	5.55968	5.93154	5.39882	5.53567	17.658	5.91808	3.95774	5.0793	4.63618
[truncated: 10,518 more rows]
[truncated: 117 more columns]

## Sheet: Other Welch's t-test analysis
									Class B (Welch's t-test, s0=0.1 5%FDR)																																						Class A (Welch's t-test, s0=0.1 1%FDR)
[truncated: 11,483 more rows]
[truncated: 69 more columns]

[truncated: 1 more sheets: Protein Map of ID Proteins]
